# Supplementary material for: Distinct gut microbiome features characterize Fasciola hepatica infection and predict triclabendazole treatment outcomes in Peruvian patients
Source: Front Cell Infect Microbiol. 2025 Mar 10;15:1555171. doi: 10.3389/fcimb.2025.1555171 (PMC11931013; doi:10.3389/fcimb.2025.1555171)
Supplement: Supplementary file 2 [file DataSheet2.xlsx]

## Sheet: S1 Main table
	Supplementary table 1: Metadata, analysis groupings, and complete taxonomic and functional profiles for all samples.																																				Normalized GENOME DEPTH - InStrain v1.5.3 - UHGG v2.0.1
																																					3219617	4433109	3229518	3698896	3930428	2822527	2016167	1971706	2219792	2726400	2927352	4053580	6368149
						Demographic information				Diagnosis				Timepoints						Pre-treatment infected				Post-treatment			Matched uninfected controls						Sequencing		Alpha diversity		MGYG000000001	MGYG000000002	MGYG000000003	MGYG000000004	MGYG000000005	MGYG000000006	MGYG000000007	MGYG000000008	MGYG000000009	MGYG000000010	MGYG000000011	MGYG000000012	MGYG000000013
	No.	Sample Group	Sample_ID	Individual_ID		Age	Sex	Community		Fas2 serology	Stool microscopy (Fasciola)	Other parasites		Days Between Initial Visit and Follow-Up (days)	Days Between Treatment and Follow-Up (days)		SRA accession (BioProject ID PRJNA1194543)		Analysis Group	Any	Responder	Non-responder	Unknown	Any	Responder (Cured)	Non-Responder (still infected)	Any	Matched to responders	Matched to Non-responders	Matched to unknown	Uninfected control set		# of input reads		Faith's PD		d__Bacteria;p__Firmicutes_A;c__Clostridia;o__Peptostreptococcales;f__Peptostreptococcaceae;g__GCA-900066495;s__GCA-900066495 sp902362365	d__Bacteria;p__Firmicutes_A;c__Clostridia;o__Lachnospirales;f__Lachnospiraceae;g__Blautia_A;s__Blautia_A faecis	d__Bacteria;p__Bacteroidota;c__Bacteroidia;o__Bacteroidales;f__Rikenellaceae;g__Alistipes;s__Alistipes shahii	d__Bacteria;p__Firmicutes_A;c__Clostridia;o__Oscillospirales;f__Ruminococcaceae;g__Anaerotruncus;s__Anaerotruncus colihominis	d__Bacteria;p__Firmicutes_A;c__Clostridia;o__Peptostreptococcales;f__Peptostreptococcaceae;g__Terrisporobacter;s__Terrisporobacter glycolicus_A	d__Bacteria;p__Firmicutes;c__Bacilli;o__Staphylococcales;f__Staphylococcaceae;g__Staphylococcus;s__Staphylococcus xylosus	d__Bacteria;p__Firmicutes;c__Bacilli;o__Lactobacillales;f__Lactobacillaceae;g__Lactobacillus;s__Lactobacillus intestinalis	d__Bacteria;p__Firmicutes;c__Bacilli;o__Lactobacillales;f__Lactobacillaceae;g__Lactobacillus;s__Lactobacillus johnsonii	d__Bacteria;p__Firmicutes;c__Bacilli;o__Lactobacillales;f__Lactobacillaceae;g__Ligilactobacillus;s__Ligilactobacillus murinus	d__Bacteria;p__Firmicutes;c__Bacilli;o__Staphylococcales;f__Staphylococcaceae;g__Staphylococcus_A;s__Staphylococcus_A lentus	d__Bacteria;p__Firmicutes;c__Bacilli;o__Staphylococcales;f__Staphylococcaceae;g__Staphylococcus;s__Staphylococcus xylosus_B	d__Bacteria;p__Firmicutes;c__Bacilli;o__Bacillales;f__Bacillaceae;g__Bacillus;s__Bacillus subtilis	d__Bacteria;p__Bacteroidota;c__Bacteroidia;o__Bacteroidales;f__Bacteroidaceae;g__Bacteroides;s__Bacteroides sp902362375
																				30	11	13	6	24	11	13	60	22	26	12
	1	1	FU0004HU02	FU0004HU02		14	M	Huayllapata		Positive	Fasciola hepatica	Negative		36	20		SRR31618394		3. Pre-treatment non-responder	Y	-	Y	-	-	-	-	-	-	-	-	-		33266542		36.6101		0	0	0	0	0	0	0	0	0	0	0	0	0
	2	1	FU0023HU03	FU0023HU03		15	M	Huayllapata		Negative	Negative	Negative		-	-		SRR31618348		1. Uninfected matched control	-	-	-	-	-	-	-	Y	-	Y	-	1		33714708		37.3634		0	0	0	0	0	0	0	0	0	0	0	0	0
	3	1	FU0062HU03	FU0062HU03		16	M	Huayllapata		Undertermine	Negative	Negative		-	-		SRR31618337		1. Uninfected matched control	-	-	-	-	-	-	-	Y	-	Y	-	2		36479202		57.3218		0	0	0	0	0	0	0	0	0	0	0	0	0
	4	1	1FU0004HU02	FU0004HU02		14	M	Huayllapata		No sample	Fasciola hepatica	Negative		-	-		SRR31618395		5. Post-treatment non-responder	-	-	-	-	Y	-	Y	-	-	-	-	-		36835970		56.4197		0	0	0	0	0	0	0	0	0	0	0	0	0
	5	2	FU0008HU02	FU0008HU02		52	F	Huayllapata		Positive	Fasciola hepatica	Negative		114	18		SRR31618358		3. Pre-treatment non-responder	Y	-	Y	-	-	-	-	-	-	-	-	-		42563884		41.2665		0	0	0	0	0	0	0	0	0	0	0	0	0
	6	2	FU0036HU02	FU0036HU02		52	F	Huayllapata		Negative	Negative	Negative		-	-		SRR31618303		1. Uninfected matched control	-	-	-	-	-	-	-	Y	-	Y	-	1		33511590		47.213		0	0	0	0	0	0	0	0	0	0	0	0	0
	7	2	FU0526HU02	FU0526HU02		53	F	Huacaycancha		Negative	Negative	Negative		-	-		SRR31618291		1. Uninfected matched control	-	-	-	-	-	-	-	Y	-	Y	-	2		43881494		59.5445		0	0	0	0	0	0	0	0	0	0	0	0	0
	8	2	1FU0008HU02	FU0008HU02		52	F	Huayllapata		Pending	Fasciola hepatica	Negative		-	-		SRR31618369		5. Post-treatment non-responder	-	-	-	-	Y	-	Y	-	-	-	-	-		34982238		51.2492		0	0	0	0	0	0	0	0	0	0	0	0	0
	9	3	FU0027HU03	FU0027HU03		7	M	Huayllapata		No sample	Fasciola hepatica	Negative		50	32		SRR31618316		3. Pre-treatment non-responder	Y	-	Y	-	-	-	-	-	-	-	-	-		49362516		75.7895		0	0	0	0	0	0	0	0	0	0	0	0	0
	10	3	FU0038HU06	FU0038HU06		7	M	Huayllapata		Negative	Negative	Negative		-	-		SRR31618393		1. Uninfected matched control	-	-	-	-	-	-	-	Y	-	Y	-	1		46543822		57.6903		0	0	0	0	0	0	0	0	0	0	0	0	0
	11	3	FU0017HU03	FU0017HU03		9	M	Huayllapata		Negative	Negative	Negative		-	-		SRR31618382		1. Uninfected matched control	-	-	-	-	-	-	-	Y	-	Y	-	2		45979620		47.7411		0	0	0	0	0	0	0	0	0	0	0	0	0
	12	3	1FU0027HU03	FU0027HU03		8	M	Huayllapata		No sample	Fasciola hepatica	Negative		-	-		SRR31618327		5. Post-treatment non-responder	-	-	-	-	Y	-	Y	-	-	-	-	-		49912232		67.735		0	0	0	0	0	0	0	0	0	0	0	0	0
	13	4	FU0031HU01	FU0031HU01		47	M	Huayllapata		Negative	Fasciola hepatica	Blastocystis hominis		84	18		SRR31618376		2. Pre-treatment responder	Y	Y	-	-	-	-	-	-	-	-	-	-		49403596		57.5263		0	0	0	0	0	0	0	0	0	0	0	0	0
	14	4	FU0006HU01	FU0006HU01		47	M	Huayllapata		Negative	Negative	Negative		-	-		SRR31618375		1. Uninfected matched control	-	-	-	-	-	-	-	Y	Y	-	-	1		35611858		52.1774		0	0	0	0	0	0	0	0	0	0	0	0	0
	15	4	FU0004HU03	FU0004HU03		44	M	Huayllapata		Negative	Negative	Negative		-	-		SRR31618374		1. Uninfected matched control	-	-	-	-	-	-	-	Y	Y	-	-	2		33404260		56.0022		0	0	0	0	0	0	0	0	0	0	0	0	0
	16	4	1FU0031HU01	FU0031HU01		47	M	Huayllapata		No sample	Negative	Negative		-	-		SRR31618377		6. Post-treatment cured	-	-	-	-	Y	Y	-	-	-	-	-	-		36421386		45.3045		0	0	0	0	0	0	0	0	0	0	0	0	0
	17	5	FU0034HU05	FU0034HU05		10	F	Huayllapata		Positive	Fasciola hepatica	Negative		192	131		SRR31618372		3. Pre-treatment non-responder	Y	-	Y	-	-	-	-	-	-	-	-	-		33811354		44.1265		0	0	0	0	0	0	0	0	0	0	0	0	0
	18	5	FU0002HU03	FU0002HU03		8	F	Huayllapata		Negative	Negative	Negative		-	-		SRR31618351		1. Uninfected matched control	-	-	-	-	-	-	-	Y	-	Y	-	1		36938712		52.3595		0	0.00179043	0	0	0	0	0	0	0	0	0	0	0
	19	5	FU0028HU03	FU0028HU03		10	F	Huayllapata		Negative	Negative	Negative		-	-		SRR31618349		1. Uninfected matched control	-	-	-	-	-	-	-	Y	-	Y	-	2		34671962		39.8918		0	0	0	0	0	0	0	0	0	0	0	0	0
	20	5	1FU0034HU05	FU0034HU05		10	F	Huayllapata		No sample	Fasciola hepatica	Negative		-	-		SRR31618373		5. Post-treatment non-responder	-	-	-	-	Y	-	Y	-	-	-	-	-		38931284		63.3385		0	0.00110449	0	0	0	0	0	0	0	0	0	0	0
	21	6	FU0034HU07	FU0034HU07		14	M	Huayllapata		Negative	Fasciola hepatica	Negative		-	-		SRR31618347		4. Pre-treatment unknown	Y	-	-	Y	-	-	-	-	-	-	-	-		35233286		41.5635		0	0	0	0	0	0	0	0	0	0	0	0	0
	22	6	FU0519HU04	FU0519HU04		16	M	Huacaycancha		Negative	Negative	Negative		-	-		SRR31618346		1. Uninfected matched control	-	-	-	-	-	-	-	Y	-	-	Y	1		36635524		23.5549		0	0	0	0	0	0	0	0	0	0	0	0	0
	23	6	FU0530HU04	FU0530HU04		17	M	Huacaycancha		Negative	Negative	Negative		-	-		SRR31618345		1. Uninfected matched control	-	-	-	-	-	-	-	Y	-	-	Y	2		32004064		43.2925		0	0	0	0	0	0	0	0	0	0	0	0	0
	24	7	FU0038HU05	FU0038HU05		8	F	Huayllapata		Positive	Fasciola hepatica	Negative		84	18		SRR31618343		3. Pre-treatment non-responder	Y	-	Y	-	-	-	-	-	-	-	-	-		40012766		52.1542		0	0	0	0	0	0	0	0	0	0	0	0	0
	25	7	FU0037HU04	FU0037HU04		9	F	Huayllapata		Negative	Negative	Negative		-	-		SRR31618342		1. Uninfected matched control	-	-	-	-	-	-	-	Y	-	Y	-	1		44052430		48.7232		0	0	0	0	0	0	0	0	0	0	0	0	0
	26	7	FU0003HU03	FU0003HU03		10	F	Huayllapata		Negative	Negative	Negative		-	-		SRR31618341		1. Uninfected matched control	-	-	-	-	-	-	-	Y	-	Y	-	2		33237494		27.9237		0	0	0	0	0	0	0	0	0	0	0	0	0
	27	7	1FU0038HU05	FU0038HU05		8	F	Huayllapata		Pending	Fasciola hepatica	Negative		-	-		SRR31618344		5. Post-treatment non-responder	-	-	-	-	Y	-	Y	-	-	-	-	-		35659986		62.1238		0	0	0	0	0	0	0	0	0	0	0	0	0
	28	8	FU0041HU03	FU0041HU03		4	F	Huayllapata		Negative	Fasciola hepatica	Blastocystis hominis		78	20		SRR31618339		2. Pre-treatment responder	Y	Y	-	-	-	-	-	-	-	-	-	-		34204890		45.2276		0	0	0.00601314	0	0	0	0	0	0	0	0	0	0
	29	8	FU0007HU05	FU0007HU05		6	F	Huayllapata		Negative	Negative	Negative		-	-		SRR31618338		1. Uninfected matched control	-	-	-	-	-	-	-	Y	Y	-	-	1		39339342		46.1481		0	0	0	0	0	0	0	0	0	0	0	0	0
	30	8	FU0059HU03	FU0059HU03		6	F	Huayllapata		Negative	Negative	Negative		-	-		SRR31618336		1. Uninfected matched control	-	-	-	-	-	-	-	Y	Y	-	-	2		36656170		59.5677		0	0	0	0	0	0	0	0	0	0	0	0	0
	31	8	1FU0041HU03	FU0041HU03		4	F	Huayllapata		No sample	Negative	Ascaris lumbricoides		-	-		SRR31618340		6. Post-treatment cured	-	-	-	-	Y	Y	-	-	-	-	-	-		32088654		38.6704		0	0.00184981	0.00194315	0	0	0	0	0	0	0	0	0	0
	32	9	FU0042HU05	FU0042HU05		12	M	Huayllapata		No sample	Fasciola hepatica	Negative		48	24		SRR31618334		2. Pre-treatment responder	Y	Y	-	-	-	-	-	-	-	-	-	-		46205612		72.0136		0	0	0	0	0	0	0	0	0	0	0	0	0
	33	9	FU0008HU03	FU0008HU03		12	M	Huayllapata		Negative	Negative	Negative		-	-		SRR31618333		1. Uninfected matched control	-	-	-	-	-	-	-	Y	Y	-	-	1		47183816		37.8442		0	0	0	0	0	0	0	0	0	0	0	0	0
	34	9	FU0051HU05	FU0051HU05		9	M	Huayllapata		Negative	Negative	Negative		-	-		SRR31618332		1. Uninfected matched control	-	-	-	-	-	-	-	Y	Y	-	-	2		49771394		59.3791		0	0	0	0	0	0	0	0	0	0	0	0	0
	35	9	1FU0042HU05	FU0042HU05		12	M	Huayllapata		No sample	Negative	Negative		-	-		SRR31618335		6. Post-treatment cured	-	-	-	-	Y	Y	-	-	-	-	-	-		47856286		74.9536		0	0	0	0	0	0	0	0	0	0	0	0	0
	36	10	FU0045HU03	FU0045HU03		14	F	Huayllapata		Positive	Fasciola hepatica	Negative		65	18		SRR31618330		3. Pre-treatment non-responder	Y	-	Y	-	-	-	-	-	-	-	-	-		50467406		33.1732		0	0	0	0	0	0	0	0	0	0	0	0	0
	37	10	FU0002HU04	FU0002HU04		15	F	Huayllapata		Negative	Negative	Negative		-	-		SRR31618328		1. Uninfected matched control	-	-	-	-	-	-	-	Y	-	Y	-	1		50048786		63.4263		0	0	0	0	0	0	0	0	0	0	0	0	0
	38	10	FU0037HU03	FU0037HU03		16	F	Huayllapata		Negative	Negative	Negative		-	-		SRR31618371		1. Uninfected matched control	-	-	-	-	-	-	-	Y	-	Y	-	2		33587602		47.8738		0	0	0	0	0	0	0	0	0	0	0	0	0
	39	10	1FU0045HU03	FU0045HU03		15	F	Huayllapata		Pending	Fasciola hepatica	Negative		-	-		SRR31618331		5. Post-treatment non-responder	-	-	-	-	Y	-	Y	-	-	-	-	-		49397556		64.9974		0	0.000744389	0	0	0	0	0	0	0	0	0	0	0
	40	11	FU0045HU04	FU0045HU04		13	M	Huayllapata		Positive	Fasciola hepatica	Negative		65	18		SRR31618368		3. Pre-treatment non-responder	Y	-	Y	-	-	-	-	-	-	-	-	-		50321126		39.5951		0	0	0	0	0	0	0	0	0	0	0	0	0
	41	11	FU0007HU03	FU0007HU03		13	M	Huayllapata		Negative	Negative	Negative		-	-		SRR31618367		1. Uninfected matched control	-	-	-	-	-	-	-	Y	-	Y	-	1		50444294		53.8136		0	0	0	0	0	0	0	0	0	0	0	0	0
	42	11	FU0025HU03	FU0025HU03		10	M	Huayllapata		Negative	Negative	Negative		-	-		SRR31618366		1. Uninfected matched control	-	-	-	-	-	-	-	Y	-	Y	-	2		51967702		63.8835		0	0	0	0	0	0	0	0	0	0	0	0	0
	43	11	1FU0045HU04	FU0045HU04		13	M	Huayllapata		Pending	Fasciola hepatica	Negative		-	-		SRR31618370		5. Post-treatment non-responder	-	-	-	-	Y	-	Y	-	-	-	-	-		34960028		56.8107		0	0	0	0	0	0	0	0	0	0	0	0	0
	44	12	FU0045HU05	FU0045HU05		11	M	Huayllapata		Positive	Fasciola hepatica	Negative		65	18		SRR31618364		3. Pre-treatment non-responder	Y	-	Y	-	-	-	-	-	-	-	-	-		54112370		57.1973		0	0	0	0	0	0	0	0	0	0	0	0	0
	45	12	FU0015HU04	FU0015HU04		10	M	Huayllapata		Negative	Negative	Negative		-	-		SRR31618363		1. Uninfected matched control	-	-	-	-	-	-	-	Y	-	Y	-	1		47012208		56.4759		0	0	0	0	0	0	0	0	0	0	0	0	0
	46	12	FU0069HU03	FU0069HU03		9	M	Huayllapata		Negative	Negative	Negative		-	-		SRR31618362		1. Uninfected matched control	-	-	-	-	-	-	-	Y	-	Y	-	2		44916608		55.9326		0	0	0	0	0	0	0	0	0	0	0	0	0
	47	12	1FU0045HU05	FU0045HU05		11	M	Huayllapata		No sample	Fasciola hepatica	Negative		-	-		SRR31618365		5. Post-treatment non-responder	-	-	-	-	Y	-	Y	-	-	-	-	-		51594014		70.9185		0	0	0	0	0	0	0	0	0	0	0	0	0
	48	13	FU0046HU03	FU0046HU03		12	F	Huayllapata		Positive	Fasciola hepatica	Negative		77	23		SRR31618360		2. Pre-treatment responder	Y	Y	-	-	-	-	-	-	-	-	-	-		49364078		45.2494		0	0	0	0	0	0	0	0	0	0	0	0	0
	49	13	FU0023HU04	FU0023HU04		12	F	Huayllapata		Negative	Negative	Negative		-	-		SRR31618359		1. Uninfected matched control	-	-	-	-	-	-	-	Y	Y	-	-	1		50993644		58.5266		0	0	0	0	0	0	0	0	0	0	0	0	0
	50	13	FU0018HU04	FU0018HU04		11	F	Huayllapata		Negative	Negative	Negative		-	-		SRR31618357		1. Uninfected matched control	-	-	-	-	-	-	-	Y	Y	-	-	2		43828108		40.7944		0	0	0	0	0	0	0	0	0	0	0	0	0
	51	13	1FU0046HU03	FU0046HU03		12	F	Huayllapata		Pending	Negative	Negative		-	-		SRR31618361		6. Post-treatment cured	-	-	-	-	Y	Y	-	-	-	-	-	-		51482332		76.6604		0	0	0	0	0	0	0	0	0	0	0	0	0
	52	14	FU0047HU05	FU0047HU05		10	F	Huayllapata		Positive	Fasciola hepatica	Negative		66	19		SRR31618355		3. Pre-treatment non-responder	Y	-	Y	-	-	-	-	-	-	-	-	-		47877316		52.0775		0	0	0	0	0	0	0	0	0	0	0	0	0
	53	14	FU0033HU03	FU0033HU03		7	F	Huayllapata		Negative	Negative	Negative		-	-		SRR31618354		1. Uninfected matched control	-	-	-	-	-	-	-	Y	-	Y	-	1		45264976		58.0997		0	0	0	0	0	0	0	0	0	0	0	0	0
	54	14	FU0035HU03	FU0035HU03		7	F	Huayllapata		Negative	Negative	Negative		-	-		SRR31618353		1. Uninfected matched control	-	-	-	-	-	-	-	Y	-	Y	-	2		32814678		44.7193		0	0.00116082	0.00110202	0	0	0	0	0	0	0	0	0	0
	55	14	1FU0047HU05	FU0047HU05		10	F	Huayllapata		No sample	Fasciola hepatica	Negative		-	-		SRR31618356		5. Post-treatment non-responder	-	-	-	-	Y	-	Y	-	-	-	-	-		53646930		75.406		0	0	0	0	0	0	0	0	0	0	0	0	0
	56	15	FU0049HU04	FU0049HU04		4	M	Huayllapata		Positive	Fasciola hepatica	Negative		57	32		SRR31618350		3. Pre-treatment non-responder	Y	-	Y	-	-	-	-	-	-	-	-	-		33208480		47.1606		0	0	0	0	0	0	0	0	0	0	0	0	0
	57	15	FU0533HU03	FU0533HU03		5	M	Huacaycancha		Negative	Negative	Negative		-	-		SRR31618306		1. Uninfected matched control	-	-	-	-	-	-	-	Y	-	Y	-	1		50660564		66.8552		0	0	0.00236644	0	0	0	0	0	0	0	0	0	0
	58	15	FU0015HU05	FU0015HU05		6	M	Huayllapata		Negative	Negative	Negative		-	-		SRR31618304		1. Uninfected matched control	-	-	-	-	-	-	-	Y	-	Y	-	2		51482984		67.3626		0	0	0	0	0	0	0	0	0	0	0	0	0
	59	15	1FU0049HU04	FU0049HU04		4	M	Huayllapata		No sample	Fasciola hepatica	Negative		-	-		SRR31618352		5. Post-treatment non-responder	-	-	-	-	Y	-	Y	-	-	-	-	-		49444758		71.3778		0	0	0	0	0	0	0	0	0	0	0	0	0
	60	16	FU0062HU04	FU0062HU04		14	M	Huayllapata		Positive	Fasciola hepatica	Negative		49	18		SRR31618301		2. Pre-treatment responder	Y	Y	-	-	-	-	-	-	-	-	-	-		33459980		56.2575		0	0	0	0	0	0	0	0	0	0	0	0	0
	61	16	FU0031HU03	FU0031HU03		12	M	Huayllapata		Negative	Negative	Negative		-	-		SRR31618300		1. Uninfected matched control	-	-	-	-	-	-	-	Y	Y	-	-	1		33530088		46.1098		0	0	0	0	0	0	0	0	0	0	0	0	0
	62	16	FU0008HU05	FU0008HU05		14	M	Huayllapata		Negative	Negative	Negative		-	-		SRR31618299		1. Uninfected matched control	-	-	-	-	-	-	-	Y	Y	-	-	2		43293882		52.8715		0	0	0	0	0	0	0	0	0	0	0	0	0
	63	16	1FU0062HU04	FU0062HU04		14	M	Huayllapata		No sample	Negative	Negative		-	-		SRR31618302		6. Post-treatment cured	-	-	-	-	Y	Y	-	-	-	-	-	-		43132754		55.4947		0	0	0	0	0	0	0	0	0	0	0	0	0
	64	17	FU0517HU01	FU0517HU01		68	M	Huacaycancha		Positive	Fasciola hepatica	Negative		123	45		SRR31618297		3. Pre-treatment non-responder	Y	-	Y	-	-	-	-	-	-	-	-	-		37648962		51.7999		0	0	0	0	0	0	0	0	0	0	0	0	0
	65	17	FU0520HU04	FU0520HU04		69	M	Huacaycancha		Negative	Negative	Negative		-	-		SRR31618296		1. Uninfected matched control	-	-	-	-	-	-	-	Y	-	Y	-	1		39742156		60.3708		0	0	0	0	0	0	0	0	0	0	0	0	0
	66	17	FU0547HU01	FU0547HU01		68	M	Huacaycancha		Negative	Negative	Negative		-	-		SRR31618295		1. Uninfected matched control	-	-	-	-	-	-	-	Y	-	Y	-	2		34055066		45.4292		0	0	0	0	0	0	0	0	0	0	0	0	0
	67	17	1FU0517HU01	FU0517HU01		68	M	Huacaycancha		Pending	Fasciola hepatica	Negative		-	-		SRR31618298		5. Post-treatment non-responder	-	-	-	-	Y	-	Y	-	-	-	-	-		38157348		61.0423		0	0	0.00082615	0	0	0	0	0	0	0	0	0	0
	68	18	FU0522HU03	FU0522HU03		10	F	Huacaycancha		Positive	Fasciola hepatica	Negative		113	47		SRR31618293		2. Pre-treatment responder	Y	Y	-	-	-	-	-	-	-	-	-	-		40953508		61.1373		0	0	0	0	0	0	0	0	0	0	0	0	0
	69	18	FU0505HU04	FU0505HU04		10	F	Huacaycancha		Negative	Negative	Negative		-	-		SRR31618292		1. Uninfected matched control	-	-	-	-	-	-	-	Y	Y	-	-	1		41853750		67.315		0	0.000988942	0	0	0	0	0	0	0	0	0	0	0
	70	18	FU0506HU04	FU0506HU04		10	F	Huacaycancha		Negative	Negative	Negative		-	-		SRR31618290		1. Uninfected matched control	-	-	-	-	-	-	-	Y	Y	-	-	2		45227324		32.734		0	0	0	0	0	0	0	0	0	0	0	0	0
	71	18	1FU0522HU03	FU0522HU03		10	F	Huacaycancha		Pending	Negative	Negative		-	-		SRR31618294		6. Post-treatment cured	-	-	-	-	Y	Y	-	-	-	-	-	-		45720618		67.4479		0	0	0	0	0	0	0	0	0	0	0	0	0
	72	19	FU0535HU01	FU0535HU01		39	F	Huacaycancha		Positive	Fasciola hepatica	Negative		118	45		SRR31618288		2. Pre-treatment responder	Y	Y	-	-	-	-	-	-	-	-	-	-		46712670		73.2677		0	0	0	0	0	0	0	0	0	0	0	0	0
	73	19	FU0502HU02	FU0502HU02		38	F	Huacaycancha		Negative	Negative	Negative		-	-		SRR31618287		1. Uninfected matched control	-	-	-	-	-	-	-	Y	Y	-	-	1		48849688		75.4862		0	0.00248576	0	0	0	0	0	0	0	0	0	0	0
	74	19	FU0522HU02	FU0522HU02		40	F	Huacaycancha		Negative	Negative	Negative		-	-		SRR31618286		1. Uninfected matched control	-	-	-	-	-	-	-	Y	Y	-	-	2		44649426		38.8287		0	0	0	0	0	0	0	0	0	0	0	0	0
	75	19	1FU0535HU01	FU0535HU01		39	F	Huacaycancha		Pending	Negative	Negative		-	-		SRR31618289		6. Post-treatment cured	-	-	-	-	Y	Y	-	-	-	-	-	-		45192654		63.1158		0	0	0	0	0	0	0	0	0	0	0	0	0
	76	20	FU1534HU02	FU1534HU02		41	F	Churo		Negative	Fasciola hepatica	Negative		126	50		SRR31618284		2. Pre-treatment responder	Y	Y	-	-	-	-	-	-	-	-	-	-		44091756		65.9575		0	0	0.00680934	0	0	0	0	0	0	0	0	0	0
	77	20	FU1515HU02	FU1515HU02		41	F	Churo		Negative	Negative	Negative		-	-		SRR31618283		1. Uninfected matched control	-	-	-	-	-	-	-	Y	Y	-	-	1		41704382		54.3736		0	0	0.00833275	0	0	0	0	0	0	0	0	0	0
	78	20	FU1547HU01	FU1547HU01		43	F	Churo		Negative	Negative	Negative		-	-		SRR31618282		1. Uninfected matched control	-	-	-	-	-	-	-	Y	Y	-	-	2		47657444		78.5884		0	0.00323484	0	0	0	0	0	0	0	0	0	0	0
	79	20	1FU1534HU02	FU1534HU02		41	F	Churo		Pending	Negative	Negative		-	-		SRR31618285		6. Post-treatment cured	-	-	-	-	Y	Y	-	-	-	-	-	-		48983796		67.1513		0	0.000653068	0.00236858	0	0	0	0	0	0	0	0	0	0
	80	21	FU1541HU01	FU1541HU01		25	F	Churo		Negative	Fasciola hepatica	Ascaris lumbricoides, Hymenolepis nana		100	49		SRR31618326		2. Pre-treatment responder	Y	Y	-	-	-	-	-	-	-	-	-	-		48912048		60.3563		0	0.00568681	0	0	0	0	0	0	0	0	0	0	0
	81	21	FU1512HU01	FU1512HU01		27	F	Churo		Negative	Negative	Negative		-	-		SRR31618325		1. Uninfected matched control	-	-	-	-	-	-	-	Y	Y	-	-	1		46800166		62.3044		0	0.00327627	0.00110313	0	0	0	0	0	0	0	0	0	0
	82	21	FU1563HU01	FU1563HU01		24	F	Churo		Negative	Negative	Negative		-	-		SRR31618324		1. Uninfected matched control	-	-	-	-	-	-	-	Y	Y	-	-	2		53028940		78.4776		0	0	0	0	0	0	0	0	0	0	0	0	0
	83	21	1FU1541HU01	FU1541HU01		25	F	Churo		Pending	Negative	Ascaris lumbricoides		-	-		SRR31618329		6. Post-treatment cured	-	-	-	-	Y	Y	-	-	-	-	-	-		51494110		62.7256		0	0.0023332	0.000678499	0	0	0	0	0	0	0	0	0	0
	84	22	FU1541HU03	FU1541HU03		4	F	Churo		Negative	Fasciola hepatica	Uncinarias		100	49		SRR31618322		2. Pre-treatment responder	Y	Y	-	-	-	-	-	-	-	-	-	-		46486862		50.7182		0	0.000783581	0	0	0	0	0	0	0	0	0	0	0
	85	22	FU1528HU02	FU1528HU02		7	F	Churo		Negative	Negative	Negative		-	-		SRR31618321		1. Uninfected matched control	-	-	-	-	-	-	-	Y	Y	-	-	1		55050798		46.213		0	0	0.00129148	0	0	0	0	0	0	0	0	0	0
	86	22	FU1536HU02	FU1536HU02		8	F	Churo		Negative	Negative	Negative		-	-		SRR31618320		1. Uninfected matched control	-	-	-	-	-	-	-	Y	Y	-	-	2		47019122		57.9266		0	0.00122828	0	0	0	0	0	0	0	0	0	0	0
	87	22	1FU1541HU03	FU1541HU03		4	F	Churo		Pending	Negative	Uncinarias		-	-		SRR31618323		6. Post-treatment cured	-	-	-	-	Y	Y	-	-	-	-	-	-		45780018		44.8618		0	0.00172629	0.00283339	0	0	0	0	0	0	0	0	0	0
	88	23	FU1564HU03	FU1564HU03		24	F	Churo		Positive	Fasciola hepatica	Negative		-	-		SRR31618319		4. Pre-treatment unknown	Y	-	-	Y	-	-	-	-	-	-	-	-		58803280		87.3791		0	0.00516741	0	0	0	0	0	0	0	0	0	0	0
	89	23	FU1528HU01	FU1528HU01		23	F	Churo		Negative	Negative	Negative		-	-		SRR31618318		1. Uninfected matched control	-	-	-	-	-	-	-	Y	-	-	Y	1		44362846		37.7601		0	0	0	0	0	0	0	0	0	0	0	0	0
	90	23	FU1531HU01	FU1531HU01		23	F	Churo		Negative	Negative	Negative		-	-		SRR31618317		1. Uninfected matched control	-	-	-	-	-	-	-	Y	-	-	Y	2		47670888		55.1409		0	0	0	0	0	0	0	0	0	0	0	0	0
	92	24	FU1564HU05	FU1564HU05		16	F	Churo		Positive	Fasciola hepatica	Uncinarias		120	49		SRR31618314		3. Pre-treatment non-responder	Y	-	Y	-	-	-	-	-	-	-	-	-		46969162		64.2105		0	0	0	0	0	0	0	0	0	0	0	0	0
	93	24	FU1557HU03	FU1557HU03		17	F	Churo		Negative	Negative	Negative		-	-		SRR31618313		1. Uninfected matched control	-	-	-	-	-	-	-	Y	-	Y	-	1		46617256		75.2434		0	0	0	0	0	0	0	0	0	0	0	0	0
	94	24	FU1573HU04	FU1573HU04		16	F	Churo		Negative	Negative	Negative		-	-		SRR31618312		1. Uninfected matched control	-	-	-	-	-	-	-	Y	-	Y	-	2		33048592		54.1335		0	0	0	0	0	0	0	0	0	0	0	0	0
	95	24	1FU1564HU05	FU1564HU05		16	F	Churo		No sample	Fasciola hepatica	Uncinarias		-	-		SRR31618315		5. Post-treatment non-responder	-	-	-	-	Y	-	Y	-	-	-	-	-		32645164		60.3223		0	0	0	0	0	0	0	0	0	0	0	0	0
	96	25	FU1575HU02	FU1575HU02		50	F	Churo		No sample	Fasciola hepatica	Ascaris lumbricoides		125	49		SRR31618310		3. Pre-treatment non-responder	Y	-	Y	-	-	-	-	-	-	-	-	-		32799758		56.2402		0	0	0	0	0	0	0	0	0	0	0	0	0
	97	25	FU1048HU01	FU1048HU01		51	F	Patacancha		Negative	Negative	Negative		-	-		SRR31618309		1. Uninfected matched control	-	-	-	-	-	-	-	Y	-	Y	-	1		53963318		80.4318		0	0.000909439	0.000627036	0	0	0	0	0	0	0	0	0	0
	98	25	FU1512HU02	FU1512HU02		50	F	Churo		Negative	Negative	Negative		-	-		SRR31618308		1. Uninfected matched control	-	-	-	-	-	-	-	Y	-	Y	-	2		33821948		50.5346		0	0	0.00126979	0	0	0	0	0	0	0	0	0	0
	99	25	1FU1575HU02	FU1575HU02		50	F	Churo		Pending	Fasciola hepatica	Negative		-	-		SRR31618311		5. Post-treatment non-responder	-	-	-	-	Y	-	Y	-	-	-	-	-		46190684		53.6673		0	0	0	0	0	0	0	0	0	0	0	0	0
	100	26	FU1582HU02	FU1582HU02		5	F	Churo		No sample	Fasciola hepatica	Negative		120	49		SRR31618305		2. Pre-treatment responder	Y	Y	-	-	-	-	-	-	-	-	-	-		32789332		60.9299		0	0.00175701	0.00153318	0	0	0	0	0	0	0	0	0	0
	101	26	FU1540HU03	FU1540HU03		7	F	Churo		Negative	Negative	Negative		-	-		SRR31618392		1. Uninfected matched control	-	-	-	-	-	-	-	Y	Y	-	-	1		32820964		62.3002		0	0	0	0	0	0	0	0	0	0	0	0	0
	102	26	FU1534HU04	FU1534HU04		10	F	Churo		Negative	Negative	Negative		-	-		SRR31618391		1. Uninfected matched control	-	-	-	-	-	-	-	Y	Y	-	-	2		34764208		54.6261		0	0	0	0	0	0	0	0	0	0	0	0	0
	103	26	1FU1582HU02	FU1582HU02		5	F	Churo		Pending	Negative	Negative		-	-		SRR31618307		6. Post-treatment cured	-	-	-	-	Y	Y	-	-	-	-	-	-		33679928		53.3355		0	0	0	0	0	0	0	0	0	0	0	0	0
	104	27	FU2503HU01	FU2503HU01		58	F	Ohuay		No sample	Fasciola hepatica	Negative		-	-		SRR31618390		4. Pre-treatment unknown	Y	-	-	Y	-	-	-	-	-	-	-	-		36151854		37.84		0	0	0.00469603	0	0	0	0	0	0	0	0	0	0
	105	27	FU2522HU01	FU2522HU01		58	F	Ohuay		Negative	Negative	Negative		-	-		SRR31618389		1. Uninfected matched control	-	-	-	-	-	-	-	Y	-	-	Y	1		33777142		54.356		0	0	0	0	0	0	0	0	0	0	0	0	0
	106	27	FU2531HU01	FU2531HU01		59	F	Ohuay		Negative	Negative	Negative		-	-		SRR31618388		1. Uninfected matched control	-	-	-	-	-	-	-	Y	-	-	Y	2		33024596		57.6262		0	0	0	0	0	0	0	0	0	0	0	0	0
	107	28	FU2513HU04	FU2513HU04		12	F	Ohuay		Negative	Fasciola hepatica	Enterobius Vermicularis, Hymenolepis nana		-	-		SRR31618387		4. Pre-treatment unknown	Y	-	-	Y	-	-	-	-	-	-	-	-		32407950		47.8443		0	0	0	0	0	0	0	0	0	0	0	0	0
	108	28	FU2528HU04	FU2528HU04		11	F	Ohuay		Negative	Negative	Negative		-	-		SRR31618386		1. Uninfected matched control	-	-	-	-	-	-	-	Y	-	-	Y	1		35569170		60.3092		0	0	0	0	0	0	0	0	0	0	0	0	0
	109	28	FU2520HU04	FU2520HU04		14	F	Ohuay		Negative	Negative	Negative		-	-		SRR31618385		1. Uninfected matched control	-	-	-	-	-	-	-	Y	-	-	Y	2		46213770		73.02		0	0	0	0	0	0	0	0	0	0	0	0	0
	110	29	FU2518HU04	FU2518HU04		8	F	Ohuay		Negative	Fasciola hepatica	Enterobius Vermicularis		-	-		SRR31618384		4. Pre-treatment unknown	Y	-	-	Y	-	-	-	-	-	-	-	-		36128570		66.039		0	0	0	0	0	0	0	0	0	0	0	0	0
	111	29	FU2520HU06	FU2520HU06		8	F	Ohuay		Negative	Negative	Negative		-	-		SRR31618383		1. Uninfected matched control	-	-	-	-	-	-	-	Y	-	-	Y	1		33115732		32.1013		0	0	0	0	0	0	0	0	0	0	0	0	0
	112	29	FU2523HU01	FU2523HU01		5	F	Ohuay		Negative	Negative	Negative		-	-		SRR31618381		1. Uninfected matched control	-	-	-	-	-	-	-	Y	-	-	Y	2		47843592		77.0204		0	0	0	0	0	0	0	0	0	0	0	0	0
	113	30	FU3026HU05	FU3026HU05		14	F	Queuña		Negative	Fasciola hepatica	Negative		-	-		SRR31618380		4. Pre-treatment unknown	Y	-	-	Y	-	-	-	-	-	-	-	-		51835858		90.1953		0	0	0	0	0	0	0	0	0	0	0	0	0
	114	30	FU2541HU04	FU2541HU04		16	F	Ohuay		Negative	Negative	Negative		-	-		SRR31618379		1. Uninfected matched control	-	-	-	-	-	-	-	Y	-	-	Y	1		52122402		69.0848		0	0	0	0	0	0	0	0	0	0	0	0	0
	115	30	FU2546HU05	FU2546HU05		13	F	Ohuay		Negative	Negative	Negative		-	-		SRR31618378		1. Uninfected matched control	-	-	-	-	-	-	-	Y	-	-	Y	2		52782518		82.2341		0	0	0	0	0	0	0	0	0	0	0	0	0
[truncated: 4,999 more columns]

## Sheet: S2 Taxonomic table
	Supplementary Table 2: Complete differential taxonomic results from LEfSe and Random Forest analyses, including all comparisons and statistics
															Figure 5 - Infected vs Uninfected at baseline												Figure 6 - Responder vs Non-responder
	Genome data				Phylogeny							Single ID	Average Rel. abundance (%)		Differential statistics							All taxonomic levels		Figure 5A			Differential statistics														All taxonomic levels						Figure 6A
	Order	Level	MGYG No.	Full taxonomy	Domain	Phylum	Class	Order	Family	Genus	Species				LEfSe						Random Forest						Pre-treatment							Post-treatment							Higher in responder			Higher in non-responder			Higher in responder
															LDA-score	P-value (Kruskal-Wallis test)	-Log (P-value)	Higher in Infected (↑) Uninfected (↓)	Non-zero sample count in infected	Non-zero sample count in uninfected	Mean decrease in accuracy (MDA)	Higher in infected group	Higher in uninfected group	Higher in infected group	Higher in uninfected group		LEfSe						Random Forest	LEfSe						Random Forest	Pre-treatment only	Both	Post-treatment only	Pre-treatment only	Both	Post-treatment only	Pre-treatment only	Both	Post-treatment only
																																					Higher in Responder (↑) Non-responder (↓)	Non-zero sample count in responders	Non-zero sample count in non-responders
																											LDA-score	P-value (Kruskal-Wallis test)	-Log (P-value)	Higher in Responder (↑) Non-responder (↓)	Non-zero sample count in responders	Non-zero sample count in non-responders	Mean decrease in accuracy (MDA)	LDA-score	P-value (Kruskal-Wallis test)	-Log (P-value)				Mean decrease in accuracy (MDA)
															35	49	49	35			392	24	3	17	2		136	136	136	136			311	115	115	115	115			98	69	23	37	17	27	28	35	14	23
	944	Genus	-	d__Bacteria;p__Firmicutes_A;c__Clostridia;o__Oscillospirales;f__Ruminococcaceae;g__Negativibacillus	Bacteria	Firmicutes_A	Clostridia	Oscillospirales	Ruminococcaceae	Negativibacillus	-	Negativibacillus (genus)	0.0359697		2.49542	0.00118231	2.92727	↑	10	4	-	Y	-	-	-		2.92927	0.00297563	2.52642	↑	6	0	-	-	-	-	-	11	2	-	Y	-	-	-	-	-	-	-	-
	24	Phylum	-	d__Bacteria;p__Cyanobacteria	Bacteria	Cyanobacteria	-	-	-	-	-	Cyanobacteria (phylum)	0.388014		-	-	-	-	13	26	-	-	-	-	-		3.02694	0.00799751	2.09705	↑	8	2	-	-	-	-	-	5	8	-	Y	-	-	-	-	-	-	-	-
	15	Phylum	-	d__Bacteria;p__Verrucomicrobiota	Bacteria	Verrucomicrobiota	-	-	-	-	-	Verrucomicrobiota (phylum)	1.85698		-	-	-	-	15	35	-	-	-	-	-		4.14072	0.0302364	1.51947	↑	8	4	-	-	-	-	-	6	6	-	Y	-	-	-	-	-	-	-	-
	61	Order	-	d__Bacteria;p__Firmicutes_A;c__Clostridia;o__Monoglobales_A	Bacteria	Firmicutes_A	Clostridia	Monoglobales_A	-	-	-	Monoglobales_A (order)	0.140482		-	-	-	-	11	21	-	-	-	-	-		2.99479	0.0150456	1.82259	↑	7	2	-	-	-	-	-	9	6	-	Y	-	-	-	-	-	-	-	-
	150	Order	-	d__Bacteria;p__Cyanobacteria;c__Vampirovibrionia;o__Gastranaerophilales	Bacteria	Cyanobacteria	Vampirovibrionia	Gastranaerophilales	-	-	-	Gastranaerophilales (order)	0.388014		-	-	-	-	13	26	-	-	-	-	-		3.03447	0.00799751	2.09705	↑	8	2	-	-	-	-	-	10	8	-	Y	-	-	-	-	-	-	-	-
	142	Order	-	d__Bacteria;p__Firmicutes_A;c__Clostridia;o__Peptostreptococcales	Bacteria	Firmicutes_A	Clostridia	Peptostreptococcales	-	-	-	Peptostreptococcales (order)	0.322451		-	-	-	-	18	41	-	-	-	-	-		3.25876	0.0346353	1.46048	↑	10	5	-	-	-	-	-	6	11	-	Y	-	-	-	-	-	-	-	-
	116	Order	-	d__Bacteria;p__Verrucomicrobiota;c__Verrucomicrobiae;o__Verrucomicrobiales	Bacteria	Verrucomicrobiota	Verrucomicrobiae	Verrucomicrobiales	-	-	-	Verrucomicrobiales (order)	1.80679		-	-	-	-	12	25	-	-	-	-	-		4.14137	0.00303509	2.51783	↑	8	1	-	-	-	-	-	8	6	-	Y	-	-	-	-	-	-	-	-
	1147	Genus	-	d__Bacteria;p__Firmicutes_C;c__Negativicutes;o__Veillonellales;f__Veillonellaceae;g__F0422	Bacteria	Firmicutes_C	Negativicutes	Veillonellales	Veillonellaceae	F0422	-	F0422 (genus)	0.0191014		-	-	-	-	3	5	-	-	-	-	-		2.52489	0.0493714	1.30652	↑	3	0	-	-	-	-	-	9	2	-	Y	-	-	-	-	-	-	-	-
	734	Genus	-	d__Bacteria;p__Firmicutes_A;c__Clostridia;o__Lachnospirales;f__Lachnospiraceae;g__Bacteroides_F	Bacteria	Firmicutes_A	Clostridia	Lachnospirales	Lachnospiraceae	Bacteroides_F	-	Bacteroides_F (genus)	0.0141185		-	-	-	-	4	3	-	-	-	-	-		2.54806	0.0493714	1.30652	↑	3	0	-	-	-	-	-	3	1	-	Y	-	-	-	-	-	-	-	-
	1021	Genus	-	d__Bacteria;p__Firmicutes_A;c__Clostridia;o__Lachnospirales;f__Lachnospiraceae;g__Clostridium_Q	Bacteria	Firmicutes_A	Clostridia	Lachnospirales	Lachnospiraceae	Clostridium_Q	-	Clostridium_Q (genus)	0.0245634		-	-	-	-	7	10	-	-	-	-	-		2.64068	0.0246577	1.60805	↑	5	1	-	-	-	-	-	2	2	-	Y	-	-	-	-	-	-	-	-
	1360	Genus	-	d__Bacteria;p__Firmicutes_A;c__Clostridia;o__Lachnospirales;f__Lachnospiraceae;g__Ruminococcus_A	Bacteria	Firmicutes_A	Clostridia	Lachnospirales	Lachnospiraceae	Ruminococcus_A	-	Ruminococcus_A (genus)	0.0882323		-	-	-	-	13	20	-	-	-	-	-		2.66464	0.0485002	1.31426	↑	7	3	-	-	-	-	-	3	5	-	Y	-	-	-	-	-	-	-	-
	976	Genus	-	d__Bacteria;p__Firmicutes_A;c__Clostridia;o__Lachnospirales;f__Lachnospiraceae;g__Eubacterium_I	Bacteria	Firmicutes_A	Clostridia	Lachnospirales	Lachnospiraceae	Eubacterium_I	-	Eubacterium_I (genus)	0.0135249		-	-	-	-	4	2	-	-	-	-	-		2.66597	0.0493714	1.30652	↑	3	0	-	-	-	-	-	4	0	-	Y	-	-	-	-	-	-	-	-
	1380	Genus	-	d__Bacteria;p__Cyanobacteria;c__Vampirovibrionia;o__Gastranaerophilales;f__Gastranaerophilaceae;g__RUG841	Bacteria	Cyanobacteria	Vampirovibrionia	Gastranaerophilales	Gastranaerophilaceae	RUG841	-	RUG841 (genus)	0.0704812		-	-	-	-	5	9	-	-	-	-	-		2.67906	0.0493714	1.30652	↑	3	0	-	-	-	-	-	2	2	-	Y	-	-	-	-	-	-	-	-
	529	Genus	-	d__Bacteria;p__Firmicutes_A;c__Clostridia;o__Oscillospirales;f__CAG-382;g__UMGS882	Bacteria	Firmicutes_A	Clostridia	Oscillospirales	CAG_382	UMGS882	-	UMGS882 (genus)	0.0166638		-	-	-	-	3	5	-	-	-	-	-		2.70403	0.0493714	1.30652	↑	3	0	-	-	-	-	-	0	3	-	Y	-	-	-	-	-	-	-	-
	1307	Genus	-	d__Bacteria;p__Firmicutes_A;c__Clostridia_A;o__Christensenellales;f__CAG-74;g__UMGS1633	Bacteria	Firmicutes_A	Clostridia_A	Christensenellales	CAG_74	UMGS1633	-	UMGS1633 (genus)	0.0719616		-	-	-	-	9	19	-	-	-	-	-		2.71013	0.0190712	1.71962	↑	6	1	-	-	-	-	-	3	4	-	Y	-	-	-	-	-	-	-	-
	1331	Genus	-	d__Bacteria;p__Firmicutes_A;c__Clostridia;o__Oscillospirales;f__Acutalibacteraceae;g__UMGS1484	Bacteria	Firmicutes_A	Clostridia	Oscillospirales	Acutalibacteraceae	UMGS1484	-	UMGS1484 (genus)	0.0652347		-	-	-	-	9	17	-	-	-	-	-		2.71083	0.0362241	1.441	↑	5	1	-	-	-	-	-	4	6	-	Y	-	-	-	-	-	-	-	-
	521	Genus	-	d__Bacteria;p__Bacteroidota;c__Bacteroidia;o__Bacteroidales;f__Rikenellaceae;g__UBA940	Bacteria	Bacteroidota	Bacteroidia	Bacteroidales	Rikenellaceae	UBA940	-	UBA940 (genus)	0.0259007		-	-	-	-	5	5	-	-	-	-	-		2.73083	0.0493714	1.30652	↑	3	0	-	-	-	-	-	5	2	-	Y	-	-	-	-	-	-	-	-
	458	Genus	-	d__Bacteria;p__Firmicutes_A;c__Clostridia;o__Lachnospirales;f__Lachnospiraceae;g__Fusicatenibacter	Bacteria	Firmicutes_A	Clostridia	Lachnospirales	Lachnospiraceae	Fusicatenibacter	-	Fusicatenibacter (genus)	0.096875		-	-	-	-	14	24	-	-	-	-	-		2.77118	0.00601496	2.22077	↑	9	2	-	-	-	-	-	5	5	-	Y	-	-	-	-	-	-	-	-
	697	Genus	-	d__Bacteria;p__Firmicutes_A;c__Clostridia;o__Peptostreptococcales;f__Anaerovoracaceae;g__UMGS973	Bacteria	Firmicutes_A	Clostridia	Peptostreptococcales	Anaerovoracaceae	UMGS973	-	UMGS973 (genus)	0.0695501		-	-	-	-	10	26	-	-	-	-	-		2.78008	0.0189184	1.72311	↑	6	2	-	-	-	-	-	8	7	-	Y	-	-	-	-	-	-	-	-
	1400	Genus	-	d__Bacteria;p__Cyanobacteria;c__Vampirovibrionia;o__Gastranaerophilales;f__Gastranaerophilaceae;g__Zag111	Bacteria	Cyanobacteria	Vampirovibrionia	Gastranaerophilales	Gastranaerophilaceae	Zag111	-	Zag111 (genus)	0.0689836		-	-	-	-	4	10	-	-	-	-	-		2.79014	0.0493714	1.30652	↑	3	0	-	-	-	-	-	6	3	-	Y	-	-	-	-	-	-	-	-
	1062	Genus	-	d__Bacteria;p__Cyanobacteria;c__Vampirovibrionia;o__Gastranaerophilales;f__Gastranaerophilaceae;g__UBA6984	Bacteria	Cyanobacteria	Vampirovibrionia	Gastranaerophilales	Gastranaerophilaceae	UBA6984	-	UBA6984 (genus)	0.0492348		-	-	-	-	5	5	-	-	-	-	-		2.79526	0.0203652	1.69111	↑	4	0	-	-	-	-	-	4	2	-	Y	-	-	-	-	-	-	-	-
	555	Genus	-	d__Bacteria;p__Firmicutes_A;c__Clostridia;o__Oscillospirales;f__Ruminococcaceae;g__UMGS1826	Bacteria	Firmicutes_A	Clostridia	Oscillospirales	Ruminococcaceae	UMGS1826	-	UMGS1826 (genus)	0.0486124		-	-	-	-	10	10	-	-	-	-	-		2.95231	0.00334713	2.47533	↑	7	1	-	-	-	-	-	2	5	-	Y	-	-	-	-	-	-	-	-
	426	Genus	-	d__Bacteria;p__Bacteroidota;c__Bacteroidia;o__Bacteroidales;f__Barnesiellaceae;g__Barnesiella	Bacteria	Bacteroidota	Bacteroidia	Bacteroidales	Barnesiellaceae	Barnesiella	-	Barnesiella (genus)	0.0833409		-	-	-	-	3	10	-	-	-	-	-		3.19936	0.0493714	1.30652	↑	3	0	-	-	-	-	-	5	2	-	Y	-	-	-	-	-	-	-	-
	1031	Genus	-	d__Bacteria;p__Bacteroidota;c__Bacteroidia;o__Bacteroidales;f__Bacteroidaceae;g__Phocaeicola	Bacteria	Bacteroidota	Bacteroidia	Bacteroidales	Bacteroidaceae	Phocaeicola	-	Phocaeicola (genus)	0.206579		-	-	-	-	13	20	-	-	-	-	-		3.5036	0.00570397	2.24382	↑	7	2	-	-	-	-	-	3	3	-	Y	-	-	-	-	-	-	-	-
	740	Genus	-	d__Bacteria;p__Bacteroidota;c__Bacteroidia;o__Bacteroidales;f__Bacteroidaceae;g__Bacteroides	Bacteria	Bacteroidota	Bacteroidia	Bacteroidales	Bacteroidaceae	Bacteroides	-	Bacteroides (genus)	0.667044		-	-	-	-	10	29	-	-	-	-	-		3.94821	0.000331015	3.48015	↑	8	0	-	-	-	-	-	5	5	-	Y	-	-	-	-	-	-	-	-
	1023	Genus	-	d__Bacteria;p__Verrucomicrobiota;c__Verrucomicrobiae;o__Verrucomicrobiales;f__Akkermansiaceae;g__Akkermansia	Bacteria	Verrucomicrobiota	Verrucomicrobiae	Verrucomicrobiales	Akkermansiaceae	Akkermansia	-	Akkermansia (genus)	1.80679		-	-	-	-	12	25	-	-	-	-	-		4.14441	0.00303509	2.51783	↑	8	1	-	-	-	-	-	6	6	-	Y	-	-	-	-	-	-	-	-
	277	Family	-	d__Bacteria;p__Firmicutes_A;c__Clostridia_A;o__Christensenellales;f__CAG-552	Bacteria	Firmicutes_A	Clostridia_A	Christensenellales	CAG_552	-	-	CAG_552 (family)	0.0270409		-	-	-	-	4	7	-	-	-	-	-		2.7055	0.0493714	1.30652	↑	3	0	-	-	-	-	-	9	2	-	Y	-	-	-	-	-	-	-	-
	154	Family	-	d__Bacteria;p__Firmicutes_A;c__Clostridia;o__Monoglobales_A;f__UBA1381	Bacteria	Firmicutes_A	Clostridia	Monoglobales_A	UBA1381	-	-	UBA1381 (family)	0.12585		-	-	-	-	9	20	-	-	-	-	-		2.98837	0.00847226	2.072	↑	6	1	-	-	-	-	-	4	5	-	Y	-	-	-	-	-	-	-	-
	361	Family	-	d__Bacteria;p__Cyanobacteria;c__Vampirovibrionia;o__Gastranaerophilales;f__Gastranaerophilaceae	Bacteria	Cyanobacteria	Vampirovibrionia	Gastranaerophilales	Gastranaerophilaceae	-	-	Gastranaerophilaceae (family)	0.388014		-	-	-	-	13	26	-	-	-	-	-		3.02185	0.00799751	2.09705	↑	8	2	-	-	-	-	-	9	8	-	Y	-	-	-	-	-	-	-	-
	164	Family	-	d__Bacteria;p__Bacteroidota;c__Bacteroidia;o__Bacteroidales;f__Barnesiellaceae	Bacteria	Bacteroidota	Bacteroidia	Bacteroidales	Barnesiellaceae	-	-	Barnesiellaceae (family)	0.0833409		-	-	-	-	3	10	-	-	-	-	-		3.20678	0.0493714	1.30652	↑	3	0	-	-	-	-	-	6	2	-	Y	-	-	-	-	-	-	-	-
	346	Family	-	d__Bacteria;p__Firmicutes_A;c__Clostridia;o__Peptostreptococcales;f__Anaerovoracaceae	Bacteria	Firmicutes_A	Clostridia	Peptostreptococcales	Anaerovoracaceae	-	-	Anaerovoracaceae (family)	0.298995		-	-	-	-	17	40	-	-	-	-	-		3.26567	0.00814786	2.08896	↑	10	4	-	-	-	-	-	3	11	-	Y	-	-	-	-	-	-	-	-
	289	Family	-	d__Bacteria;p__Verrucomicrobiota;c__Verrucomicrobiae;o__Verrucomicrobiales;f__Akkermansiaceae	Bacteria	Verrucomicrobiota	Verrucomicrobiae	Verrucomicrobiales	Akkermansiaceae	-	-	Akkermansiaceae (family)	1.80679		-	-	-	-	12	25	-	-	-	-	-		4.14149	0.00303509	2.51783	↑	8	1	-	-	-	-	-	8	6	-	Y	-	-	-	-	-	-	-	-
	58	Class	-	d__Bacteria;p__Cyanobacteria;c__Vampirovibrionia	Bacteria	Cyanobacteria	Vampirovibrionia	-	-	-	-	Vampirovibrionia (class)	0.388014		-	-	-	-	13	26	-	-	-	-	-		3.04281	0.00799751	2.09705	↑	8	2	-	-	-	-	-	9	8	-	Y	-	-	-	-	-	-	-	-
	45	Class	-	d__Bacteria;p__Verrucomicrobiota;c__Verrucomicrobiae	Bacteria	Verrucomicrobiota	Verrucomicrobiae	-	-	-	-	Verrucomicrobiae (class)	1.82202		-	-	-	-	13	29	-	-	-	-	-		4.14734	0.00541001	2.2668	↑	8	2	-	-	-	-	-	6	6	-	Y	-	-	-	-	-	-	-	-
	1447	Species	MGYG000000002	d__Bacteria;p__Firmicutes_A;c__Clostridia;o__Lachnospirales;f__Lachnospiraceae;g__Blautia_A;s__Blautia_A faecis	Bacteria	Firmicutes_A	Clostridia	Lachnospirales	Lachnospiraceae	Blautia_A	Blautia_A_faecis_MGYG000000002	Blautia_A_faecis_MGYG000000002	0.0323516		-	-	-	-	4	8	1.30742	-	-	-	-		2.77237	0.0493714	1.30652	↑	3	0	3.45457	-	-	-	-	9	2	-	Y	-	-	-	-	-	Y	-	-
	1448	Species	MGYG000000003	d__Bacteria;p__Bacteroidota;c__Bacteroidia;o__Bacteroidales;f__Rikenellaceae;g__Alistipes;s__Alistipes shahii	Bacteria	Bacteroidota	Bacteroidia	Bacteroidales	Rikenellaceae	Alistipes	Alistipes_shahii_MGYG000000003	Alistipes_shahii_MGYG000000003	0.0384159		-	-	-	-	4	7	1.77308	-	-	-	-		2.82586	0.0493714	1.30652	↑	3	0	2.42861	-	-	-	-	4	1	-	Y	-	-	-	-	-	Y	-	-
	1589	Species	MGYG000000144	d__Bacteria;p__Bacteroidota;c__Bacteroidia;o__Bacteroidales;f__Barnesiellaceae;g__Barnesiella;s__Barnesiella intestinihominis	Bacteria	Bacteroidota	Bacteroidia	Bacteroidales	Barnesiellaceae	Barnesiella	Barnesiella_intestinihominis_MGYG000000144	Barnesiella_intestinihominis_MGYG000000144	0.0833409		-	-	-	-	3	10	-	-	-	-	-		3.21718	0.0493714	1.30652	↑	3	0	0.955003	-	-	-	-	4	2	2.42421	Y	-	-	-	-	-	Y	-	-
	1902	Species	MGYG000000462	d__Bacteria;p__Bacteroidota;c__Bacteroidia;o__Bacteroidales;f__Rikenellaceae;g__UBA940;s__UBA940 sp900768115	Bacteria	Bacteroidota	Bacteroidia	Bacteroidales	Rikenellaceae	UBA940	UBA940_sp900768115_MGYG000000462	UBA940_sp900768115_MGYG000000462	0.0259007		-	-	-	-	5	5	-	-	-	-	-		2.72031	0.0493714	1.30652	↑	3	0	3.72684	-	-	-	-	3	2	-	Y	-	-	-	-	-	Y	-	-
	1977	Species	MGYG000000537	d__Bacteria;p__Firmicutes_A;c__Clostridia;o__Oscillospirales;f__Ruminococcaceae;g__UMGS1826;s__UMGS1826 sp900555435	Bacteria	Firmicutes_A	Clostridia	Oscillospirales	Ruminococcaceae	UMGS1826	UMGS1826_sp900555435_MGYG000000537	UMGS1826_sp900555435_MGYG000000537	0.0447728		-	-	-	-	9	10	-	-	-	-	-		2.94053	0.00847226	2.072	↑	6	1	6.94519	-	-	-	-	5	4	-	Y	-	-	-	-	-	Y	-	-
	2012	Species	MGYG000000573	d__Bacteria;p__Firmicutes_A;c__Clostridia;o__Oscillospirales;f__Ruminococcaceae;g__Gemmiger;s__Gemmiger variabilis_A	Bacteria	Firmicutes_A	Clostridia	Oscillospirales	Ruminococcaceae	Gemmiger	Gemmiger_variabilis_A_MGYG000000573	Gemmiger_variabilis_A_MGYG000000573	0.00852152		-	-	-	-	3	2	1.65784	-	-	-	-		3.67485	0.0493714	1.30652	↑	3	0	2.61543	-	-	-	-	5	0	-	Y	-	-	-	-	-	Y	-	-
	2147	Species	MGYG000000710	d__Bacteria;p__Firmicutes_A;c__Clostridia;o__Oscillospirales;f__Oscillospiraceae;g__CAG-110;s__	Bacteria	Firmicutes_A	Clostridia	Oscillospirales	Oscillospiraceae	CAG_110	CAG_110 sp_MGYG000000710	CAG_110 sp_MGYG000000710	0.0632718		-	-	-	-	6	11	-	-	-	-	-		2.81803	0.00801652	2.09601	↑	5	0	4.9646	-	-	-	-	1	3	-	Y	-	-	-	-	-	Y	-	-
	2594	Species	MGYG000001191	d__Bacteria;p__Firmicutes_A;c__Clostridia;o__Peptostreptococcales;f__Anaerovoracaceae;g__UMGS973;s__UMGS973 sp900547295	Bacteria	Firmicutes_A	Clostridia	Peptostreptococcales	Anaerovoracaceae	UMGS973	UMGS973_sp900547295_MGYG000001191	UMGS973_sp900547295_MGYG000001191	0.0695501		-	-	-	-	10	26	0.500947	-	-	-	-		2.77928	0.0189184	1.72311	↑	6	2	5.28523	-	-	-	-	3	7	-	Y	-	-	-	-	-	Y	-	-
	2708	Species	MGYG000001310	d__Bacteria;p__Firmicutes_A;c__Clostridia;o__Lachnospirales;f__Lachnospiraceae;g__Mediterraneibacter;s__Mediterraneibacter lactaris	Bacteria	Firmicutes_A	Clostridia	Lachnospirales	Lachnospiraceae	Mediterraneibacter	Mediterraneibacter_lactaris_MGYG000001310	Mediterraneibacter_lactaris_MGYG000001310	0.0175551		-	-	-	-	3	6	-	-	-	-	-		2.75203	0.0493714	1.30652	↑	3	0	3.83026	-	-	-	-	6	1	-	Y	-	-	-	-	-	Y	-	-
	2712	Species	MGYG000001314	d__Bacteria;p__Firmicutes_A;c__Clostridia;o__Lachnospirales;f__Lachnospiraceae;g__Bacteroides_F;s__Bacteroides_F pectinophilus	Bacteria	Firmicutes_A	Clostridia	Lachnospirales	Lachnospiraceae	Bacteroides_F	Bacteroides_F_pectinophilus_MGYG000001314	Bacteroides_F_pectinophilus_MGYG000001314	0.0141185		-	-	-	-	4	3	-	-	-	-	-		2.54648	0.0493714	1.30652	↑	3	0	3.31282	-	-	-	-	2	1	-	Y	-	-	-	-	-	Y	-	-
	2735	Species	MGYG000001337	d__Bacteria;p__Bacteroidota;c__Bacteroidia;o__Bacteroidales;f__Bacteroidaceae;g__Bacteroides;s__Bacteroides fragilis	Bacteria	Bacteroidota	Bacteroidia	Bacteroidales	Bacteroidaceae	Bacteroides	Bacteroides_fragilis_MGYG000001337	Bacteroides_fragilis_MGYG000001337	0.373558		-	-	-	-	5	17	-	-	-	-	-		3.71723	0.00801652	2.09601	↑	5	0	6.1782	-	-	-	-	2	3	-	Y	-	-	-	-	-	Y	-	-
	2743	Species	MGYG000001345	d__Bacteria;p__Bacteroidota;c__Bacteroidia;o__Bacteroidales;f__Bacteroidaceae;g__Bacteroides;s__Bacteroides xylanisolvens	Bacteria	Bacteroidota	Bacteroidia	Bacteroidales	Bacteroidaceae	Bacteroides	Bacteroides_xylanisolvens_MGYG000001345	Bacteroides_xylanisolvens_MGYG000001345	0.0229535		-	-	-	-	5	8	-	-	-	-	-		2.76495	0.00801652	2.09601	↑	5	0	6.1037	-	-	-	-	5	0	-	Y	-	-	-	-	-	Y	-	-
	2744	Species	MGYG000001346	d__Bacteria;p__Bacteroidota;c__Bacteroidia;o__Bacteroidales;f__Bacteroidaceae;g__Bacteroides;s__Bacteroides uniformis	Bacteria	Bacteroidota	Bacteroidia	Bacteroidales	Bacteroidaceae	Bacteroides	Bacteroides_uniformis_MGYG000001346	Bacteroides_uniformis_MGYG000001346	0.0650509		-	-	-	-	6	11	-	-	-	-	-		3.08855	0.00801652	2.09601	↑	5	0	6.59646	-	-	-	-	2	1	-	Y	-	-	-	-	-	Y	-	-
	2967	Species	MGYG000001569	d__Bacteria;p__Firmicutes_A;c__Clostridia;o__Oscillospirales;f__Acutalibacteraceae;g__Eubacterium_R;s__Eubacterium_R coprostanoligenes	Bacteria	Firmicutes_A	Clostridia	Oscillospirales	Acutalibacteraceae	Eubacterium_R	Eubacterium_R_coprostanoligenes_MGYG000001569	Eubacterium_R_coprostanoligenes_MGYG000001569	0.0541147		-	-	-	-	4	8	-	-	-	-	-		2.88287	0.0493714	1.30652	↑	3	0	2.68987	-	-	-	-	4	1	-	Y	-	-	-	-	-	Y	-	-
	3262	Species	MGYG000001881	d__Bacteria;p__Verrucomicrobiota;c__Verrucomicrobiae;o__Verrucomicrobiales;f__Akkermansiaceae;g__Akkermansia;s__Akkermansia muciniphila_A	Bacteria	Verrucomicrobiota	Verrucomicrobiae	Verrucomicrobiales	Akkermansiaceae	Akkermansia	Akkermansia_muciniphila_A_MGYG000001881	Akkermansia_muciniphila_A_MGYG000001881	0.152567		-	-	-	-	9	14	-	-	-	-	-		3.18863	0.0190712	1.71962	↑	6	1	3.54807	-	-	-	-	3	3	-	Y	-	-	-	-	-	Y	-	-
	3301	Species	MGYG000001921	d__Bacteria;p__Verrucomicrobiota;c__Verrucomicrobiae;o__Verrucomicrobiales;f__Akkermansiaceae;g__Akkermansia;s__	Bacteria	Verrucomicrobiota	Verrucomicrobiae	Verrucomicrobiales	Akkermansiaceae	Akkermansia	Akkermansia sp_MGYG000001921	Akkermansia sp_MGYG000001921	0.165943		-	-	-	-	9	15	-	-	-	-	-		3.21238	0.0190712	1.71962	↑	6	1	1.72297	-	-	-	-	5	3	1.49691	Y	-	-	-	-	-	Y	-	-
	3366	Species	MGYG000001987	d__Bacteria;p__Firmicutes_A;c__Clostridia;o__Oscillospirales;f__Ruminococcaceae;g__UMGS363;s__UMGS363 sp900543105	Bacteria	Firmicutes_A	Clostridia	Oscillospirales	Ruminococcaceae	UMGS363	UMGS363_sp900543105_MGYG000001987	UMGS363_sp900543105_MGYG000001987	0.0106292		-	-	-	-	3	3	-	-	-	-	-		2.5738	0.0493714	1.30652	↑	3	0	2.6264	-	-	-	-	5	2	-	Y	-	-	-	-	-	Y	-	-
	3498	Species	MGYG000002129	d__Bacteria;p__Firmicutes_A;c__Clostridia;o__Oscillospirales;f__Ruminococcaceae;g__Negativibacillus;s__Negativibacillus sp900547015	Bacteria	Firmicutes_A	Clostridia	Oscillospirales	Ruminococcaceae	Negativibacillus	Negativibacillus_sp900547015_MGYG000002129	Negativibacillus_sp900547015_MGYG000002129	0.0359697		2.50214	0.00118231	2.92727	↑	10	4	7.017	Y	-	Y	-		2.92927	0.00297563	2.52642	↑	6	0	7.90868	-	-	-	-	1	2	-	Y	-	-	-	-	-	Y	-	-
	3811	Species	MGYG000002445	d__Bacteria;p__Firmicutes_A;c__Clostridia;o__Lachnospirales;f__Lachnospiraceae;g__Clostridium_Q;s__Clostridium_Q sp003024715	Bacteria	Firmicutes_A	Clostridia	Lachnospirales	Lachnospiraceae	Clostridium_Q	Clostridium_Q_sp003024715_MGYG000002445	Clostridium_Q_sp003024715_MGYG000002445	0.0227911		-	-	-	-	7	9	-	-	-	-	-		2.6418	0.0246577	1.60805	↑	5	1	4.30727	-	-	-	-	5	2	-	Y	-	-	-	-	-	Y	-	-
	3820	Species	MGYG000002454	d__Bacteria;p__Verrucomicrobiota;c__Verrucomicrobiae;o__Verrucomicrobiales;f__Akkermansiaceae;g__Akkermansia;s__Akkermansia muciniphila	Bacteria	Verrucomicrobiota	Verrucomicrobiae	Verrucomicrobiales	Akkermansiaceae	Akkermansia	Akkermansia_muciniphila_MGYG000002454	Akkermansia_muciniphila_MGYG000002454	1.22242		-	-	-	-	12	23	-	-	-	-	-		4.03295	0.00303509	2.51783	↑	8	1	6.739	-	-	-	-	3	6	0.570492	Y	-	-	-	-	-	Y	-	-
	3844	Species	MGYG000002478	d__Bacteria;p__Bacteroidota;c__Bacteroidia;o__Bacteroidales;f__Bacteroidaceae;g__Phocaeicola;s__Phocaeicola dorei	Bacteria	Bacteroidota	Bacteroidia	Bacteroidales	Bacteroidaceae	Phocaeicola	Phocaeicola_dorei_MGYG000002478	Phocaeicola_dorei_MGYG000002478	0.111329		-	-	-	-	11	17	-	-	-	-	-		3.17646	0.00570397	2.24382	↑	7	2	7.31998	-	-	-	-	9	2	-	Y	-	-	-	-	-	Y	-	-
	3906	Species	MGYG000002540	d__Bacteria;p__Bacteroidota;c__Bacteroidia;o__Bacteroidales;f__Bacteroidaceae;g__Paraprevotella;s__Paraprevotella clara	Bacteria	Bacteroidota	Bacteroidia	Bacteroidales	Bacteroidaceae	Paraprevotella	Paraprevotella_clara_MGYG000002540	Paraprevotella_clara_MGYG000002540	0.0124488		-	-	-	-	4	4	0.588638	-	-	-	-		2.58096	0.0493714	1.30652	↑	3	0	3.41282	-	-	-	-	5	0	-	Y	-	-	-	-	-	Y	-	-
	3999	Species	MGYG000002641	d__Bacteria;p__Firmicutes_A;c__Clostridia;o__Oscillospirales;f__Ruminococcaceae;g__Faecalibacterium;s__Faecalibacterium sp003449675	Bacteria	Firmicutes_A	Clostridia	Oscillospirales	Ruminococcaceae	Faecalibacterium	Faecalibacterium_sp003449675_MGYG000002641	Faecalibacterium_sp003449675_MGYG000002641	0.263555		-	-	-	-	21	35	-	-	-	-	-		3.32405	0.0471441	1.32657	↑	10	8	3.13254	-	-	-	-	0	7	0.0742515	Y	-	-	-	-	-	Y	-	-
	4274	Species	MGYG000002926	d__Bacteria;p__Firmicutes_A;c__Clostridia;o__Oscillospirales;f__Oscillospiraceae;g__CAG-83;s__CAG-83 sp000431575	Bacteria	Firmicutes_A	Clostridia	Oscillospirales	Oscillospiraceae	CAG_83	CAG_83_sp000431575_MGYG000002926	CAG_83_sp000431575_MGYG000002926	0.0973511		-	-	-	-	12	28	-	-	-	-	-		2.9149	0.0249759	1.60248	↑	8	3	2.47385	-	-	-	-	9	6	-	Y	-	-	-	-	-	Y	-	-
	4528	Species	MGYG000003197	d__Bacteria;p__Firmicutes_C;c__Negativicutes;o__Veillonellales;f__Veillonellaceae;g__F0422;s__F0422 sp003999875	Bacteria	Firmicutes_C	Negativicutes	Veillonellales	Veillonellaceae	F0422	F0422_sp003999875_MGYG000003197	F0422_sp003999875_MGYG000003197	0.0191014		-	-	-	-	3	5	-	-	-	-	-		2.5639	0.0493714	1.30652	↑	3	0	3.0309	-	-	-	-	8	2	-	Y	-	-	-	-	-	Y	-	-
	5313	Species	MGYG000004014	d__Bacteria;p__Firmicutes;c__Bacilli;o__RF39;f__UBA660;g__CAG-628;s__CAG-628 sp003524085	Bacteria	Firmicutes	Bacilli	RF39	UBA660	CAG_628	CAG_628_sp003524085_MGYG000004014	CAG_628_sp003524085_MGYG000004014	0.0475049		-	-	-	-	5	8	-	-	-	-	-		2.71919	0.0493714	1.30652	↑	3	0	3.07359	-	-	-	-	3	4	-	Y	-	-	-	-	-	Y	-	-
	5343	Species	MGYG000004044	d__Bacteria;p__Firmicutes_A;c__Clostridia_A;o__Christensenellales;f__CAG-74;g__UMGS1633;s__UMGS1633 sp900553645	Bacteria	Firmicutes_A	Clostridia_A	Christensenellales	CAG_74	UMGS1633	UMGS1633_sp900553645_MGYG000004044	UMGS1633_sp900553645_MGYG000004044	0.0719616		-	-	-	-	9	19	-	-	-	-	-		2.73059	0.0190712	1.71962	↑	6	1	4.17672	-	-	-	-	3	4	-	Y	-	-	-	-	-	Y	-	-
	5569	Species	MGYG000004276	d__Bacteria;p__Firmicutes_A;c__Clostridia;o__Oscillospirales;f__Oscillospiraceae;g__ER4;s__ER4 sp900550165	Bacteria	Firmicutes_A	Clostridia	Oscillospirales	Oscillospiraceae	ER4	ER4_sp900550165_MGYG000004276	ER4_sp900550165_MGYG000004276	0.0516294		-	-	-	-	12	24	-	-	-	-	-		2.71649	0.0189184	1.72311	↑	6	2	5.86644	-	-	-	-	4	3	-	Y	-	-	-	-	-	Y	-	-
	5572	Species	MGYG000004279	d__Bacteria;p__Firmicutes_A;c__Clostridia;o__Oscillospirales;f__Acutalibacteraceae;g__UMGS1484;s__UMGS1484 sp900552285	Bacteria	Firmicutes_A	Clostridia	Oscillospirales	Acutalibacteraceae	UMGS1484	UMGS1484_sp900552285_MGYG000004279	UMGS1484_sp900552285_MGYG000004279	0.0122172		-	-	-	-	3	4	-	-	-	-	-		2.95775	0.0493714	1.30652	↑	3	0	4.04614	-	-	-	-	5	2	-	Y	-	-	-	-	-	Y	-	-
	5685	Species	MGYG000004392	d__Bacteria;p__Firmicutes_A;c__Clostridia;o__Oscillospirales;f__Acutalibacteraceae;g__Eubacterium_R;s__Eubacterium_R sp900539325	Bacteria	Firmicutes_A	Clostridia	Oscillospirales	Acutalibacteraceae	Eubacterium_R	Eubacterium_R_sp900539325_MGYG000004392	Eubacterium_R_sp900539325_MGYG000004392	0.127642		-	-	-	-	6	10	-	-	-	-	-		3.12623	0.0203652	1.69111	↑	4	0	4.13889	-	-	-	-	3	2	-	Y	-	-	-	-	-	Y	-	-
	5738	Species	MGYG000004447	d__Bacteria;p__Firmicutes;c__Bacilli;o__RF39;f__UBA660;g__CAG-460;s__CAG-460 sp000438075	Bacteria	Firmicutes	Bacilli	RF39	UBA660	CAG_460	CAG_460_sp000438075_MGYG000004447	CAG_460_sp000438075_MGYG000004447	0.0317688		-	-	-	-	5	5	0.0158652	-	-	-	-		3.02691	0.0493714	1.30652	↑	3	0	2.74764	-	-	-	-	2	3	-	Y	-	-	-	-	-	Y	-	-
	5772	Species	MGYG000004482	d__Bacteria;p__Firmicutes_A;c__Clostridia;o__Oscillospirales;f__Oscillospiraceae;g__ER4;s__ER4 sp900546295	Bacteria	Firmicutes_A	Clostridia	Oscillospirales	Oscillospiraceae	ER4	ER4_sp900546295_MGYG000004482	ER4_sp900546295_MGYG000004482	0.0990785		-	-	-	-	17	34	-	-	-	-	-		2.76201	0.0326776	1.48575	↑	7	5	6.92263	-	-	-	-	0	3	-	Y	-	-	-	-	-	Y	-	-
	5796	Species	MGYG000004507	d__Bacteria;p__Firmicutes;c__Bacilli;o__RF39;f__UBA660;g__CAG-460;s__CAG-460 sp000437355	Bacteria	Firmicutes	Bacilli	RF39	UBA660	CAG_460	CAG_460_sp000437355_MGYG000004507	CAG_460_sp000437355_MGYG000004507	0.0392432		-	-	-	-	4	9	0.134694	-	-	-	-		2.77734	0.0203652	1.69111	↑	4	0	4.7499	-	-	-	-	5	6	-	Y	-	-	-	-	-	Y	-	-
	5942	Species	MGYG000004658	d__Bacteria;p__Bacteroidota;c__Bacteroidia;o__Bacteroidales;f__Rikenellaceae;g__Alistipes;s__Alistipes finegoldii	Bacteria	Bacteroidota	Bacteroidia	Bacteroidales	Rikenellaceae	Alistipes	Alistipes_finegoldii_MGYG000004658	Alistipes_finegoldii_MGYG000004658	0.0511827		-	-	-	-	5	7	-	-	-	-	-		2.7248	0.0203652	1.69111	↑	4	0	4.12826	-	-	-	-	2	2	-	Y	-	-	-	-	-	Y	-	-
	6081	Species	MGYG000004797	d__Bacteria;p__Bacteroidota;c__Bacteroidia;o__Bacteroidales;f__Bacteroidaceae;g__Phocaeicola;s__Phocaeicola sartorii	Bacteria	Bacteroidota	Bacteroidia	Bacteroidales	Bacteroidaceae	Phocaeicola	Phocaeicola_sartorii_MGYG000004797	Phocaeicola_sartorii_MGYG000004797	0.0126272		-	-	-	-	3	5	-	-	-	-	-		2.6318	0.0493714	1.30652	↑	3	0	2.40309	-	-	-	-	1	1	-	Y	-	-	-	-	-	Y	-	-
	5532	Species	MGYG000004238	d__Bacteria;p__Actinobacteriota;c__Coriobacteriia;o__Coriobacteriales;f__Eggerthellaceae;g__Senegalimassilia;s__	Bacteria	Actinobacteriota	Coriobacteriia	Coriobacteriales	Eggerthellaceae	Senegalimassilia	Senegalimassilia sp_MGYG000004238	Senegalimassilia sp_MGYG000004238	0.0754361		-	-	-	-	12	19	-	-	-	-	-		2.88024	0.0327874	1.48429	↓	2	8	3.35978	2.66716	0.0296638	1.52777	↓	1	7	-	-	-	-	-	Y	-	-	-	-
	2615	Species	MGYG000001213	d__Bacteria;p__Actinobacteriota;c__Coriobacteriia;o__Coriobacteriales;f__Atopobiaceae;g__Parolsenella;s__Parolsenella sp900544655	Bacteria	Actinobacteriota	Coriobacteriia	Coriobacteriales	Atopobiaceae	Parolsenella	Parolsenella_sp900544655_MGYG000001213	Parolsenella_sp900544655_MGYG000001213	0.0207566		-	-	-	-	4	6	-	-	-	-	-		2.92538	0.0496814	1.30381	↓	0	4	4.40713	2.68006	0.0496814	1.30381	↓	1	4	-	-	-	-	-	Y	-	-	-	-
	5701	Species	MGYG000004409	d__Bacteria;p__Firmicutes;c__Bacilli;o__RF39;f__UBA660;g__CAG-1000;s__CAG-1000 sp000434555	Bacteria	Firmicutes	Bacilli	RF39	UBA660	CAG_1000	CAG_1000_sp000434555_MGYG000004409	CAG_1000_sp000434555_MGYG000004409	0.0628499		-	-	-	-	5	9	-	-	-	-	-		2.92779	0.0496814	1.30381	↓	0	4	3.30673	2.99896	0.0207437	1.68311	↓	0	7	3.791	-	-	-	-	Y	-	-	-	-
	4262	Species	MGYG000002914	d__Bacteria;p__Actinobacteriota;c__Coriobacteriia;o__Coriobacteriales;f__Atopobiaceae;g__Parolsenella;s__Parolsenella sp900552935	Bacteria	Actinobacteriota	Coriobacteriia	Coriobacteriales	Atopobiaceae	Parolsenella	Parolsenella_sp900552935_MGYG000002914	Parolsenella_sp900552935_MGYG000002914	0.044963		-	-	-	-	8	13	-	-	-	-	-		3.02492	0.005488	2.26059	↓	0	7	6.63514	2.83918	0.0119613	1.92222	↓	1	6	-	-	-	-	-	Y	-	-	-	-
	2134	Species	MGYG000000696	d__Bacteria;p__Bacteroidota;c__Bacteroidia;o__Bacteroidales;f__Tannerellaceae;g__Parabacteroides;s__Parabacteroides sp900549585	Bacteria	Bacteroidota	Bacteroidia	Bacteroidales	Tannerellaceae	Parabacteroides	Parabacteroides_sp900549585_MGYG000000696	Parabacteroides_sp900549585_MGYG000000696	0.063417		-	-	-	-	9	15	-	-	-	-	-		3.07176	0.0248665	1.60438	↓	0	5	5.83245	2.69725	0.0248665	1.60438	↓	0	5	-	-	-	-	-	Y	-	-	-	-
	3476	Species	MGYG000002106	d__Bacteria;p__Actinobacteriota;c__Coriobacteriia;o__Coriobacteriales;f__Atopobiaceae;g__Parolsenella;s__Parolsenella sp900552935	Bacteria	Actinobacteriota	Coriobacteriia	Coriobacteriales	Atopobiaceae	Parolsenella	Parolsenella_sp900552935_MGYG000002106	Parolsenella_sp900552935_MGYG000002106	0.0702285		-	-	-	-	10	16	-	-	-	-	-		3.08771	0.000976492	3.01033	↓	0	9	9.02474	2.96927	0.0119613	1.92222	↓	0	6	-	-	-	-	-	Y	-	-	-	-
	2042	Species	MGYG000000603	d__Bacteria;p__Actinobacteriota;c__Coriobacteriia;o__Coriobacteriales;f__Eggerthellaceae;g__UMGS1502;s__UMGS1502 sp900552365	Bacteria	Actinobacteriota	Coriobacteriia	Coriobacteriales	Eggerthellaceae	UMGS1502	UMGS1502_sp900552365_MGYG000000603	UMGS1502_sp900552365_MGYG000000603	0.157242		-	-	-	-	10	22	0.917761	-	-	-	-		3.13342	0.0473116	1.32503	↓	1	6	2.39929	3.15051	0.005488	2.26059	↓	0	7	7.75044	-	-	-	-	Y	-	-	-	-
	3816	Species	MGYG000002450	d__Bacteria;p__Actinobacteriota;c__Coriobacteriia;o__Coriobacteriales;f__Atopobiaceae;g__Olsenella_E;s__Olsenella_E sp003609875	Bacteria	Actinobacteriota	Coriobacteriia	Coriobacteriales	Atopobiaceae	Olsenella_E	Olsenella_E_sp003609875_MGYG000002450	Olsenella_E_sp003609875_MGYG000002450	0.617651		-	-	-	-	19	40	-	-	-	-	-		3.5104	0.0111472	1.95283	↓	4	12	8.17907	3.56464	0.00621757	2.20638	↓	0	11	7.09414	-	-	-	-	Y	-	-	-	-
	5764	Species	MGYG000004474	d__Bacteria;p__Bacteroidota;c__Bacteroidia;o__Bacteroidales;f__Muribaculaceae;g__Sodaliphilus;s__Sodaliphilus sp004557565	Bacteria	Bacteroidota	Bacteroidia	Bacteroidales	Muribaculaceae	Sodaliphilus	Sodaliphilus_sp004557565_MGYG000004474	Sodaliphilus_sp004557565_MGYG000004474	0.803241		-	-	-	-	14	24	-	-	-	-	-		3.5808	0.0111341	1.95335	↓	2	10	4.11027	3.81515	0.00533437	2.27292	↓	3	10	8.27483	-	-	-	-	Y	-	-	-	-
	2053	Species	MGYG000000614	d__Bacteria;p__Actinobacteriota;c__Coriobacteriia;o__Coriobacteriales;f__Atopobiaceae;g__Parolsenella;s__Parolsenella massiliensis	Bacteria	Actinobacteriota	Coriobacteriia	Coriobacteriales	Atopobiaceae	Parolsenella	Parolsenella_massiliensis_MGYG000000614	Parolsenella_massiliensis_MGYG000000614	0.32577		-	-	-	-	10	26	-	-	-	-	-		3.63146	0.00238575	2.62238	↓	0	8	7.9053	3.08316	0.00114534	2.94107	↓	2	10	13.7745	-	-	-	-	Y	-	-	-	-
	4794	Species	MGYG000003482	d__Bacteria;p__Firmicutes_C;c__Negativicutes;o__Selenomonadales;f__Selenomonadaceae;g__Selenomonas_C;s__Selenomonas_C bovis	Bacteria	Firmicutes_C	Negativicutes	Selenomonadales	Selenomonadaceae	Selenomonas_C	Selenomonas_C_bovis_MGYG000003482	Selenomonas_C_bovis_MGYG000003482	0.280367		-	-	-	-	5	5	2.22468	-	-	-	-		3.9906	0.0248665	1.60438	↓	0	5	4.50269	2.89506	0.0496814	1.30381	↓	1	4	-	-	-	-	-	Y	-	-	-	-
	4765	Species	MGYG000003452	d__Bacteria;p__Actinobacteriota;c__Actinomycetia;o__Actinomycetales;f__Bifidobacteriaceae;g__Bifidobacterium;s__Bifidobacterium ruminantium	Bacteria	Actinobacteriota	Actinomycetia	Actinomycetales	Bifidobacteriaceae	Bifidobacterium	Bifidobacterium_ruminantium_MGYG000003452	Bifidobacterium_ruminantium_MGYG000003452	0.783827		-	-	-	-	21	39	-	-	-	-	-		4.00927	0.000820069	3.08615	↓	7	12	9.24347	3.40614	0.0256403	1.59108	↓	0	10	5.11747	-	-	-	-	Y	-	-	-	-
	3761	Species	MGYG000002395	d__Bacteria;p__Actinobacteriota;c__Actinomycetia;o__Actinomycetales;f__Bifidobacteriaceae;g__Bifidobacterium;s__Bifidobacterium adolescentis	Bacteria	Actinobacteriota	Actinomycetia	Actinomycetales	Bifidobacteriaceae	Bifidobacterium	Bifidobacterium_adolescentis_MGYG000002395	Bifidobacterium_adolescentis_MGYG000002395	3.44098		-	-	-	-	27	54	-	-	-	-	-		4.47253	0.00645727	2.18995	↓	10	12	7.95749	4.14347	0.0161774	1.79109	↓	5	13	4.81316	-	-	-	-	Y	-	-	-	-
	56	Class	-	d__Bacteria;p__Actinobacteriota;c__Coriobacteriia	Bacteria	Actinobacteriota	Coriobacteriia	-	-	-	-	Coriobacteriia (class)	5.28821		-	-	-	-	29	59	-	-	-	-	-		4.56315	0.00592351	2.22742	↓	11	13	-	4.23963	0.0162005	1.79047	↓	9	13	-	-	-	-	-	Y	-	-	-	-
	44	Class	-	d__Bacteria;p__Actinobacteriota;c__Actinomycetia	Bacteria	Actinobacteriota	Actinomycetia	-	-	-	-	Actinomycetia (class)	4.84128		-	-	-	-	28	56	-	-	-	-	-		4.59181	0.00838618	2.07644	↓	11	12	-	4.23598	0.0344569	1.46272	↓	10	13	-	-	-	-	-	Y	-	-	-	-
	216	Family	-	d__Bacteria;p__Actinobacteriota;c__Coriobacteriia;o__Coriobacteriales;f__Coriobacteriaceae	Bacteria	Actinobacteriota	Coriobacteriia	Coriobacteriales	Coriobacteriaceae	-	-	Coriobacteriaceae (family)	0.882817		-	-	-	-	16	30	-	-	-	-	-		3.83466	0.0190162	1.72088	↓	4	10	-	3.11354	0.0223082	1.65154	↓	11	10	-	-	-	-	-	Y	-	-	-	-
	288	Family	-	d__Bacteria;p__Actinobacteriota;c__Coriobacteriia;o__Coriobacteriales;f__Atopobiaceae	Bacteria	Actinobacteriota	Coriobacteriia	Coriobacteriales	Atopobiaceae	-	-	Atopobiaceae (family)	1.99538		-	-	-	-	24	46	-	-	-	-	-		4.28946	0.01574	1.803	↓	7	12	-	3.90535	0.0188506	1.72468	↓	4	13	-	-	-	-	-	Y	-	-	-	-
	285	Family	-	d__Bacteria;p__Actinobacteriota;c__Actinomycetia;o__Actinomycetales;f__Bifidobacteriaceae	Bacteria	Actinobacteriota	Actinomycetia	Actinomycetales	Bifidobacteriaceae	-	-	Bifidobacteriaceae (family)	4.81053		-	-	-	-	27	55	-	-	-	-	-		4.591	0.00768372	2.11443	↓	10	12	-	4.23463	0.0344569	1.46272	↓	8	13	-	-	-	-	-	Y	-	-	-	-
	570	Genus	-	d__Bacteria;p__Actinobacteriota;c__Coriobacteriia;o__Coriobacteriales;f__Eggerthellaceae;g__UMGS1502	Bacteria	Actinobacteriota	Coriobacteriia	Coriobacteriales	Eggerthellaceae	UMGS1502	-	UMGS1502 (genus)	0.227219		-	-	-	-	10	22	-	-	-	-	-		3.27808	0.0473116	1.32503	↓	1	6	-	3.29534	0.005488	2.26059	↓	11	7	-	-	-	-	-	Y	-	-	-	-
	1394	Genus	-	d__Bacteria;p__Bacteroidota;c__Bacteroidia;o__Bacteroidales;f__Muribaculaceae;g__Sodaliphilus	Bacteria	Bacteroidota	Bacteroidia	Bacteroidales	Muribaculaceae	Sodaliphilus	-	Sodaliphilus (genus)	0.803241		-	-	-	-	14	24	-	-	-	-	-		3.58037	0.0111341	1.95335	↓	2	10	-	3.81464	0.00533437	2.27292	↓	0	10	-	-	-	-	-	Y	-	-	-	-
	575	Genus	-	d__Bacteria;p__Actinobacteriota;c__Coriobacteriia;o__Coriobacteriales;f__Atopobiaceae;g__Parolsenella	Bacteria	Actinobacteriota	Coriobacteriia	Coriobacteriales	Atopobiaceae	Parolsenella	-	Parolsenella (genus)	0.661125		-	-	-	-	14	30	-	-	-	-	-		3.83271	0.00296004	2.5287	↓	2	10	-	3.5584	0.000388337	3.41079	↓	2	12	-	-	-	-	-	Y	-	-	-	-
	667	Genus	-	d__Bacteria;p__Actinobacteriota;c__Coriobacteriia;o__Coriobacteriales;f__Coriobacteriaceae;g__Collinsella	Bacteria	Actinobacteriota	Coriobacteriia	Coriobacteriales	Coriobacteriaceae	Collinsella	-	Collinsella (genus)	0.882817		-	-	-	-	16	30	-	-	-	-	-		3.83411	0.0190162	1.72088	↓	4	10	-	3.11456	0.0223082	1.65154	↓	2	10	-	-	-	-	-	Y	-	-	-	-
	1202	Genus	-	d__Bacteria;p__Firmicutes_C;c__Negativicutes;o__Selenomonadales;f__Selenomonadaceae;g__Selenomonas_C	Bacteria	Firmicutes_C	Negativicutes	Selenomonadales	Selenomonadaceae	Selenomonas_C	-	Selenomonas_C (genus)	0.288043		-	-	-	-	6	5	-	-	-	-	-		4.03807	0.0248665	1.60438	↓	0	5	-	2.88215	0.0496814	1.30381	↓	4	4	-	-	-	-	-	Y	-	-	-	-
	1005	Genus	-	d__Bacteria;p__Actinobacteriota;c__Actinomycetia;o__Actinomycetales;f__Bifidobacteriaceae;g__Bifidobacterium	Bacteria	Actinobacteriota	Actinomycetia	Actinomycetales	Bifidobacteriaceae	Bifidobacterium	-	Bifidobacterium (genus)	4.81053		-	-	-	-	27	55	-	-	-	-	-		4.591	0.00768372	2.11443	↓	10	12	-	4.23463	0.0344569	1.46272	↓	0	13	-	-	-	-	-	Y	-	-	-	-
	144	Order	-	d__Bacteria;p__Actinobacteriota;c__Coriobacteriia;o__Coriobacteriales	Bacteria	Actinobacteriota	Coriobacteriia	Coriobacteriales	-	-	-	Coriobacteriales (order)	5.28821		-	-	-	-	29	59	-	-	-	-	-		4.56315	0.00592351	2.22742	↓	11	13	-	4.23963	0.0162005	1.79047	↓	11	13	-	-	-	-	-	Y	-	-	-	-
	115	Order	-	d__Bacteria;p__Actinobacteriota;c__Actinomycetia;o__Actinomycetales	Bacteria	Actinobacteriota	Actinomycetia	Actinomycetales	-	-	-	Actinomycetales (order)	4.84026		-	-	-	-	28	56	-	-	-	-	-		4.59181	0.00838618	2.07644	↓	11	12	-	4.23598	0.0344569	1.46272	↓	10	13	-	-	-	-	-	Y	-	-	-	-
	14	Phylum	-	d__Bacteria;p__Actinobacteriota	Bacteria	Actinobacteriota	-	-	-	-	-	Actinobacteriota (phylum)	10.1295		-	-	-	-	30	60	-	-	-	-	-		4.87871	0.00343577	2.46398	↓	11	13	-	4.53666	0.0257105	1.58989	↓	11	13	-	-	-	-	-	Y	-	-	-	-
	2700	Species	MGYG000001302_1	d__Bacteria;p__Bacteroidota;c__Bacteroidia;o__Bacteroidales;f__Rikenellaceae;g__Alistipes;s__Alistipes putredinis	Bacteria	Bacteroidota	Bacteroidia	Bacteroidales	Rikenellaceae	Alistipes	Alistipes_putredinis_MGYG000001302_1	Alistipes_putredinis_MGYG000001302_1	0.158115		3.03162	0.0233305	1.63208	↑	8	5	1.92909	Y	-	Y	-		3.62092	0.0128322	1.8917	↑	6	1	-	3.24188	0.0203652	1.69111	↑	11	0	-	-	Y	-	-	-	-	-	Y	-
	4984	Species	MGYG000003681	d__Bacteria;p__Bacteroidota;c__Bacteroidia;o__Bacteroidales;f__Bacteroidaceae;g__Bacteroides;s__Bacteroides stercoris	Bacteria	Bacteroidota	Bacteroidia	Bacteroidales	Bacteroidaceae	Bacteroides	Bacteroides_stercoris_MGYG000003681	Bacteroides_stercoris_MGYG000003681	0.0165359		-	-	-	-	3	2	-	-	-	-	-		2.59721	0.0493714	1.30652	↑	3	0	3.22479	2.59724	0.0493714	1.30652	↑	4	0	-	-	Y	-	-	-	-	-	Y	-
	2776	Species	MGYG000001378	d__Bacteria;p__Bacteroidota;c__Bacteroidia;o__Bacteroidales;f__Bacteroidaceae;g__Bacteroides;s__Bacteroides ovatus	Bacteria	Bacteroidota	Bacteroidia	Bacteroidales	Bacteroidaceae	Bacteroides	Bacteroides_ovatus_MGYG000001378	Bacteroides_ovatus_MGYG000001378	0.0205269		-	-	-	-	3	10	-	-	-	-	-		2.74131	0.0493714	1.30652	↑	3	0	2.84719	2.428	0.0493714	1.30652	↑	3	0	-	-	Y	-	-	-	-	-	Y	-
	1696	Species	MGYG000000251	d__Bacteria;p__Firmicutes_A;c__Clostridia;o__Lachnospirales;f__Lachnospiraceae;g__Fusicatenibacter;s__Fusicatenibacter saccharivorans	Bacteria	Firmicutes_A	Clostridia	Lachnospirales	Lachnospiraceae	Fusicatenibacter	Fusicatenibacter_saccharivorans_MGYG000000251	Fusicatenibacter_saccharivorans_MGYG000000251	0.0696855		-	-	-	-	13	21	0.361605	-	-	-	-		2.75353	0.00799751	2.09705	↑	8	2	4.49835	2.83907	0.0410374	1.38682	↑	3	4	2.8374	-	Y	-	-	-	-	-	Y	-
	3653	Species	MGYG000002287	d__Bacteria;p__Firmicutes_A;c__Clostridia;o__Oscillospirales;f__Butyricicoccaceae;g__Agathobaculum;s__Agathobaculum sp003481705	Bacteria	Firmicutes_A	Clostridia	Oscillospirales	Butyricicoccaceae	Agathobaculum	Agathobaculum_sp003481705_MGYG000002287	Agathobaculum_sp003481705_MGYG000002287	0.0425595		-	-	-	-	9	9	-	-	-	-	-		2.76325	0.0299642	1.5234	↑	5	1	3.96467	2.68734	0.0203652	1.69111	↑	8	0	-	-	Y	-	-	-	-	-	Y	-
	2772	Species	MGYG000001374	d__Bacteria;p__Firmicutes_A;c__Clostridia;o__Lachnospirales;f__Lachnospiraceae;g__Mediterraneibacter;s__Mediterraneibacter torques	Bacteria	Firmicutes_A	Clostridia	Lachnospirales	Lachnospiraceae	Mediterraneibacter	Mediterraneibacter_torques_MGYG000001374	Mediterraneibacter_torques_MGYG000001374	0.0216007		-	-	-	-	3	4	1.60223	-	-	-	-		2.78813	0.0493714	1.30652	↑	3	0	1.98019	2.66174	0.0493714	1.30652	↑	4	0	-	-	Y	-	-	-	-	-	Y	-
	1489	Species	MGYG000000044	d__Bacteria;p__Bacteroidota;c__Bacteroidia;o__Bacteroidales;f__Tannerellaceae;g__Parabacteroides;s__Parabacteroides merdae	Bacteria	Bacteroidota	Bacteroidia	Bacteroidales	Tannerellaceae	Parabacteroides	Parabacteroides_merdae_MGYG000000044	Parabacteroides_merdae_MGYG000000044	0.0619362		-	-	-	-	4	9	-	-	-	-	-		2.82397	0.0203652	1.69111	↑	4	0	4.44004	3.23215	0.0203652	1.69111	↑	3	0	6.62379	-	Y	-	-	-	-	-	Y	-
	1699	Species	MGYG000000254	d__Bacteria;p__Bacteroidota;c__Bacteroidia;o__Bacteroidales;f__Marinifilaceae;g__Odoribacter;s__Odoribacter splanchnicus	Bacteria	Bacteroidota	Bacteroidia	Bacteroidales	Marinifilaceae	Odoribacter	Odoribacter_splanchnicus_MGYG000000254	Odoribacter_splanchnicus_MGYG000000254	0.0369301		-	-	-	-	4	7	-	-	-	-	-		2.87203	0.0203652	1.69111	↑	4	0	4.76004	2.67963	0.0203652	1.69111	↑	4	0	-	-	Y	-	-	-	-	-	Y	-
	1478	Species	MGYG000000033	d__Bacteria;p__Firmicutes_A;c__Clostridia;o__Monoglobales_A;f__UBA1381;g__CAG-41;s__CAG-41 sp900066215	Bacteria	Firmicutes_A	Clostridia	Monoglobales_A	UBA1381	CAG_41	CAG_41_sp900066215_MGYG000000033	CAG_41_sp900066215_MGYG000000033	0.0760652		-	-	-	-	6	12	-	-	-	-	-		2.8766	0.0203652	1.69111	↑	4	0	5.16936	2.791	0.0278153	1.55572	↑	4	1	-	-	Y	-	-	-	-	-	Y	-
	4077	Species	MGYG000002723	d__Bacteria;p__Firmicutes_A;c__Clostridia;o__Oscillospirales;f__CAG-272;g__UMGS911;s__UMGS911 sp900545935	Bacteria	Firmicutes_A	Clostridia	Oscillospirales	CAG_272	UMGS911	UMGS911_sp900545935_MGYG000002723	UMGS911_sp900545935_MGYG000002723	0.099733		-	-	-	-	15	19	-	-	-	-	-		2.88593	0.047702	1.32146	↑	8	5	3.9116	2.77014	0.0358851	1.44509	↑	6	2	-	-	Y	-	-	-	-	-	Y	-
	2813	Species	MGYG000001415	d__Bacteria;p__Bacteroidota;c__Bacteroidia;o__Bacteroidales;f__Rikenellaceae;g__Alistipes;s__Alistipes communis	Bacteria	Bacteroidota	Bacteroidia	Bacteroidales	Rikenellaceae	Alistipes	Alistipes_communis_MGYG000001415	Alistipes_communis_MGYG000001415	0.0606421		-	-	-	-	6	6	-	-	-	-	-		2.97192	0.0203652	1.69111	↑	4	0	4.16299	3.00894	0.00801652	2.09601	↑	7	0	-	-	Y	-	-	-	-	-	Y	-
	3431	Species	MGYG000002057	d__Bacteria;p__Firmicutes_A;c__Clostridia;o__Oscillospirales;f__Oscillospiraceae;g__Dysosmobacter;s__Dysosmobacter sp001916835	Bacteria	Firmicutes_A	Clostridia	Oscillospirales	Oscillospiraceae	Dysosmobacter	Dysosmobacter_sp001916835_MGYG000002057	Dysosmobacter_sp001916835_MGYG000002057	0.105654		-	-	-	-	19	35	0.912427	-	-	-	-		3.00268	0.047702	1.32146	↑	7	6	5.7877	2.7648	0.0261681	1.58223	↑	5	5	-	-	Y	-	-	-	-	-	Y	-
	3915	Species	MGYG000002549	d__Bacteria;p__Bacteroidota;c__Bacteroidia;o__Bacteroidales;f__Bacteroidaceae;g__Bacteroides;s__Bacteroides caccae	Bacteria	Bacteroidota	Bacteroidia	Bacteroidales	Bacteroidaceae	Bacteroides	Bacteroides_caccae_MGYG000002549	Bacteroides_caccae_MGYG000002549	0.0971902		-	-	-	-	6	10	-	-	-	-	-		3.0894	0.0203652	1.69111	↑	4	0	4.32486	2.96631	0.0246577	1.60805	↑	8	1	-	-	Y	-	-	-	-	-	Y	-
	1716	Species	MGYG000000271	d__Bacteria;p__Firmicutes_A;c__Clostridia;o__Lachnospirales;f__Lachnospiraceae;g__Roseburia;s__Roseburia sp900552665	Bacteria	Firmicutes_A	Clostridia	Lachnospirales	Lachnospiraceae	Roseburia	Roseburia_sp900552665_MGYG000000271	Roseburia_sp900552665_MGYG000000271	0.0962106		-	-	-	-	11	19	-	-	-	-	-		3.11809	0.0103325	1.9858	↑	7	2	4.62444	2.98826	0.0302364	1.51947	↑	5	4	3.95488	-	Y	-	-	-	-	-	Y	-
	57	Class	-	d__Bacteria;p__Firmicutes_A;c__Clostridia	Bacteria	Firmicutes_A	Clostridia	-	-	-	-	Clostridia (class)	47.5068		-	-	-	-	30	60	-	-	-	-	-		4.80299	0.0257105	1.58989	↑	11	13	-	4.80235	0.0041326	2.38378	↑	8	13	-	-	Y	-	-	-	-	-	-	-
	170	Family	-	d__Bacteria;p__Bacteroidota;c__Bacteroidia;o__Bacteroidales;f__Marinifilaceae	Bacteria	Bacteroidota	Bacteroidia	Bacteroidales	Marinifilaceae	-	-	Marinifilaceae (family)	0.0410325		-	-	-	-	5	7	-	-	-	-	-		2.95865	0.00801652	2.09601	↑	5	0	-	2.6934	0.0203652	1.69111	↑	11	0	-	-	Y	-	-	-	-	-	-	-
	229	Family	-	d__Bacteria;p__Bacteroidota;c__Bacteroidia;o__Bacteroidales;f__Rikenellaceae	Bacteria	Bacteroidota	Bacteroidia	Bacteroidales	Rikenellaceae	-	-	Rikenellaceae (family)	0.449944		-	-	-	-	12	21	-	-	-	-	-		3.88718	0.000976492	3.01033	↑	8	1	-	3.64935	0.00460886	2.33641	↑	4	6	-	-	Y	-	-	-	-	-	-	-
	442	Genus	-	d__Bacteria;p__Firmicutes_A;c__Clostridia;o__Oscillospirales;f__Butyricicoccaceae;g__Agathobaculum	Bacteria	Firmicutes_A	Clostridia	Oscillospirales	Butyricicoccaceae	Agathobaculum	-	Agathobaculum (genus)	0.171594		-	-	-	-	22	37	-	-	-	-	-		2.84504	0.0494209	1.30609	↑	10	7	-	2.92882	0.0159696	1.79671	↑	10	9	-	-	Y	-	-	-	-	-	-	-
	460	Genus	-	d__Bacteria;p__Bacteroidota;c__Bacteroidia;o__Bacteroidales;f__Marinifilaceae;g__Odoribacter	Bacteria	Bacteroidota	Bacteroidia	Bacteroidales	Marinifilaceae	Odoribacter	-	Odoribacter (genus)	0.0369301		-	-	-	-	4	7	-	-	-	-	-		2.87141	0.0203652	1.69111	↑	4	0	-	2.67385	0.0203652	1.69111	↑	11	0	-	-	Y	-	-	-	-	-	-	-
	378	Genus	-	d__Bacteria;p__Firmicutes_A;c__Clostridia;o__Monoglobales_A;f__UBA1381;g__CAG-41	Bacteria	Firmicutes_A	Clostridia	Monoglobales_A	UBA1381	CAG_41	-	CAG_41 (genus)	0.0760652		-	-	-	-	6	12	-	-	-	-	-		2.87255	0.0203652	1.69111	↑	4	0	-	2.77876	0.0278153	1.55572	↑	4	1	-	-	Y	-	-	-	-	-	-	-
	465	Genus	-	d__Bacteria;p__Firmicutes_A;c__Clostridia;o__Lachnospirales;f__Lachnospiraceae;g__Roseburia	Bacteria	Firmicutes_A	Clostridia	Lachnospirales	Lachnospiraceae	Roseburia	-	Roseburia (genus)	0.217496		-	-	-	-	18	31	-	-	-	-	-		3.28516	0.0175357	1.75608	↑	9	5	-	3.25643	0.00143599	2.84285	↑	6	6	-	-	Y	-	-	-	-	-	-	-
	729	Genus	-	d__Bacteria;p__Bacteroidota;c__Bacteroidia;o__Bacteroidales;f__Rikenellaceae;g__Alistipes	Bacteria	Bacteroidota	Bacteroidia	Bacteroidales	Rikenellaceae	Alistipes	-	Alistipes (genus)	0.380317		-	-	-	-	11	18	-	-	-	-	-		3.85139	0.000976492	3.01033	↑	8	1	-	3.45977	0.0219746	1.65808	↑	10	4	-	-	Y	-	-	-	-	-	-	-
	23	Phylum	-	d__Bacteria;p__Firmicutes_A	Bacteria	Firmicutes_A	-	-	-	-	-	Firmicutes_A (phylum)	51.6279		-	-	-	-	30	60	-	-	-	-	-		4.83869	0.0257105	1.58989	↑	11	13	-	4.8104	0.0117275	1.93079	↑	8	13	-	-	Y	-	-	-	-	-	-	-
	5187	Species	MGYG000003886	d__Bacteria;p__Actinobacteriota;c__Coriobacteriia;o__Coriobacteriales;f__Eggerthellaceae;g__CAG-1427;s__CAG-1427 sp900553605	Bacteria	Actinobacteriota	Coriobacteriia	Coriobacteriales	Eggerthellaceae	CAG_1427	CAG_1427_sp900553605_MGYG000003886	CAG_1427_sp900553605_MGYG000003886	0.134432		2.48393	0.0276961	1.55758	↓	16	15	2.26081	-	Y	-	Y		-	-	-	-	7	7	-	2.71218	0.0384533	1.41507	↓	11	8	-	-	-	-	-	-	Y	-	-	-
	5858	Species	MGYG000004571	d__Bacteria;p__Bacteroidota;c__Bacteroidia;o__Bacteroidales;f__Bacteroidaceae;g__UBA6382;s__UBA6382 sp900557555	Bacteria	Bacteroidota	Bacteroidia	Bacteroidales	Bacteroidaceae	UBA6382	UBA6382_sp900557555_MGYG000004571	UBA6382_sp900557555_MGYG000004571	0.0506404		2.54385	0.049646	1.30412	↓	1	11	3.10124	-	Y	-	Y		-	-	-	-	0	0	-	-	-	-	-	2	2	-	-	-	-	-	-	-	-	-	-
	1941	Species	MGYG000000501	d__Bacteria;p__Firmicutes_A;c__Clostridia;o__Lachnospirales;f__Lachnospiraceae;g__CAG-127;s__CAG-127 sp900553925	Bacteria	Firmicutes_A	Clostridia	Lachnospirales	Lachnospiraceae	CAG_127	CAG_127_sp900553925_MGYG000000501	CAG_127_sp900553925_MGYG000000501	0.0232213		2.04372	0.00683337	2.16537	↑	6	2	7.77854	Y	-	Y	-		-	-	-	-	2	2	-	-	-	-	-	0	3	-	-	-	-	-	-	-	-	-	-
	2076	Species	MGYG000000638	d__Bacteria;p__Firmicutes_A;c__Clostridia;o__Lachnospirales;f__Lachnospiraceae;g__Lachnospira;s__Lachnospira sp900547255	Bacteria	Firmicutes_A	Clostridia	Lachnospirales	Lachnospiraceae	Lachnospira	Lachnospira_sp900547255_MGYG000000638	Lachnospira_sp900547255_MGYG000000638	0.010092		2.26404	0.00776031	2.11012	↑	5	1	4.98841	Y	-	Y	-		-	-	-	-	1	1	0.0830455	-	-	-	-	6	0	-	-	-	-	-	-	-	-	-	-
	3904	Species	MGYG000002538	d__Bacteria;p__Proteobacteria;c__Gammaproteobacteria;o__Enterobacterales;f__Enterobacteriaceae;g__Klebsiella;s__Klebsiella pneumoniae	Bacteria	Proteobacteria	Gammaproteobacteria	Enterobacterales	Enterobacteriaceae	Klebsiella	Klebsiella_pneumoniae_MGYG000002538	Klebsiella_pneumoniae_MGYG000002538	0.0375785		2.86833	0.0132468	1.87789	↑	3	0	5.25889	Y	-	Y	-		-	-	-	-	1	2	0.482824	-	-	-	-	0	1	-	-	-	-	-	-	-	-	-	-
	4770	Species	MGYG000003457	d__Bacteria;p__Spirochaetota;c__Spirochaetia;o__Sphaerochaetales;f__Sphaerochaetaceae;g__UBA9732;s__UBA9732 sp001940825	Bacteria	Spirochaetota	Spirochaetia	Sphaerochaetales	Sphaerochaetaceae	UBA9732	UBA9732_sp001940825_MGYG000003457	UBA9732_sp001940825_MGYG000003457	0.0186055		2.47822	0.0132468	1.87789	↑	3	0	4.57371	Y	-	Y	-		-	-	-	-	1	0	-	-	-	-	-	0	1	-	-	-	-	-	-	-	-	-	-
	3323	Species	MGYG000001944	d__Bacteria;p__Firmicutes_C;c__Negativicutes;o__Selenomonadales;f__Selenomonadaceae;g__Selenomonas_C;s__Selenomonas_C sp002351185	Bacteria	Firmicutes_C	Negativicutes	Selenomonadales	Selenomonadaceae	Selenomonas_C	Selenomonas_C_sp002351185_MGYG000001944	Selenomonas_C_sp002351185_MGYG000001944	0.00767546		2.05482	0.0132468	1.87789	↑	3	0	6.0546	Y	-	Y	-		-	-	-	-	0	2	0.856442	-	-	-	-	0	0	-	-	-	-	-	-	-	-	-	-
	6139	Species	MGYG000004855	d__Bacteria;p__Firmicutes_A;c__Clostridia;o__Lachnospirales;f__Lachnospiraceae;g__UBA9502;s__UBA9502 sp900770535	Bacteria	Firmicutes_A	Clostridia	Lachnospirales	Lachnospiraceae	UBA9502	UBA9502_sp900770535_MGYG000004855	UBA9502_sp900770535_MGYG000004855	0.0049821		2.05298	0.0132468	1.87789	↑	3	0	6.19986	Y	-	Y	-		-	-	-	-	1	1	-	-	-	-	-	0	1	-	-	-	-	-	-	-	-	-	-
	5668	Species	MGYG000004375	d__Bacteria;p__Firmicutes;c__Bacilli;o__Erysipelotrichales;f__Erysipelotrichaceae;g__Holdemanella;s__Holdemanella sp900754615	Bacteria	Firmicutes	Bacilli	Erysipelotrichales	Erysipelotrichaceae	Holdemanella	Holdemanella_sp900754615_MGYG000004375	Holdemanella_sp900754615_MGYG000004375	0.0231363		2.16617	0.0189329	1.72278	↑	7	4	3.50241	Y	-	Y	-		-	-	-	-	3	2	-	-	-	-	-	0	3	-	-	-	-	-	-	-	-	-	-
	1713	Species	MGYG000000268	d__Bacteria;p__Firmicutes_A;c__Clostridia;o__Lachnospirales;f__Lachnospiraceae;g__Schaedlerella;s__Schaedlerella sp900066545	Bacteria	Firmicutes_A	Clostridia	Lachnospirales	Lachnospiraceae	Schaedlerella	Schaedlerella_sp900066545_MGYG000000268	Schaedlerella_sp900066545_MGYG000000268	0.017037		2.10927	0.0216771	1.664	↑	8	5	2.82883	Y	-	Y	-		-	-	-	-	4	1	2.87305	-	-	-	-	3	0	-	-	-	-	-	-	-	-	-	-
	3678	Species	MGYG000002312	d__Bacteria;p__Firmicutes_A;c__Clostridia;o__Lachnospirales;f__Lachnospiraceae;g__Blautia_A;s__Blautia_A sp000285855	Bacteria	Firmicutes_A	Clostridia	Lachnospirales	Lachnospiraceae	Blautia_A	Blautia_A_sp000285855_MGYG000002312	Blautia_A_sp000285855_MGYG000002312	0.0207864		2.06188	0.0279505	1.55361	↑	8	5	1.63624	Y	-	Y	-		-	-	-	-	3	3	0.0911737	2.67149	0.0496814	1.30381	↓	1	4	-	-	-	-	-	-	Y	-	-	-
	2028	Species	MGYG000000589	d__Bacteria;p__Firmicutes_A;c__Clostridia;o__Oscillospirales;f__Ruminococcaceae;g__Faecalibacterium;s__	Bacteria	Firmicutes_A	Clostridia	Oscillospirales	Ruminococcaceae	Faecalibacterium	Faecalibacterium sp_MGYG000000589	Faecalibacterium sp_MGYG000000589	0.112837		2.50545	0.0309183	1.50978	↑	21	26	0.573265	Y	-	Y	-		-	-	-	-	10	8	4.28891	-	-	-	-	0	7	-	-	-	-	-	-	-	-	-	-
	3433	Species	MGYG000002059	d__Bacteria;p__Firmicutes_A;c__Clostridia;o__Oscillospirales;f__Ruminococcaceae;g__Gemmiger;s__Gemmiger sp900554145	Bacteria	Firmicutes_A	Clostridia	Oscillospirales	Ruminococcaceae	Gemmiger	Gemmiger_sp900554145_MGYG000002059	Gemmiger_sp900554145_MGYG000002059	0.0215743		2.25354	0.0312566	1.50506	↑	6	3	1.96486	Y	-	Y	-		-	-	-	-	4	1	0.954918	-	-	-	-	7	1	-	-	-	-	-	-	-	-	-	-
	2069	Species	MGYG000000631	d__Bacteria;p__Bacteroidota;c__Bacteroidia;o__Bacteroidales;f__Bacteroidaceae;g__Prevotella;s__Prevotella sp002299635	Bacteria	Bacteroidota	Bacteroidia	Bacteroidales	Bacteroidaceae	Prevotella	Prevotella_sp002299635_MGYG000000631	Prevotella_sp002299635_MGYG000000631	0.461663		3.25948	0.0379606	1.42067	↑	15	17	1.84262	Y	-	Y	-		3.72781	0.0401376	1.39645	↓	3	8	1.57169	-	-	-	-	1	6	-	-	-	-	Y	-	-	-	-	-
	4136	Species	MGYG000002782	d__Bacteria;p__Actinobacteriota;c__Coriobacteriia;o__Coriobacteriales;f__Atopobiaceae;g__Olsenella_E;s__Olsenella_E sp900540955	Bacteria	Actinobacteriota	Coriobacteriia	Coriobacteriales	Atopobiaceae	Olsenella_E	Olsenella_E_sp900540955_MGYG000002782	Olsenella_E_sp900540955_MGYG000002782	0.272789		3.04598	0.0411364	1.38577	↑	14	15	4.35503	Y	-	Y	-		-	-	-	-	3	7	-	-	-	-	-	3	5	-	-	-	-	-	-	-	-	-	-
	3298	Species	MGYG000001918	d__Bacteria;p__Bacteroidota;c__Bacteroidia;o__Bacteroidales;f__Bacteroidaceae;g__Prevotellamassilia;s__Prevotellamassilia sp900541575	Bacteria	Bacteroidota	Bacteroidia	Bacteroidales	Bacteroidaceae	Prevotellamassilia	Prevotellamassilia_sp900541575_MGYG000001918	Prevotellamassilia_sp900541575_MGYG000001918	0.052391		2.88281	0.0446448	1.35023	↑	6	4	6.79637	Y	-	Y	-		-	-	-	-	3	1	-	-	-	-	-	4	1	-	-	-	-	-	-	-	-	-	-
	4155	Species	MGYG000002802	d__Bacteria;p__Firmicutes_A;c__Clostridia;o__Oscillospirales;f__Oscillospiraceae;g__UBA1777;s__UBA1777 sp900546515	Bacteria	Firmicutes_A	Clostridia	Oscillospirales	Oscillospiraceae	UBA1777	UBA1777_sp900546515_MGYG000002802	UBA1777_sp900546515_MGYG000002802	0.115135		3.00772	0.049526	1.30517	↑	13	14	1.2401	Y	-	Y	-		-	-	-	-	6	2	1.06812	-	-	-	-	3	4	-	-	-	-	-	-	-	-	-	-
	5797	Species	MGYG000004508	d__Bacteria;p__Firmicutes;c__Bacilli;o__RF39;f__UBA660;g__UMGS2068;s__UMGS2068 sp900769635	Bacteria	Firmicutes	Bacilli	RF39	UBA660	UMGS2068	UMGS2068_sp900769635_MGYG000004508	UMGS2068_sp900769635_MGYG000004508	0.0258154		2.17937	0.0102835	1.98786	↓	6	2	3.90173	-	-	-	-		-	-	-	-	2	2	0.237777	-	-	-	-	4	3	-	-	-	-	-	-	-	-	-	-
	1397	Genus	-	d__Bacteria;p__Firmicutes;c__Bacilli;o__RF39;f__UBA660;g__UMGS2068	Bacteria	Firmicutes	Bacilli	RF39	UBA660	UMGS2068	-	UMGS2068 (genus)	0.0258154		2.16374	0.0102835	1.98786	↓	6	2	-	-	-	-	-		-	-	-	-	2	2	-	-	-	-	-	2	3	-	-	-	-	-	-	-	-	-	-
	1412	Genus	-	d__Bacteria;p__Bacteroidota;c__Bacteroidia;o__Bacteroidales;f__Bacteroidaceae;g__UBA6382	Bacteria	Bacteroidota	Bacteroidia	Bacteroidales	Bacteroidaceae	UBA6382	-	UBA6382 (genus)	0.0506404		2.52763	0.049646	1.30412	↓	1	11	-	-	Y	-	-		-	-	-	-	0	0	-	-	-	-	-	2	2	-	-	-	-	-	-	-	-	-	-
	1421	Genus	-	d__Bacteria;p__Firmicutes_A;c__Clostridia;o__Oscillospirales;f__Oscillospiraceae;g__HGM13006	Bacteria	Firmicutes_A	Clostridia	Oscillospirales	Oscillospiraceae	HGM13006	-	HGM13006 (genus)	0.00846974		2.21018	0.00402229	2.39553	↑	4	0	-	Y	-	-	-		-	-	-	-	1	1	-	-	-	-	-	0	1	-	-	-	-	-	-	-	-	-	-
	134	Order	-	d__Bacteria;p__Spirochaetota;c__Spirochaetia;o__Sphaerochaetales	Bacteria	Spirochaetota	Spirochaetia	Sphaerochaetales	-	-	-	Sphaerochaetales (order)	0.0186055		2.50428	0.0132468	1.87789	↑	3	0	-	Y	-	-	-		-	-	-	-	1	0	-	-	-	-	-	2	1	-	-	-	-	-	-	-	-	-	-
	1195	Genus	-	d__Bacteria;p__Spirochaetota;c__Spirochaetia;o__Sphaerochaetales;f__Sphaerochaetaceae;g__UBA9732	Bacteria	Spirochaetota	Spirochaetia	Sphaerochaetales	Sphaerochaetaceae	UBA9732	-	UBA9732 (genus)	0.0186055		2.45576	0.0132468	1.87789	↑	3	0	-	Y	-	-	-		-	-	-	-	1	0	-	-	-	-	-	0	1	-	-	-	-	-	-	-	-	-	-
	329	Family	-	d__Bacteria;p__Spirochaetota;c__Spirochaetia;o__Sphaerochaetales;f__Sphaerochaetaceae	Bacteria	Spirochaetota	Spirochaetia	Sphaerochaetales	Sphaerochaetaceae	-	-	Sphaerochaetaceae (family)	0.0186055		2.45459	0.0132468	1.87789	↑	3	0	-	Y	-	-	-		-	-	-	-	1	0	-	-	-	-	-	0	1	-	-	-	-	-	-	-	-	-	-
	464	Genus	-	d__Bacteria;p__Firmicutes_A;c__Clostridia;o__Lachnospirales;f__Lachnospiraceae;g__Schaedlerella	Bacteria	Firmicutes_A	Clostridia	Lachnospirales	Lachnospiraceae	Schaedlerella	-	Schaedlerella (genus)	0.017037		2.11342	0.0216771	1.664	↑	8	5	-	Y	-	-	-		-	-	-	-	4	1	-	-	-	-	-	0	0	-	-	-	-	-	-	-	-	-	-
	327	Family	-	d__Bacteria;p__Firmicutes;c__Bacilli;o__RFN20;f__CAG-288	Bacteria	Firmicutes	Bacilli	RFN20	CAG_288	-	-	CAG_288 (family)	0.0240972		2.07746	0.0339295	1.46942	↑	6	3	-	Y	-	-	-		2.89809	0.0248665	1.60438	↓	0	5	-	-	-	-	-	1	3	-	-	-	-	Y	-	-	-	-	-
	5775	Species	MGYG000004485	d__Bacteria;p__Proteobacteria;c__Alphaproteobacteria;o__RF32;f__CAG-977;g__;s__	Bacteria	Proteobacteria	Alphaproteobacteria	RF32	CAG_977	-	CAG_977 (family)_MGYG000004485	CAG_977 (family)_MGYG000004485	0.00553166		2.11209	0.0443039	1.35356	↑	2	0	1.5704	-	-	-	-		-	-	-	-	1	1	-	-	-	-	-	1	1	-	-	-	-	-	-	-	-	-	-
	1283	Genus	-	d__Bacteria;p__Firmicutes_A;c__Clostridia;o__Lachnospirales;f__Lachnospiraceae;g__CAG-303	Bacteria	Firmicutes_A	Clostridia	Lachnospirales	Lachnospiraceae	CAG_303	-	CAG_303 (genus)	0.0053495		2.09577	0.0443039	1.35356	↑	2	0	-	-	-	-	-		-	-	-	-	0	1	-	-	-	-	-	0	0	-	-	-	-	-	-	-	-	-	-
	548	Genus	-	d__Bacteria;p__Cyanobacteria;c__Vampirovibrionia;o__Gastranaerophilales;f__Gastranaerophilaceae;g__UBA1221	Bacteria	Cyanobacteria	Vampirovibrionia	Gastranaerophilales	Gastranaerophilaceae	UBA1221	-	UBA1221 (genus)	0.00980629		2.08645	0.0443039	1.35356	↑	2	0	-	-	-	-	-		-	-	-	-	1	1	-	-	-	-	-	0	0	-	-	-	-	-	-	-	-	-	-
	1963	Species	MGYG000000523	d__Bacteria;p__Cyanobacteria;c__Vampirovibrionia;o__Gastranaerophilales;f__Gastranaerophilaceae;g__UBA1221;s__UBA1221 sp900770525	Bacteria	Cyanobacteria	Vampirovibrionia	Gastranaerophilales	Gastranaerophilaceae	UBA1221	UBA1221_sp900770525_MGYG000000523	UBA1221_sp900770525_MGYG000000523	0.00980629		2.07301	0.0443039	1.35356	↑	2	0	2.06921	-	-	-	-		-	-	-	-	1	1	-	-	-	-	-	1	0	-	-	-	-	-	-	-	-	-	-
	1395	Genus	-	d__Bacteria;p__Proteobacteria;c__Alphaproteobacteria;o__RF32;f__CAG-977;g__	Bacteria	Proteobacteria	Alphaproteobacteria	RF32	CAG_977	-	-	CAG_977 (family)	0.00553166		2.05407	0.0443039	1.35356	↑	2	0	-	-	-	-	-		-	-	-	-	1	1	-	-	-	-	-	1	1	-	-	-	-	-	-	-	-	-	-
	3601	Species	MGYG000002235	d__Bacteria;p__Cyanobacteria;c__Vampirovibrionia;o__Gastranaerophilales;f__Gastranaerophilaceae;g__Zag111;s__Zag111 sp004558955	Bacteria	Cyanobacteria	Vampirovibrionia	Gastranaerophilales	Gastranaerophilaceae	Zag111	Zag111_sp004558955_MGYG000002235	Zag111_sp004558955_MGYG000002235	0.00174995		2.00114	0.0443039	1.35356	↑	2	0	2.54316	-	-	-	-		-	-	-	-	1	0	-	-	-	-	-	0	0	-	-	-	-	-	-	-	-	-	-
	34	Class	-	d__Bacteria;p__Spirochaetota;c__Spirochaetia	Bacteria	Spirochaetota	Spirochaetia	-	-	-	-	Spirochaetia (class)	1.18054		-	-	-	-	12	22	-	-	-	-	-		-	-	-	-	3	5	-	4.00655	0.0238305	1.62287	↓	0	9	-	-	-	-	-	-	Y	-	-	-
	198	Family	-	d__Bacteria;p__Spirochaetota;c__Spirochaetia;o__Treponematales;f__Treponemataceae	Bacteria	Spirochaetota	Spirochaetia	Treponematales	Treponemataceae	-	-	Treponemataceae (family)	1.16193		-	-	-	-	10	22	-	-	-	-	-		-	-	-	-	2	5	-	3.99391	0.0466812	1.33086	↓	3	8	-	-	-	-	-	-	Y	-	-	-
	348	Family	-	d__Bacteria;p__Actinobacteriota;c__Coriobacteriia;o__Coriobacteriales;f__Eggerthellaceae	Bacteria	Actinobacteriota	Coriobacteriia	Coriobacteriales	Eggerthellaceae	-	-	Eggerthellaceae (family)	2.23711		-	-	-	-	29	55	-	-	-	-	-		-	-	-	-	11	13	-	3.91836	0.0298089	1.52565	↓	3	13	-	-	-	-	-	-	Y	-	-	-
	577	Genus	-	d__Bacteria;p__Firmicutes;c__Bacilli;o__Erysipelotrichales;f__Erysipelotrichaceae;g__UBA636	Bacteria	Firmicutes	Bacilli	Erysipelotrichales	Erysipelotrichaceae	UBA636	-	UBA636 (genus)	0.125905		-	-	-	-	6	17	-	-	-	-	-		-	-	-	-	1	2	-	2.93042	0.00931218	2.03095	↓	10	10	-	-	-	-	-	-	Y	-	-	-
	582	Genus	-	d__Bacteria;p__Spirochaetota;c__Spirochaetia;o__Treponematales;f__Treponemataceae;g__Treponema_D	Bacteria	Spirochaetota	Spirochaetia	Treponematales	Treponemataceae	Treponema_D	-	Treponema_D (genus)	1.16193		-	-	-	-	10	22	-	-	-	-	-		-	-	-	-	2	5	-	3.99425	0.0466812	1.33086	↓	2	8	-	-	-	-	-	-	Y	-	-	-
	871	Genus	-	d__Bacteria;p__Firmicutes;c__Bacilli;o__RF39;f__UBA660;g__CAG-1000	Bacteria	Firmicutes	Bacilli	RF39	UBA660	CAG_1000	-	CAG_1000 (genus)	0.362317		-	-	-	-	11	19	-	-	-	-	-		-	-	-	-	3	6	-	3.30596	0.0304021	1.5171	↓	3	10	-	-	-	-	-	-	Y	-	-	-
	961	Genus	-	d__Bacteria;p__Firmicutes;c__Bacilli;o__RF39;f__UBA660;g__RUG705	Bacteria	Firmicutes	Bacilli	RF39	UBA660	RUG705	-	RUG705 (genus)	0.117469		-	-	-	-	5	18	-	-	-	-	-		-	-	-	-	2	2	-	2.65274	0.0189988	1.72127	↓	4	11	-	-	-	-	-	-	Y	-	-	-
	1204	Genus	-	d__Bacteria;p__Firmicutes_A;c__Clostridia;o__Oscillospirales;f__Acutalibacteraceae;g__RUG806	Bacteria	Firmicutes_A	Clostridia	Oscillospirales	Acutalibacteraceae	RUG806	-	RUG806 (genus)	0.0467101		-	-	-	-	3	7	-	-	-	-	-		-	-	-	-	0	1	-	2.79412	0.0496814	1.30381	↓	2	4	-	-	-	-	-	-	Y	-	-	-
	1274	Genus	-	d__Bacteria;p__Actinobacteriota;c__Coriobacteriia;o__Coriobacteriales;f__Eggerthellaceae;g__CAG-1427	Bacteria	Actinobacteriota	Coriobacteriia	Coriobacteriales	Eggerthellaceae	CAG_1427	-	CAG_1427 (genus)	0.224371		-	-	-	-	17	24	-	-	-	-	-		-	-	-	-	7	8	-	2.88922	0.0305578	1.51488	↓	0	10	-	-	-	-	-	-	Y	-	-	-
	1362	Genus	-	d__Bacteria;p__Firmicutes_A;c__Clostridia;o__Peptostreptococcales;f__Anaerovoracaceae;g__CAG-238	Bacteria	Firmicutes_A	Clostridia	Peptostreptococcales	Anaerovoracaceae	CAG_238	-	CAG_238 (genus)	0.0273249		-	-	-	-	6	14	-	-	-	-	-		-	-	-	-	4	2	-	2.79766	0.0496814	1.30381	↓	3	4	-	-	-	-	-	-	Y	-	-	-
	1370	Genus	-	d__Bacteria;p__Firmicutes;c__Bacilli;o__RF39;f__UBA660;g__CAG-460	Bacteria	Firmicutes	Bacilli	RF39	UBA660	CAG_460	-	CAG_460 (genus)	0.262801		-	-	-	-	15	24	-	-	-	-	-		-	-	-	-	5	5	-	3.2105	0.016826	1.77402	↓	0	11	-	-	-	-	-	-	Y	-	-	-
	84	Order	-	d__Bacteria;p__Spirochaetota;c__Spirochaetia;o__Treponematales	Bacteria	Spirochaetota	Spirochaetia	Treponematales	-	-	-	Treponematales (order)	1.16193		-	-	-	-	10	22	-	-	-	-	-		-	-	-	-	2	5	-	3.99473	0.0466812	1.33086	↓	5	8	-	-	-	-	-	-	Y	-	-	-
	6	Phylum	-	d__Bacteria;p__Spirochaetota	Bacteria	Spirochaetota	-	-	-	-	-	Spirochaetota (phylum)	1.18054		-	-	-	-	12	22	-	-	-	-	-		-	-	-	-	3	5	-	3.99736	0.0238305	1.62287	↓	3	9	-	-	-	-	-	-	Y	-	-	-
	2061	Species	MGYG000000622	d__Bacteria;p__Firmicutes;c__Bacilli;o__Erysipelotrichales;f__Erysipelotrichaceae;g__UBA636;s__UBA636 sp900546285	Bacteria	Firmicutes	Bacilli	Erysipelotrichales	Erysipelotrichaceae	UBA636	UBA636_sp900546285_MGYG000000622	UBA636_sp900546285_MGYG000000622	0.125905		-	-	-	-	6	17	1.78459	-	-	-	-		-	-	-	-	1	2	-	2.94075	0.00931218	2.03095	↓	3	10	8.28929	-	-	-	-	-	Y	-	-	-
	2077	Species	MGYG000000639	d__Bacteria;p__Spirochaetota;c__Spirochaetia;o__Treponematales;f__Treponemataceae;g__Treponema_D;s__Treponema_D sp900541945	Bacteria	Spirochaetota	Spirochaetia	Treponematales	Treponemataceae	Treponema_D	Treponema_D_sp900541945_MGYG000000639	Treponema_D_sp900541945_MGYG000000639	0.564341		-	-	-	-	8	9	0.800387	-	-	-	-		-	-	-	-	1	5	1.83299	3.95435	0.0207437	1.68311	↓	2	7	4.75385	-	-	-	-	-	Y	-	-	-
	2184	Species	MGYG000000747	d__Bacteria;p__Firmicutes_A;c__Clostridia_A;o__Christensenellales;f__CAG-74;g__;s__	Bacteria	Firmicutes_A	Clostridia_A	Christensenellales	CAG_74	-	CAG_74 (family)_MGYG000000747	CAG_74 (family)_MGYG000000747	0.0925792		-	-	-	-	8	20	-	-	-	-	-		-	-	-	-	1	5	1.80711	3.02762	0.0049524	2.30518	↓	1	9	9.82782	-	-	-	-	-	Y	-	-	-
	2309	Species	MGYG000000884	d__Bacteria;p__Firmicutes_A;c__Clostridia;o__Oscillospirales;f__Oscillospiraceae;g__CAG-103;s__CAG-103 sp900317855	Bacteria	Firmicutes_A	Clostridia	Oscillospirales	Oscillospiraceae	CAG_103	CAG_103_sp900317855_MGYG000000884	CAG_103_sp900317855_MGYG000000884	0.182613		-	-	-	-	16	26	-	-	-	-	-		-	-	-	-	5	9	0.715745	3.38158	0.0384533	1.41507	↓	2	8	1.80223	-	-	-	-	-	Y	-	-	-
	2636	Species	MGYG000001236	d__Bacteria;p__Actinobacteriota;c__Coriobacteriia;o__Coriobacteriales;f__Coriobacteriaceae;g__Collinsella;s__Collinsella bouchesdurhonensis	Bacteria	Actinobacteriota	Coriobacteriia	Coriobacteriales	Coriobacteriaceae	Collinsella	Collinsella_bouchesdurhonensis_MGYG000001236	Collinsella_bouchesdurhonensis_MGYG000001236	0.0431472		-	-	-	-	6	13	-	-	-	-	-		-	-	-	-	1	5	1.70607	2.71307	0.0248665	1.60438	↓	2	5	-	-	-	-	-	-	Y	-	-	-
	3124	Species	MGYG000001733	d__Bacteria;p__Firmicutes_A;c__Clostridia;o__Oscillospirales;f__Oscillospiraceae;g__CAG-83;s__CAG-83 sp900550615	Bacteria	Firmicutes_A	Clostridia	Oscillospirales	Oscillospiraceae	CAG_83	CAG_83_sp900550615_MGYG000001733	CAG_83_sp900550615_MGYG000001733	0.0182574		-	-	-	-	4	8	-	-	-	-	-		-	-	-	-	2	2	-	2.92257	0.0496814	1.30381	↓	0	4	-	-	-	-	-	-	Y	-	-	-
	3410	Species	MGYG000002036	d__Bacteria;p__Firmicutes_A;c__Clostridia;o__Oscillospirales;f__Oscillospiraceae;g__UBA738;s__UBA738 sp900763675	Bacteria	Firmicutes_A	Clostridia	Oscillospirales	Oscillospiraceae	UBA738	UBA738_sp900763675_MGYG000002036	UBA738_sp900763675_MGYG000002036	0.0309229		-	-	-	-	8	16	-	-	-	-	-		-	-	-	-	2	5	-	2.68042	0.005488	2.26059	↓	0	7	-	-	-	-	-	-	Y	-	-	-
	3472	Species	MGYG000002102	d__Bacteria;p__Firmicutes_A;c__Clostridia;o__Oscillospirales;f__Ruminococcaceae;g__Angelakisella;s__Angelakisella sp900552845	Bacteria	Firmicutes_A	Clostridia	Oscillospirales	Ruminococcaceae	Angelakisella	Angelakisella_sp900552845_MGYG000002102	Angelakisella_sp900552845_MGYG000002102	0.182771		-	-	-	-	13	27	-	-	-	-	-		-	-	-	-	4	5	0.711244	2.74148	0.017881	1.74761	↓	0	9	-	-	-	-	-	-	Y	-	-	-
	4796	Species	MGYG000003484	d__Bacteria;p__Firmicutes_A;c__Clostridia;o__Oscillospirales;f__Acutalibacteraceae;g__RUG806;s__RUG806 sp900313475	Bacteria	Firmicutes_A	Clostridia	Oscillospirales	Acutalibacteraceae	RUG806	RUG806_sp900313475_MGYG000003484	RUG806_sp900313475_MGYG000003484	0.0467101		-	-	-	-	3	7	-	-	-	-	-		-	-	-	-	0	1	-	2.78976	0.0496814	1.30381	↓	2	4	-	-	-	-	-	-	Y	-	-	-
	5271	Species	MGYG000003971	d__Bacteria;p__Firmicutes_A;c__Clostridia;o__Peptostreptococcales;f__Anaerovoracaceae;g__VUNA01;s__VUNA01 sp002299625	Bacteria	Firmicutes_A	Clostridia	Peptostreptococcales	Anaerovoracaceae	VUNA01	VUNA01_sp002299625_MGYG000003971	VUNA01_sp002299625_MGYG000003971	0.0709425		-	-	-	-	6	12	-	-	-	-	-		-	-	-	-	2	2	-	2.77544	0.0352463	1.45289	↓	0	7	-	-	-	-	-	-	Y	-	-	-
	5500	Species	MGYG000004205	d__Bacteria;p__Bacteroidota;c__Bacteroidia;o__Bacteroidales;f__UBA932;g__RC9;s__RC9 sp900546445	Bacteria	Bacteroidota	Bacteroidia	Bacteroidales	UBA932	RC9	RC9_sp900546445_MGYG000004205	RC9_sp900546445_MGYG000004205	0.0403162		-	-	-	-	3	7	-	-	-	-	-		-	-	-	-	0	2	1.00005	2.67287	0.0496814	1.30381	↓	1	4	-	-	-	-	-	-	Y	-	-	-
	5622	Species	MGYG000004329	d__Bacteria;p__Bacteroidota;c__Bacteroidia;o__Bacteroidales;f__Bacteroidaceae;g__Prevotellamassilia;s__Prevotellamassilia sp900539625	Bacteria	Bacteroidota	Bacteroidia	Bacteroidales	Bacteroidaceae	Prevotellamassilia	Prevotellamassilia_sp900539625_MGYG000004329	Prevotellamassilia_sp900539625_MGYG000004329	0.262823		-	-	-	-	4	18	1.88846	-	-	-	-		-	-	-	-	0	3	2.39437	3.16355	0.005488	2.26059	↓	0	7	9.65624	-	-	-	-	-	Y	-	-	-
	5696	Species	MGYG000004403	d__Bacteria;p__Firmicutes_A;c__Clostridia;o__Lachnospirales;f__Lachnospiraceae;g__Agathobacter;s__Agathobacter sp900550545	Bacteria	Firmicutes_A	Clostridia	Lachnospirales	Lachnospiraceae	Agathobacter	Agathobacter_sp900550545_MGYG000004403	Agathobacter_sp900550545_MGYG000004403	0.0449174		-	-	-	-	4	6	-	-	-	-	-		-	-	-	-	1	1	-	2.78745	0.0496814	1.30381	↓	0	4	-	-	-	-	-	-	Y	-	-	-
	1181	Genus	-	d__Bacteria;p__Firmicutes;c__Bacilli;o__RFN20;f__CAG-288;g__CAG-568	Bacteria	Firmicutes	Bacilli	RFN20	CAG_288	CAG_568	-	CAG_568 (genus)	0.0191771		-	-	-	-	5	3	-	-	-	-	-		2.82743	0.0496814	1.30381	↓	0	4	-	-	-	-	-	0	2	-	-	-	-	Y	-	-	-	-	-
	928	Genus	-	d__Bacteria;p__Firmicutes_A;c__Clostridia;o__Oscillospirales;f__CAG-272;g__UMGS902	Bacteria	Firmicutes_A	Clostridia	Oscillospirales	CAG_272	UMGS902	-	UMGS902 (genus)	0.0532814		-	-	-	-	6	18	-	-	-	-	-		2.83944	0.0119613	1.92222	↓	0	6	-	-	-	-	-	1	2	-	-	-	-	Y	-	-	-	-	-
	1022	Genus	-	d__Bacteria;p__Actinobacteriota;c__Coriobacteriia;o__Coriobacteriales;f__Atopobiaceae;g__Olsenella_E	Bacteria	Actinobacteriota	Coriobacteriia	Coriobacteriales	Atopobiaceae	Olsenella_E	-	Olsenella_E (genus)	1.30246		-	-	-	-	24	44	-	-	-	-	-		4.10236	0.0336753	1.47269	↓	7	12	-	-	-	-	-	3	12	-	-	-	-	Y	-	-	-	-	-
	133	Order	-	d__Bacteria;p__Firmicutes;c__Bacilli;o__RFN20	Bacteria	Firmicutes	Bacilli	RFN20	-	-	-	RFN20 (order)	0.0463356		-	-	-	-	6	5	-	-	-	-	-		2.88943	0.0248665	1.60438	↓	0	5	-	-	-	-	-	7	3	-	-	-	-	Y	-	-	-	-	-
	4725	Species	MGYG000003411	d__Bacteria;p__Firmicutes;c__Bacilli;o__RFN20;f__CAG-288;g__CAG-568;s__CAG-568 sp000434395	Bacteria	Firmicutes	Bacilli	RFN20	CAG_288	CAG_568	CAG_568_sp000434395_MGYG000003411	CAG_568_sp000434395_MGYG000003411	0.0191771		-	-	-	-	5	3	3.04319	-	-	-	-		2.83364	0.0496814	1.30381	↓	0	4	4.00022	-	-	-	-	1	2	-	-	-	-	Y	-	-	-	-	-
	1924	Species	MGYG000000484	d__Bacteria;p__Firmicutes_A;c__Clostridia;o__Lachnospirales;f__Lachnospiraceae;g__Butyrivibrio_A;s__Butyrivibrio_A sp000431815	Bacteria	Firmicutes_A	Clostridia	Lachnospirales	Lachnospiraceae	Butyrivibrio_A	Butyrivibrio_A_sp000431815_MGYG000000484	Butyrivibrio_A_sp000431815_MGYG000000484	0.0519798		-	-	-	-	5	9	-	-	-	-	-		2.84073	0.0248665	1.60438	↓	0	5	4.68782	-	-	-	-	1	3	-	-	-	-	Y	-	-	-	-	-
	3421	Species	MGYG000002047	d__Bacteria;p__Firmicutes_A;c__Clostridia;o__Oscillospirales;f__CAG-272;g__UMGS902;s__UMGS902 sp003343845	Bacteria	Firmicutes_A	Clostridia	Oscillospirales	CAG_272	UMGS902	UMGS902_sp003343845_MGYG000002047	UMGS902_sp003343845_MGYG000002047	0.0295269		-	-	-	-	6	11	-	-	-	-	-		2.86873	0.0119613	1.92222	↓	0	6	5.39336	-	-	-	-	3	2	-	-	-	-	Y	-	-	-	-	-
	4270	Species	MGYG000002922	d__Bacteria;p__Bacteroidota;c__Bacteroidia;o__Bacteroidales;f__UBA932;g__RC9;s__RC9 sp900541925	Bacteria	Bacteroidota	Bacteroidia	Bacteroidales	UBA932	RC9	RC9_sp900541925_MGYG000002922	RC9_sp900541925_MGYG000002922	0.17589		-	-	-	-	10	19	-	-	-	-	-		2.87132	0.0124935	1.90332	↓	1	8	4.05285	-	-	-	-	1	7	-	-	-	-	Y	-	-	-	-	-
	2146	Species	MGYG000000709	d__Bacteria;p__Firmicutes_A;c__Clostridia;o__Oscillospirales;f__Oscillospiraceae;g__UBA738;s__	Bacteria	Firmicutes_A	Clostridia	Oscillospirales	Oscillospiraceae	UBA738	UBA738 sp_MGYG000000709	UBA738 sp_MGYG000000709	0.0424276		-	-	-	-	11	19	-	-	-	-	-		2.90186	0.0235709	1.62762	↓	2	8	5.36756	-	-	-	-	3	5	-	-	-	-	Y	-	-	-	-	-
	4147	Species	MGYG000002793	d__Bacteria;p__Actinobacteriota;c__Coriobacteriia;o__Coriobacteriales;f__Coriobacteriaceae;g__Collinsella;s__	Bacteria	Actinobacteriota	Coriobacteriia	Coriobacteriales	Coriobacteriaceae	Collinsella	Collinsella sp_MGYG000002793	Collinsella sp_MGYG000002793	0.0469792		-	-	-	-	7	13	-	-	-	-	-		2.95582	0.0473116	1.32503	↓	1	6	2.3969	-	-	-	-	2	2	-	-	-	-	Y	-	-	-	-	-
	2619	Species	MGYG000001217	d__Bacteria;p__Firmicutes_A;c__Clostridia_A;o__Christensenellales;f__CAG-74;g__Firm-10;s__Firm-10 sp004552515	Bacteria	Firmicutes_A	Clostridia_A	Christensenellales	CAG_74	Firm_10	Firm_10_sp004552515_MGYG000001217	Firm_10_sp004552515_MGYG000001217	0.0110157		-	-	-	-	4	7	-	-	-	-	-		3.09509	0.0496814	1.30381	↓	0	4	2.92888	-	-	-	-	1	2	-	-	-	-	Y	-	-	-	-	-
	3478	Species	MGYG000002108	d__Bacteria;p__Bacteroidota;c__Bacteroidia;o__Bacteroidales;f__Bacteroidaceae;g__Prevotella;s__Prevotella sp900290275	Bacteria	Bacteroidota	Bacteroidia	Bacteroidales	Bacteroidaceae	Prevotella	Prevotella_sp900290275_MGYG000002108	Prevotella_sp900290275_MGYG000002108	0.0258249		-	-	-	-	4	8	-	-	-	-	-		3.13385	0.0496814	1.30381	↓	0	4	4.24708	-	-	-	-	0	1	-	-	-	-	Y	-	-	-	-	-
	2073	Species	MGYG000000635	d__Bacteria;p__Actinobacteriota;c__Coriobacteriia;o__Coriobacteriales;f__Eggerthellaceae;g__Ellagibacter;s__	Bacteria	Actinobacteriota	Coriobacteriia	Coriobacteriales	Eggerthellaceae	Ellagibacter	Ellagibacter sp_MGYG000000635	Ellagibacter sp_MGYG000000635	0.0359986		-	-	-	-	5	16	-	-	-	-	-		3.22837	0.0248665	1.60438	↓	0	5	3.69469	-	-	-	-	2	3	-	-	-	-	Y	-	-	-	-	-
	3249	Species	MGYG000001866	d__Bacteria;p__Bacteroidota;c__Bacteroidia;o__Bacteroidales;f__Bacteroidaceae;g__Prevotella;s__Prevotella sp003447235	Bacteria	Bacteroidota	Bacteroidia	Bacteroidales	Bacteroidaceae	Prevotella	Prevotella_sp003447235_MGYG000001866	Prevotella_sp003447235_MGYG000001866	0.376665		-	-	-	-	19	35	-	-	-	-	-		3.24919	0.0159462	1.79734	↓	4	11	4.61644	-	-	-	-	0	6	-	-	-	-	Y	-	-	-	-	-
	2439	Species	MGYG000001025	d__Bacteria;p__Actinobacteriota;c__Coriobacteriia;o__Coriobacteriales;f__Coriobacteriaceae;g__Collinsella;s__Collinsella sp900768795	Bacteria	Actinobacteriota	Coriobacteriia	Coriobacteriales	Coriobacteriaceae	Collinsella	Collinsella_sp900768795_MGYG000001025	Collinsella_sp900768795_MGYG000001025	0.152166		-	-	-	-	6	5	2.71957	-	-	-	-		3.40811	0.0248665	1.60438	↓	0	5	3.70471	-	-	-	-	6	3	-	-	-	-	Y	-	-	-	-	-
	46	Class	-	d__Bacteria;p__Proteobacteria;c__Gammaproteobacteria	Bacteria	Proteobacteria	Gammaproteobacteria	-	-	-	-	Gammaproteobacteria (class)	1.50062		-	-	-	-	24	43	-	-	-	-	-		-	-	-	-	10	8	-	3.92692	0.0137225	1.86257	↑	0	10	-	-	-	Y	-	-	-	-	-	-
	118	Order	-	d__Bacteria;p__Proteobacteria;c__Gammaproteobacteria;o__Enterobacterales	Bacteria	Proteobacteria	Gammaproteobacteria	Enterobacterales	-	-	-	Enterobacterales (order)	1.47197		-	-	-	-	24	41	-	-	-	-	-		-	-	-	-	10	8	-	3.92328	0.0137225	1.86257	↑	11	10	-	-	-	Y	-	-	-	-	-	-
	176	Family	-	d__Bacteria;p__Proteobacteria;c__Gammaproteobacteria;o__Enterobacterales;f__Succinivibrionaceae	Bacteria	Proteobacteria	Gammaproteobacteria	Enterobacterales	Succinivibrionaceae	-	-	Succinivibrionaceae (family)	0.214888		-	-	-	-	12	19	-	-	-	-	-		-	-	-	-	5	2	-	2.92267	0.0249759	1.60248	↑	11	4	-	-	-	Y	-	-	-	-	-	-
	359	Family	-	d__Bacteria;p__Firmicutes_A;c__Clostridia;o__TANB77;f__UBA1234	Bacteria	Firmicutes_A	Clostridia	TANB77	UBA1234	-	-	UBA1234 (family)	0.0139968		-	-	-	-	3	4	-	-	-	-	-		-	-	-	-	1	0	-	2.44909	0.0493714	1.30652	↑	7	0	-	-	-	Y	-	-	-	-	-	-
	383	Genus	-	d__Bacteria;p__Firmicutes_A;c__Clostridia;o__Lachnospirales;f__Lachnospiraceae;g__Acetatifactor	Bacteria	Firmicutes_A	Clostridia	Lachnospirales	Lachnospiraceae	Acetatifactor	-	Acetatifactor (genus)	0.478122		-	-	-	-	16	36	-	-	-	-	-		-	-	-	-	8	4	-	3.73693	0.0361384	1.44203	↑	3	7	-	-	-	Y	-	-	-	-	-	-
	425	Genus	-	d__Bacteria;p__Firmicutes_A;c__Clostridia;o__Lachnospirales;f__Lachnospiraceae;g__UMGS1375	Bacteria	Firmicutes_A	Clostridia	Lachnospirales	Lachnospiraceae	UMGS1375	-	UMGS1375 (genus)	0.0114913		-	-	-	-	3	7	-	-	-	-	-		-	-	-	-	2	0	-	2.4468	0.0493714	1.30652	↑	9	0	-	-	-	Y	-	-	-	-	-	-
	445	Genus	-	d__Bacteria;p__Firmicutes_A;c__Clostridia;o__Oscillospirales;f__Ruminococcaceae;g__Faecalibacterium	Bacteria	Firmicutes_A	Clostridia	Oscillospirales	Ruminococcaceae	Faecalibacterium	-	Faecalibacterium (genus)	6.41235		-	-	-	-	30	56	-	-	-	-	-		-	-	-	-	11	13	-	4.29204	0.0344569	1.46272	↑	3	12	-	-	-	Y	-	-	-	-	-	-
	505	Genus	-	d__Bacteria;p__Proteobacteria;c__Gammaproteobacteria;o__Enterobacterales;f__Succinivibrionaceae;g__Succinivibrio	Bacteria	Proteobacteria	Gammaproteobacteria	Enterobacterales	Succinivibrionaceae	Succinivibrio	-	Succinivibrio (genus)	0.209724		-	-	-	-	12	19	-	-	-	-	-		-	-	-	-	5	2	-	2.92204	0.0249759	1.60248	↑	11	4	-	-	-	Y	-	-	-	-	-	-
	533	Genus	-	d__Bacteria;p__Proteobacteria;c__Alphaproteobacteria;o__RF32;f__CAG-239;g__RUG410	Bacteria	Proteobacteria	Alphaproteobacteria	RF32	CAG_239	RUG410	-	RUG410 (genus)	0.0186842		-	-	-	-	3	3	-	-	-	-	-		-	-	-	-	1	1	-	2.63345	0.0493714	1.30652	↑	7	0	-	-	-	Y	-	-	-	-	-	-
	578	Genus	-	d__Bacteria;p__Firmicutes_A;c__Clostridia;o__Lachnospirales;f__Lachnospiraceae;g__CAG-127	Bacteria	Firmicutes_A	Clostridia	Lachnospirales	Lachnospiraceae	CAG_127	-	CAG_127 (genus)	0.217351		-	-	-	-	15	20	-	-	-	-	-		-	-	-	-	5	5	-	3.7401	0.0412571	1.3845	↑	3	5	-	-	-	Y	-	-	-	-	-	-
	705	Genus	-	d__Bacteria;p__Firmicutes_A;c__Clostridia;o__Oscillospirales;f__Acutalibacteraceae;g__Eubacterium_R	Bacteria	Firmicutes_A	Clostridia	Oscillospirales	Acutalibacteraceae	Eubacterium_R	-	Eubacterium_R (genus)	1.04954		-	-	-	-	23	51	-	-	-	-	-		-	-	-	-	10	8	-	3.44201	0.0343002	1.4647	↑	8	10	-	-	-	Y	-	-	-	-	-	-
	781	Genus	-	d__Bacteria;p__Bacteroidota;c__Bacteroidia;o__Bacteroidales;f__Rikenellaceae;g__Alistipes_A	Bacteria	Bacteroidota	Bacteroidia	Bacteroidales	Rikenellaceae	Alistipes_A	-	Alistipes_A (genus)	0.043726		-	-	-	-	1	4	-	-	-	-	-		-	-	-	-	1	0	-	3.09935	0.0493714	1.30652	↑	11	0	-	-	-	Y	-	-	-	-	-	-
	942	Genus	-	d__Bacteria;p__Firmicutes_A;c__Clostridia_A;o__Christensenellales;f__CAG-552;g__UMGS1795	Bacteria	Firmicutes_A	Clostridia_A	Christensenellales	CAG_552	UMGS1795	-	UMGS1795 (genus)	0.0149932		-	-	-	-	3	4	-	-	-	-	-		-	-	-	-	2	0	-	2.71478	0.0493714	1.30652	↑	3	0	-	-	-	Y	-	-	-	-	-	-
	1345	Genus	-	d__Bacteria;p__Firmicutes_A;c__Clostridia;o__TANB77;f__UBA1234;g__HGM13618	Bacteria	Firmicutes_A	Clostridia	TANB77	UBA1234	HGM13618	-	HGM13618 (genus)	0.0123547		-	-	-	-	3	3	-	-	-	-	-		-	-	-	-	1	0	-	2.48827	0.0493714	1.30652	↑	3	0	-	-	-	Y	-	-	-	-	-	-
	1467	Species	MGYG000000022	d__Bacteria;p__Firmicutes_A;c__Clostridia;o__Oscillospirales;f__Ruminococcaceae;g__Faecalibacterium;s__Faecalibacterium prausnitzii_C	Bacteria	Firmicutes_A	Clostridia	Oscillospirales	Ruminococcaceae	Faecalibacterium	Faecalibacterium_prausnitzii_C_MGYG000000022	Faecalibacterium_prausnitzii_C_MGYG000000022	0.46376		-	-	-	-	27	49	-	-	-	-	-		-	-	-	-	11	10	5.86422	3.31534	0.0330924	1.48027	↑	3	9	5.90626	-	-	Y	-	-	-	-	-	Y
	1585	Species	MGYG000000140	d__Bacteria;p__Firmicutes_A;c__Clostridia;o__Lachnospirales;f__Lachnospiraceae;g__UMGS1375;s__UMGS1375 sp900066615	Bacteria	Firmicutes_A	Clostridia	Lachnospirales	Lachnospiraceae	UMGS1375	UMGS1375_sp900066615_MGYG000000140	UMGS1375_sp900066615_MGYG000000140	0.0104175		-	-	-	-	2	6	-	-	-	-	-		-	-	-	-	2	0	1.00005	2.44556	0.0493714	1.30652	↑	9	0	-	-	-	Y	-	-	-	-	-	Y
	1811	Species	MGYG000000370	d__Bacteria;p__Firmicutes_A;c__Clostridia;o__Oscillospirales;f__Oscillospiraceae;g__CAG-170;s__CAG-170 sp900545925	Bacteria	Firmicutes_A	Clostridia	Oscillospirales	Oscillospiraceae	CAG_170	CAG_170_sp900545925_MGYG000000370	CAG_170_sp900545925_MGYG000000370	0.177989		-	-	-	-	16	38	-	-	-	-	-		-	-	-	-	8	8	-	3.44988	0.0166802	1.7778	↑	3	8	4.80665	-	-	Y	-	-	-	-	-	Y
	1853	Species	MGYG000000412	d__Bacteria;p__Proteobacteria;c__Gammaproteobacteria;o__Enterobacterales;f__Succinivibrionaceae;g__Succinivibrio;s__Succinivibrio sp000431835	Bacteria	Proteobacteria	Gammaproteobacteria	Enterobacterales	Succinivibrionaceae	Succinivibrio	Succinivibrio_sp000431835_MGYG000000412	Succinivibrio_sp000431835_MGYG000000412	0.208696		-	-	-	-	12	19	-	-	-	-	-		-	-	-	-	5	2	-	2.92039	0.0249759	1.60248	↑	10	4	10.0119	-	-	Y	-	-	-	-	-	Y
	2064	Species	MGYG000000625	d__Bacteria;p__Firmicutes_A;c__Clostridia;o__Lachnospirales;f__Lachnospiraceae;g__CAG-127;s__	Bacteria	Firmicutes_A	Clostridia	Lachnospirales	Lachnospiraceae	CAG_127	CAG_127 sp_MGYG000000625	CAG_127 sp_MGYG000000625	0.0886643		-	-	-	-	2	4	-	-	-	-	-		-	-	-	-	1	0	-	3.60737	0.0203652	1.69111	↑	7	0	4.66938	-	-	Y	-	-	-	-	-	Y
	2084	Species	MGYG000000646	d__Bacteria;p__Firmicutes_A;c__Clostridia;o__Oscillospirales;f__Acutalibacteraceae;g__Eubacterium_R;s__Eubacterium_R sp000436835	Bacteria	Firmicutes_A	Clostridia	Oscillospirales	Acutalibacteraceae	Eubacterium_R	Eubacterium_R_sp000436835_MGYG000000646	Eubacterium_R_sp000436835_MGYG000000646	0.130027		-	-	-	-	12	16	-	-	-	-	-		-	-	-	-	6	4	5.01543	3.09754	0.0227206	1.64358	↑	4	2	7.12695	-	-	Y	-	-	-	-	-	Y
	2589	Species	MGYG000001186	d__Bacteria;p__Firmicutes_A;c__Clostridia;o__Lachnospirales;f__Lachnospiraceae;g__Agathobacter;s__Agathobacter sp900547695	Bacteria	Firmicutes_A	Clostridia	Lachnospirales	Lachnospiraceae	Agathobacter	Agathobacter_sp900547695_MGYG000001186	Agathobacter_sp900547695_MGYG000001186	0.0614524		-	-	-	-	5	18	-	-	-	-	-		-	-	-	-	2	1	-	2.60825	0.0203652	1.69111	↑	6	0	-	-	-	Y	-	-	-	-	-	Y
	2827	Species	MGYG000001429	d__Bacteria;p__Bacteroidota;c__Bacteroidia;o__Bacteroidales;f__Rikenellaceae;g__Alistipes_A;s__Alistipes_A ihumii	Bacteria	Bacteroidota	Bacteroidia	Bacteroidales	Rikenellaceae	Alistipes_A	Alistipes_A_ihumii_MGYG000001429	Alistipes_A_ihumii_MGYG000001429	0.0172513		-	-	-	-	1	1	-	-	-	-	-		-	-	-	-	1	0	-	2.87755	0.0493714	1.30652	↑	4	0	-	-	-	Y	-	-	-	-	-	Y
	3145	Species	MGYG000001757	d__Bacteria;p__Firmicutes_A;c__Clostridia;o__Oscillospirales;f__Ruminococcaceae;g__Ruminococcus;s__Ruminococcus sp900540005	Bacteria	Firmicutes_A	Clostridia	Oscillospirales	Ruminococcaceae	Ruminococcus	Ruminococcus_sp900540005_MGYG000001757	Ruminococcus_sp900540005_MGYG000001757	0.0255996		-	-	-	-	6	4	2.3622	-	-	-	-		-	-	-	-	4	1	-	2.71783	0.0203652	1.69111	↑	3	0	-	-	-	Y	-	-	-	-	-	Y
	3494	Species	MGYG000002125	d__Bacteria;p__Firmicutes_A;c__Clostridia_A;o__Christensenellales;f__CAG-552;g__UMGS1795;s__UMGS1795 sp900555125	Bacteria	Firmicutes_A	Clostridia_A	Christensenellales	CAG_552	UMGS1795	UMGS1795_sp900555125_MGYG000002125	UMGS1795_sp900555125_MGYG000002125	0.0149932		-	-	-	-	3	4	1.17001	-	-	-	-		-	-	-	-	2	0	1.03752	2.59575	0.0493714	1.30652	↑	4	0	-	-	-	Y	-	-	-	-	-	Y
	3804	Species	MGYG000002438	d__Bacteria;p__Bacteroidota;c__Bacteroidia;o__Bacteroidales;f__Tannerellaceae;g__Parabacteroides;s__Parabacteroides distasonis	Bacteria	Bacteroidota	Bacteroidia	Bacteroidales	Tannerellaceae	Parabacteroides	Parabacteroides_distasonis_MGYG000002438	Parabacteroides_distasonis_MGYG000002438	0.0209892		-	-	-	-	2	6	-	-	-	-	-		-	-	-	-	2	0	2.26545	2.67666	0.00801652	2.09601	↑	3	0	-	-	-	Y	-	-	-	-	-	Y
	3858	Species	MGYG000002492	d__Bacteria;p__Firmicutes_A;c__Clostridia;o__Lachnospirales;f__Lachnospiraceae;g__Agathobacter;s__Agathobacter rectalis	Bacteria	Firmicutes_A	Clostridia	Lachnospirales	Lachnospiraceae	Agathobacter	Agathobacter_rectalis_MGYG000002492	Agathobacter_rectalis_MGYG000002492	1.09902		-	-	-	-	27	46	0.61072	-	-	-	-		-	-	-	-	11	12	-	3.71434	0.0189283	1.72289	↑	5	11	6.34074	-	-	Y	-	-	-	-	-	Y
	3883	Species	MGYG000002517	d__Bacteria;p__Firmicutes_A;c__Clostridia;o__Lachnospirales;f__Lachnospiraceae;g__Roseburia;s__Roseburia hominis	Bacteria	Firmicutes_A	Clostridia	Lachnospirales	Lachnospiraceae	Roseburia	Roseburia_hominis_MGYG000002517	Roseburia_hominis_MGYG000002517	0.0876557		-	-	-	-	12	22	1.82574	-	-	-	-		-	-	-	-	5	3	-	2.76671	0.0271699	1.56591	↑	11	2	-	-	-	Y	-	-	-	-	-	Y
	3911	Species	MGYG000002545	d__Bacteria;p__Firmicutes_A;c__Clostridia;o__Oscillospirales;f__Ruminococcaceae;g__Faecalibacterium;s__Faecalibacterium prausnitzii_G	Bacteria	Firmicutes_A	Clostridia	Oscillospirales	Ruminococcaceae	Faecalibacterium	Faecalibacterium_prausnitzii_G_MGYG000002545	Faecalibacterium_prausnitzii_G_MGYG000002545	0.396835		-	-	-	-	22	42	-	-	-	-	-		-	-	-	-	9	9	0.149827	3.03625	0.00476925	2.32155	↑	6	9	10.1982	-	-	Y	-	-	-	-	-	Y
	3965	Species	MGYG000002603	d__Bacteria;p__Bacteroidota;c__Bacteroidia;o__Bacteroidales;f__Bacteroidaceae;g__Prevotella;s__Prevotella sp900767615	Bacteria	Bacteroidota	Bacteroidia	Bacteroidales	Bacteroidaceae	Prevotella	Prevotella_sp900767615_MGYG000002603	Prevotella_sp900767615_MGYG000002603	0.265143		-	-	-	-	23	42	-	-	-	-	-		-	-	-	-	9	9	-	2.81877	0.0249015	1.60377	↑	10	6	5.30564	-	-	Y	-	-	-	-	-	Y
	3978	Species	MGYG000002619	d__Bacteria;p__Firmicutes_A;c__Clostridia;o__Oscillospirales;f__Ruminococcaceae;g__Faecalibacterium;s__Faecalibacterium prausnitzii_J	Bacteria	Firmicutes_A	Clostridia	Oscillospirales	Ruminococcaceae	Faecalibacterium	Faecalibacterium_prausnitzii_J_MGYG000002619	Faecalibacterium_prausnitzii_J_MGYG000002619	0.39519		-	-	-	-	22	40	-	-	-	-	-		-	-	-	-	11	8	2.21407	3.05002	0.0265185	1.57645	↑	10	8	6.27061	-	-	Y	-	-	-	-	-	Y
	4647	Species	MGYG000003323	d__Bacteria;p__Firmicutes_A;c__Clostridia;o__Oscillospirales;f__Ruminococcaceae;g__Faecalibacterium;s__	Bacteria	Firmicutes_A	Clostridia	Oscillospirales	Ruminococcaceae	Faecalibacterium	Faecalibacterium sp_MGYG000003323	Faecalibacterium sp_MGYG000003323	0.0662863		-	-	-	-	8	16	-	-	-	-	-		-	-	-	-	6	2	2.57261	2.56695	0.0383587	1.41614	↑	10	2	-	-	-	Y	-	-	-	-	-	Y
	4665	Species	MGYG000003347	d__Bacteria;p__Bacteroidota;c__Bacteroidia;o__Bacteroidales;f__Bacteroidaceae;g__Prevotella;s__Prevotella sp900765465	Bacteria	Bacteroidota	Bacteroidia	Bacteroidales	Bacteroidaceae	Prevotella	Prevotella_sp900765465_MGYG000003347	Prevotella_sp900765465_MGYG000003347	0.329361		-	-	-	-	24	43	-	-	-	-	-		-	-	-	-	10	9	-	2.84481	0.0096346	2.01617	↑	6	4	14.202	-	-	Y	-	-	-	-	-	Y
	5185	Species	MGYG000003884	d__Bacteria;p__Firmicutes_A;c__Clostridia;o__Oscillospirales;f__Oscillospiraceae;g__CAG-110;s__	Bacteria	Firmicutes_A	Clostridia	Oscillospirales	Oscillospiraceae	CAG_110	CAG_110 sp_MGYG000003884	CAG_110 sp_MGYG000003884	0.034551		-	-	-	-	5	14	-	-	-	-	-		-	-	-	-	4	1	3.98678	2.75086	0.0203652	1.69111	↑	11	0	-	-	-	Y	-	-	-	-	-	Y
	5510	Species	MGYG000004215	d__Bacteria;p__Firmicutes_A;c__Clostridia;o__TANB77;f__UBA1234;g__HGM13618;s__HGM13618 sp900753975	Bacteria	Firmicutes_A	Clostridia	TANB77	UBA1234	HGM13618	HGM13618_sp900753975_MGYG000004215	HGM13618_sp900753975_MGYG000004215	0.0123547		-	-	-	-	3	3	-	-	-	-	-		-	-	-	-	1	0	-	2.41897	0.0493714	1.30652	↑	4	0	-	-	-	Y	-	-	-	-	-	Y
	5544	Species	MGYG000004250	d__Bacteria;p__Firmicutes_A;c__Clostridia;o__Lachnospirales;f__Lachnospiraceae;g__Acetatifactor;s__Acetatifactor sp003447295	Bacteria	Firmicutes_A	Clostridia	Lachnospirales	Lachnospiraceae	Acetatifactor	Acetatifactor_sp003447295_MGYG000004250	Acetatifactor_sp003447295_MGYG000004250	0.0612014		-	-	-	-	6	13	-	-	-	-	-		-	-	-	-	3	1	0.223325	2.96984	0.0103325	1.9858	↑	3	2	7.27126	-	-	Y	-	-	-	-	-	Y
	5565	Species	MGYG000004271	d__Bacteria;p__Firmicutes_A;c__Clostridia;o__Lachnospirales;f__Lachnospiraceae;g__Roseburia;s__Roseburia sp900542495	Bacteria	Firmicutes_A	Clostridia	Lachnospirales	Lachnospiraceae	Roseburia	Roseburia_sp900542495_MGYG000004271	Roseburia_sp900542495_MGYG000004271	0.00783783		-	-	-	-	2	2	1.34402	-	-	-	-		-	-	-	-	2	0	1.90981	2.6349	0.0493714	1.30652	↑	7	0	-	-	-	Y	-	-	-	-	-	Y
	5963	Species	MGYG000004679	d__Bacteria;p__Firmicutes_A;c__Clostridia;o__Oscillospirales;f__Ruminococcaceae;g__Faecalibacterium;s__Faecalibacterium prausnitzii_C	Bacteria	Firmicutes_A	Clostridia	Oscillospirales	Ruminococcaceae	Faecalibacterium	Faecalibacterium_prausnitzii_C_MGYG000004679	Faecalibacterium_prausnitzii_C_MGYG000004679	0.158373		-	-	-	-	16	29	-	-	-	-	-		-	-	-	-	7	7	-	2.86541	0.0223345	1.65102	↑	3	5	5.90584	-	-	Y	-	-	-	-	-	Y
	1	Phylum	-	d__Bacteria;p__Patescibacteria	Bacteria	Patescibacteria	-	-	-	-	-	Patescibacteria (phylum)	0		-	-	-	-	0	0	-	-	-	-	-		-	-	-	-	0	0	-	-	-	-	-	8	0	-	-	-	-	-	-	-	-	-	-
	2	Phylum	-	d__Bacteria;p__Elusimicrobiota	Bacteria	Elusimicrobiota	-	-	-	-	-	Elusimicrobiota (phylum)	0.0414855		-	-	-	-	4	10	-	-	-	-	-		-	-	-	-	1	0	-	-	-	-	-	0	1	-	-	-	-	-	-	-	-	-	-
	3	Phylum	-	d__Bacteria;p__Fusobacteriota	Bacteria	Fusobacteriota	-	-	-	-	-	Fusobacteriota (phylum)	0		-	-	-	-	0	0	-	-	-	-	-		-	-	-	-	0	0	-	-	-	-	-	1	0	-	-	-	-	-	-	-	-	-	-
	4	Phylum	-	d__Bacteria;p__Eremiobacterota	Bacteria	Eremiobacterota	-	-	-	-	-	Eremiobacterota (phylum)	0.0511907		-	-	-	-	0	7	-	-	-	-	-		-	-	-	-	0	0	-	-	-	-	-	0	1	-	-	-	-	-	-	-	-	-	-
	5	Phylum	-	d__Bacteria;p__Bacteroidota	Bacteria	Bacteroidota	-	-	-	-	-	Bacteroidota (phylum)	22.4376		-	-	-	-	30	60	-	-	-	-	-		-	-	-	-	11	13	-	-	-	-	-	0	13	-	-	-	-	-	-	-	-	-	-
	7	Phylum	-	d__Archaea;p__Thermoplasmatota	Archaea	Thermoplasmatota	-	-	-	-	-	Thermoplasmatota (phylum)	0.00181987		-	-	-	-	1	0	-	-	-	-	-		-	-	-	-	0	0	-	-	-	-	-	11	0	-	-	-	-	-	-	-	-	-	-
	8	Phylum	-	d__Bacteria;p__Firmicutes_C	Bacteria	Firmicutes_C	-	-	-	-	-	Firmicutes_C (phylum)	3.02924		-	-	-	-	28	54	-	-	-	-	-		-	-	-	-	10	12	-	-	-	-	-	0	12	-	-	-	-	-	-	-	-	-	-
	9	Phylum	-	d__Bacteria;p__Firmicutes_B	Bacteria	Firmicutes_B	-	-	-	-	-	Firmicutes_B (phylum)	0.0234422		-	-	-	-	6	9	-	-	-	-	-		-	-	-	-	4	1	-	-	-	-	-	11	3	-	-	-	-	-	-	-	-	-	-
	10	Phylum	-	d__Bacteria;p__Firmicutes	Bacteria	Firmicutes	-	-	-	-	-	Firmicutes (phylum)	6.10357		-	-	-	-	29	60	-	-	-	-	-		-	-	-	-	11	13	-	-	-	-	-	0	13	-	-	-	-	-	-	-	-	-	-
	11	Phylum	-	d__Bacteria;p__Synergistota	Bacteria	Synergistota	-	-	-	-	-	Synergistota (phylum)	0		-	-	-	-	0	0	-	-	-	-	-		-	-	-	-	0	0	-	-	-	-	-	11	0	-	-	-	-	-	-	-	-	-	-
	12	Phylum	-	d__Archaea;p__Halobacteriota	Archaea	Halobacteriota	-	-	-	-	-	Halobacteriota (phylum)	0		-	-	-	-	0	0	-	-	-	-	-		-	-	-	-	0	0	-	-	-	-	-	0	0	-	-	-	-	-	-	-	-	-	-
	13	Phylum	-	d__Archaea;p__Methanobacteriota	Archaea	Methanobacteriota	-	-	-	-	-	Methanobacteriota (phylum)	1.1951		-	-	-	-	25	46	-	-	-	-	-		-	-	-	-	9	11	-	-	-	-	-	0	11	-	-	-	-	-	-	-	-	-	-
	16	Phylum	-	d__Bacteria;p__Proteobacteria	Bacteria	Proteobacteria	-	-	-	-	-	Proteobacteria (phylum)	1.78588		-	-	-	-	25	45	-	-	-	-	-		-	-	-	-	10	9	-	-	-	-	-	6	12	-	-	-	-	-	-	-	-	-	-
	17	Phylum	-	d__Bacteria;p__Myxococcota	Bacteria	Myxococcota	-	-	-	-	-	Myxococcota (phylum)	0.00348319		-	-	-	-	0	1	-	-	-	-	-		-	-	-	-	0	0	-	-	-	-	-	11	0	-	-	-	-	-	-	-	-	-	-
	18	Phylum	-	d__Bacteria;p__Campylobacterota	Bacteria	Campylobacterota	-	-	-	-	-	Campylobacterota (phylum)	0.00201977		-	-	-	-	1	0	-	-	-	-	-		-	-	-	-	1	0	-	-	-	-	-	0	0	-	-	-	-	-	-	-	-	-	-
	19	Phylum	-	d__Bacteria;p__Desulfobacterota	Bacteria	Desulfobacterota	-	-	-	-	-	Desulfobacterota (phylum)	0.142259		-	-	-	-	9	20	-	-	-	-	-		-	-	-	-	2	3	-	-	-	-	-	1	1	-	-	-	-	-	-	-	-	-	-
	20	Phylum	-	d__Bacteria;p__Firmicutes_G	Bacteria	Firmicutes_G	-	-	-	-	-	Firmicutes_G (phylum)	0		-	-	-	-	0	0	-	-	-	-	-		-	-	-	-	0	0	-	-	-	-	-	1	0	-	-	-	-	-	-	-	-	-	-
	21	Phylum	-	d__Bacteria;p__Bdellovibrionota	Bacteria	Bdellovibrionota	-	-	-	-	-	Bdellovibrionota (phylum)	0		-	-	-	-	0	0	-	-	-	-	-		-	-	-	-	0	0	-	-	-	-	-	0	0	-	-	-	-	-	-	-	-	-	-
	22	Phylum	-	d__Bacteria;p__Fibrobacterota	Bacteria	Fibrobacterota	-	-	-	-	-	Fibrobacterota (phylum)	0		-	-	-	-	0	0	-	-	-	-	-		-	-	-	-	0	0	-	-	-	-	-	0	0	-	-	-	-	-	-	-	-	-	-
	25	Class	-	d__Bacteria;p__Patescibacteria;c__Saccharimonadia	Bacteria	Patescibacteria	Saccharimonadia	-	-	-	-	Saccharimonadia (class)	0		-	-	-	-	0	0	-	-	-	-	-		-	-	-	-	0	0	-	-	-	-	-	0	0	-	-	-	-	-	-	-	-	-	-
	26	Class	-	d__Bacteria;p__Spirochaetota;c__Brachyspirae	Bacteria	Spirochaetota	Brachyspirae	-	-	-	-	Brachyspirae (class)	0		-	-	-	-	0	0	-	-	-	-	-		-	-	-	-	0	0	-	-	-	-	-	0	0	-	-	-	-	-	-	-	-	-	-
	27	Class	-	d__Bacteria;p__Elusimicrobiota;c__Elusimicrobia	Bacteria	Elusimicrobiota	Elusimicrobia	-	-	-	-	Elusimicrobia (class)	0.0414855		-	-	-	-	4	10	-	-	-	-	-		-	-	-	-	1	0	-	-	-	-	-	0	1	-	-	-	-	-	-	-	-	-	-
	28	Class	-	d__Bacteria;p__Firmicutes_A;c__Clostridia_A	Bacteria	Firmicutes_A	Clostridia_A	-	-	-	-	Clostridia_A (class)	4.12106		-	-	-	-	26	56	-	-	-	-	-		-	-	-	-	11	11	-	-	-	-	-	1	13	-	-	-	-	-	-	-	-	-	-
	29	Class	-	d__Bacteria;p__Fusobacteriota;c__Fusobacteriia	Bacteria	Fusobacteriota	Fusobacteriia	-	-	-	-	Fusobacteriia (class)	0		-	-	-	-	0	0	-	-	-	-	-		-	-	-	-	0	0	-	-	-	-	-	10	0	-	-	-	-	-	-	-	-	-	-
	30	Class	-	d__Bacteria;p__Eremiobacterota;c__Xenobia	Bacteria	Eremiobacterota	Xenobia	-	-	-	-	Xenobia (class)	0.0511907		-	-	-	-	0	7	-	-	-	-	-		-	-	-	-	0	0	-	-	-	-	-	0	1	-	-	-	-	-	-	-	-	-	-
	31	Class	-	d__Bacteria;p__Proteobacteria;c__Alphaproteobacteria	Bacteria	Proteobacteria	Alphaproteobacteria	-	-	-	-	Alphaproteobacteria (class)	0.285258		-	-	-	-	6	15	-	-	-	-	-		-	-	-	-	3	2	-	-	-	-	-	0	4	-	-	-	-	-	-	-	-	-	-
	32	Class	-	d__Bacteria;p__Verrucomicrobiota;c__Lentisphaeria	Bacteria	Verrucomicrobiota	Lentisphaeria	-	-	-	-	Lentisphaeria (class)	0.0163808		-	-	-	-	2	5	-	-	-	-	-		-	-	-	-	0	1	-	-	-	-	-	5	0	-	-	-	-	-	-	-	-	-	-
	33	Class	-	d__Bacteria;p__Bacteroidota;c__Bacteroidia	Bacteria	Bacteroidota	Bacteroidia	-	-	-	-	Bacteroidia (class)	22.4376		-	-	-	-	30	60	-	-	-	-	-		-	-	-	-	11	13	-	-	-	-	-	0	13	-	-	-	-	-	-	-	-	-	-
	35	Class	-	d__Archaea;p__Thermoplasmatota;c__Thermoplasmata	Archaea	Thermoplasmatota	Thermoplasmata	-	-	-	-	Thermoplasmata (class)	0.00181987		-	-	-	-	1	0	-	-	-	-	-		-	-	-	-	0	0	-	-	-	-	-	11	0	-	-	-	-	-	-	-	-	-	-
	36	Class	-	d__Bacteria;p__Firmicutes_C;c__Negativicutes	Bacteria	Firmicutes_C	Negativicutes	-	-	-	-	Negativicutes (class)	3.02924		-	-	-	-	28	54	-	-	-	-	-		-	-	-	-	10	12	-	-	-	-	-	0	12	-	-	-	-	-	-	-	-	-	-
	37	Class	-	d__Bacteria;p__Firmicutes_B;c__Dehalobacteriia	Bacteria	Firmicutes_B	Dehalobacteriia	-	-	-	-	Dehalobacteriia (class)	0.00175405		-	-	-	-	1	2	-	-	-	-	-		-	-	-	-	0	0	-	-	-	-	-	11	0	-	-	-	-	-	-	-	-	-	-
	38	Class	-	d__Bacteria;p__Firmicutes_B;c__Peptococcia	Bacteria	Firmicutes_B	Peptococcia	-	-	-	-	Peptococcia (class)	0.0216882		-	-	-	-	6	8	-	-	-	-	-		-	-	-	-	4	1	-	-	-	-	-	0	3	-	-	-	-	-	-	-	-	-	-
	39	Class	-	d__Bacteria;p__Firmicutes;c__Bacilli	Bacteria	Firmicutes	Bacilli	-	-	-	-	Bacilli (class)	6.10357		-	-	-	-	29	60	-	-	-	-	-		-	-	-	-	11	13	-	-	-	-	-	0	13	-	-	-	-	-	-	-	-	-	-
	40	Class	-	d__Bacteria;p__Synergistota;c__Synergistia	Bacteria	Synergistota	Synergistia	-	-	-	-	Synergistia (class)	0		-	-	-	-	0	0	-	-	-	-	-		-	-	-	-	0	0	-	-	-	-	-	11	0	-	-	-	-	-	-	-	-	-	-
	41	Class	-	d__Bacteria;p__Firmicutes_B;c__Desulfitobacteriia	Bacteria	Firmicutes_B	Desulfitobacteriia	-	-	-	-	Desulfitobacteriia (class)	0		-	-	-	-	0	0	-	-	-	-	-		-	-	-	-	0	0	-	-	-	-	-	0	0	-	-	-	-	-	-	-	-	-	-
	42	Class	-	d__Archaea;p__Halobacteriota;c__Halobacteria	Archaea	Halobacteriota	Halobacteria	-	-	-	-	Halobacteria (class)	0		-	-	-	-	0	0	-	-	-	-	-		-	-	-	-	0	0	-	-	-	-	-	0	0	-	-	-	-	-	-	-	-	-	-
	43	Class	-	d__Archaea;p__Methanobacteriota;c__Methanobacteria	Archaea	Methanobacteriota	Methanobacteria	-	-	-	-	Methanobacteria (class)	1.1951		-	-	-	-	25	46	-	-	-	-	-		-	-	-	-	9	11	-	-	-	-	-	0	11	-	-	-	-	-	-	-	-	-	-
	47	Class	-	d__Bacteria;p__Myxococcota;c__Bradymonadia	Bacteria	Myxococcota	Bradymonadia	-	-	-	-	Bradymonadia (class)	0.00348319		-	-	-	-	0	1	-	-	-	-	-		-	-	-	-	0	0	-	-	-	-	-	6	0	-	-	-	-	-	-	-	-	-	-
	48	Class	-	d__Bacteria;p__Campylobacterota;c__Campylobacteria	Bacteria	Campylobacterota	Campylobacteria	-	-	-	-	Campylobacteria (class)	0.00201977		-	-	-	-	1	0	-	-	-	-	-		-	-	-	-	1	0	-	-	-	-	-	0	0	-	-	-	-	-	-	-	-	-	-
	49	Class	-	d__Bacteria;p__Desulfobacterota;c__Desulfovibrionia	Bacteria	Desulfobacterota	Desulfovibrionia	-	-	-	-	Desulfovibrionia (class)	0.142259		-	-	-	-	9	20	-	-	-	-	-		-	-	-	-	2	3	-	-	-	-	-	1	1	-	-	-	-	-	-	-	-	-	-
	50	Class	-	d__Bacteria;p__Firmicutes_G;c__SHA-98	Bacteria	Firmicutes_G	SHA_98	-	-	-	-	SHA_98 (class)	0		-	-	-	-	0	0	-	-	-	-	-		-	-	-	-	0	0	-	-	-	-	-	1	0	-	-	-	-	-	-	-	-	-	-
	51	Class	-	d__Bacteria;p__Bdellovibrionota;c__Bdellovibrionia_A	Bacteria	Bdellovibrionota	Bdellovibrionia_A	-	-	-	-	Bdellovibrionia_A (class)	0		-	-	-	-	0	0	-	-	-	-	-		-	-	-	-	0	0	-	-	-	-	-	0	0	-	-	-	-	-	-	-	-	-	-
	52	Class	-	d__Bacteria;p__Verrucomicrobiota;c__Kiritimatiellae	Bacteria	Verrucomicrobiota	Kiritimatiellae	-	-	-	-	Kiritimatiellae (class)	0.0185826		-	-	-	-	5	6	-	-	-	-	-		-	-	-	-	1	3	-	-	-	-	-	0	0	-	-	-	-	-	-	-	-	-	-
	53	Class	-	d__Bacteria;p__Fibrobacterota;c__Fibrobacteria	Bacteria	Fibrobacterota	Fibrobacteria	-	-	-	-	Fibrobacteria (class)	0		-	-	-	-	0	0	-	-	-	-	-		-	-	-	-	0	0	-	-	-	-	-	0	0	-	-	-	-	-	-	-	-	-	-
	54	Class	-	d__Archaea;p__Halobacteriota;c__Methanomicrobia	Archaea	Halobacteriota	Methanomicrobia	-	-	-	-	Methanomicrobia (class)	0		-	-	-	-	0	0	-	-	-	-	-		-	-	-	-	0	0	-	-	-	-	-	0	0	-	-	-	-	-	-	-	-	-	-
	55	Class	-	d__Bacteria;p__Firmicutes_A;c__Thermoanaerobacteria	Bacteria	Firmicutes_A	Thermoanaerobacteria	-	-	-	-	Thermoanaerobacteria (class)	0		-	-	-	-	0	0	-	-	-	-	-		-	-	-	-	0	0	-	-	-	-	-	0	0	-	-	-	-	-	-	-	-	-	-
	59	Order	-	d__Bacteria;p__Firmicutes;c__Bacilli;o__Staphylococcales	Bacteria	Firmicutes	Bacilli	Staphylococcales	-	-	-	Staphylococcales (order)	0		-	-	-	-	0	0	-	-	-	-	-		-	-	-	-	0	0	-	-	-	-	-	0	0	-	-	-	-	-	-	-	-	-	-
	60	Order	-	d__Bacteria;p__Firmicutes;c__Bacilli;o__Erysipelotrichales	Bacteria	Firmicutes	Bacilli	Erysipelotrichales	-	-	-	Erysipelotrichales (order)	2.27973		-	-	-	-	26	54	-	-	-	-	-		-	-	-	-	11	10	-	-	-	-	-	0	12	-	-	-	-	-	-	-	-	-	-
	62	Order	-	d__Bacteria;p__Firmicutes;c__Bacilli;o__Haloplasmatales_A	Bacteria	Firmicutes	Bacilli	Haloplasmatales_A	-	-	-	Haloplasmatales_A (order)	0.000939947		-	-	-	-	0	1	-	-	-	-	-		-	-	-	-	0	0	-	-	-	-	-	10	0	-	-	-	-	-	-	-	-	-	-
	63	Order	-	d__Bacteria;p__Firmicutes;c__Bacilli;o__Exiguobacterales	Bacteria	Firmicutes	Bacilli	Exiguobacterales	-	-	-	Exiguobacterales (order)	0		-	-	-	-	0	0	-	-	-	-	-		-	-	-	-	0	0	-	-	-	-	-	0	0	-	-	-	-	-	-	-	-	-	-
	64	Order	-	d__Bacteria;p__Actinobacteriota;c__Actinomycetia;o__Mycobacteriales	Bacteria	Actinobacteriota	Actinomycetia	Mycobacteriales	-	-	-	Mycobacteriales (order)	0		-	-	-	-	0	0	-	-	-	-	-		-	-	-	-	0	0	-	-	-	-	-	0	0	-	-	-	-	-	-	-	-	-	-
	65	Order	-	d__Bacteria;p__Proteobacteria;c__Gammaproteobacteria;o__Pseudomonadales	Bacteria	Proteobacteria	Gammaproteobacteria	Pseudomonadales	-	-	-	Pseudomonadales (order)	0		-	-	-	-	0	0	-	-	-	-	-		-	-	-	-	0	0	-	-	-	-	-	0	0	-	-	-	-	-	-	-	-	-	-
	66	Order	-	d__Bacteria;p__Firmicutes;c__Bacilli;o__Bacillales_B	Bacteria	Firmicutes	Bacilli	Bacillales_B	-	-	-	Bacillales_B (order)	0		-	-	-	-	0	0	-	-	-	-	-		-	-	-	-	0	0	-	-	-	-	-	0	0	-	-	-	-	-	-	-	-	-	-
	67	Order	-	d__Bacteria;p__Firmicutes_A;c__Clostridia;o__Eubacteriales	Bacteria	Firmicutes_A	Clostridia	Eubacteriales	-	-	-	Eubacteriales (order)	0		-	-	-	-	0	0	-	-	-	-	-		-	-	-	-	0	0	-	-	-	-	-	0	0	-	-	-	-	-	-	-	-	-	-
	68	Order	-	d__Bacteria;p__Firmicutes;c__Bacilli;o__ML615J-28	Bacteria	Firmicutes	Bacilli	ML615J_28	-	-	-	ML615J_28 (order)	0.010759		-	-	-	-	4	3	-	-	-	-	-		-	-	-	-	2	1	-	-	-	-	-	0	0	-	-	-	-	-	-	-	-	-	-
	69	Order	-	d__Bacteria;p__Firmicutes_A;c__Clostridia;o__UBA1212	Bacteria	Firmicutes_A	Clostridia	UBA1212	-	-	-	UBA1212 (order)	0		-	-	-	-	0	0	-	-	-	-	-		-	-	-	-	0	0	-	-	-	-	-	2	0	-	-	-	-	-	-	-	-	-	-
	70	Order	-	d__Bacteria;p__Patescibacteria;c__Saccharimonadia;o__Saccharimonadales	Bacteria	Patescibacteria	Saccharimonadia	Saccharimonadales	-	-	-	Saccharimonadales (order)	0		-	-	-	-	0	0	-	-	-	-	-		-	-	-	-	0	0	-	-	-	-	-	0	0	-	-	-	-	-	-	-	-	-	-
	71	Order	-	d__Bacteria;p__Bacteroidota;c__Bacteroidia;o__Flavobacteriales	Bacteria	Bacteroidota	Bacteroidia	Flavobacteriales	-	-	-	Flavobacteriales (order)	0		-	-	-	-	0	0	-	-	-	-	-		-	-	-	-	0	0	-	-	-	-	-	0	0	-	-	-	-	-	-	-	-	-	-
	72	Order	-	d__Bacteria;p__Spirochaetota;c__Brachyspirae;o__Brachyspirales	Bacteria	Spirochaetota	Brachyspirae	Brachyspirales	-	-	-	Brachyspirales (order)	0		-	-	-	-	0	0	-	-	-	-	-		-	-	-	-	0	0	-	-	-	-	-	0	0	-	-	-	-	-	-	-	-	-	-
	73	Order	-	d__Bacteria;p__Firmicutes;c__Bacilli;o__Acholeplasmatales	Bacteria	Firmicutes	Bacilli	Acholeplasmatales	-	-	-	Acholeplasmatales (order)	0		-	-	-	-	0	0	-	-	-	-	-		-	-	-	-	0	0	-	-	-	-	-	0	0	-	-	-	-	-	-	-	-	-	-
	74	Order	-	d__Bacteria;p__Proteobacteria;c__Alphaproteobacteria;o__RF32	Bacteria	Proteobacteria	Alphaproteobacteria	RF32	-	-	-	RF32 (order)	0.0478006		-	-	-	-	5	10	-	-	-	-	-		-	-	-	-	2	2	-	-	-	-	-	0	2	-	-	-	-	-	-	-	-	-	-
	75	Order	-	d__Bacteria;p__Firmicutes_A;c__Clostridia;o__UMGS1883	Bacteria	Firmicutes_A	Clostridia	UMGS1883	-	-	-	UMGS1883 (order)	0.0526881		-	-	-	-	10	13	-	-	-	-	-		-	-	-	-	4	5	-	-	-	-	-	4	6	-	-	-	-	-	-	-	-	-	-
	76	Order	-	d__Bacteria;p__Elusimicrobiota;c__Elusimicrobia;o__Elusimicrobiales	Bacteria	Elusimicrobiota	Elusimicrobia	Elusimicrobiales	-	-	-	Elusimicrobiales (order)	0.0414855		-	-	-	-	4	10	-	-	-	-	-		-	-	-	-	1	0	-	-	-	-	-	2	1	-	-	-	-	-	-	-	-	-	-
	77	Order	-	d__Bacteria;p__Firmicutes_A;c__Clostridia_A;o__Christensenellales	Bacteria	Firmicutes_A	Clostridia_A	Christensenellales	-	-	-	Christensenellales (order)	4.12106		-	-	-	-	26	56	-	-	-	-	-		-	-	-	-	11	11	-	-	-	-	-	1	13	-	-	-	-	-	-	-	-	-	-
	78	Order	-	d__Bacteria;p__Fusobacteriota;c__Fusobacteriia;o__Fusobacteriales	Bacteria	Fusobacteriota	Fusobacteriia	Fusobacteriales	-	-	-	Fusobacteriales (order)	0		-	-	-	-	0	0	-	-	-	-	-		-	-	-	-	0	0	-	-	-	-	-	10	0	-	-	-	-	-	-	-	-	-	-
	79	Order	-	d__Bacteria;p__Eremiobacterota;c__Xenobia;o__Xenobiales	Bacteria	Eremiobacterota	Xenobia	Xenobiales	-	-	-	Xenobiales (order)	0.0511907		-	-	-	-	0	7	-	-	-	-	-		-	-	-	-	0	0	-	-	-	-	-	0	1	-	-	-	-	-	-	-	-	-	-
	80	Order	-	d__Bacteria;p__Proteobacteria;c__Alphaproteobacteria;o__Rs-D84	Bacteria	Proteobacteria	Alphaproteobacteria	Rs_D84	-	-	-	Rs_D84 (order)	0.237458		-	-	-	-	2	7	-	-	-	-	-		-	-	-	-	1	1	-	-	-	-	-	0	3	-	-	-	-	-	-	-	-	-	-
	81	Order	-	d__Bacteria;p__Verrucomicrobiota;c__Lentisphaeria;o__UBA1407	Bacteria	Verrucomicrobiota	Lentisphaeria	UBA1407	-	-	-	UBA1407 (order)	0.00426393		-	-	-	-	1	2	-	-	-	-	-		-	-	-	-	0	0	-	-	-	-	-	1	0	-	-	-	-	-	-	-	-	-	-
	82	Order	-	d__Bacteria;p__Verrucomicrobiota;c__Lentisphaeria;o__Victivallales	Bacteria	Verrucomicrobiota	Lentisphaeria	Victivallales	-	-	-	Victivallales (order)	0.0121169		-	-	-	-	1	3	-	-	-	-	-		-	-	-	-	0	1	-	-	-	-	-	0	0	-	-	-	-	-	-	-	-	-	-
	83	Order	-	d__Bacteria;p__Bacteroidota;c__Bacteroidia;o__Bacteroidales	Bacteria	Bacteroidota	Bacteroidia	Bacteroidales	-	-	-	Bacteroidales (order)	22.4376		-	-	-	-	30	60	-	-	-	-	-		-	-	-	-	11	13	-	-	-	-	-	0	13	-	-	-	-	-	-	-	-	-	-
	85	Order	-	d__Archaea;p__Thermoplasmatota;c__Thermoplasmata;o__Methanomassiliicoccales	Archaea	Thermoplasmatota	Thermoplasmata	Methanomassiliicoccales	-	-	-	Methanomassiliicoccales (order)	0.00181987		-	-	-	-	1	0	-	-	-	-	-		-	-	-	-	0	0	-	-	-	-	-	11	0	-	-	-	-	-	-	-	-	-	-
	86	Order	-	d__Bacteria;p__Firmicutes_C;c__Negativicutes;o__Veillonellales	Bacteria	Firmicutes_C	Negativicutes	Veillonellales	-	-	-	Veillonellales (order)	2.2543		-	-	-	-	27	47	-	-	-	-	-		-	-	-	-	10	11	-	-	-	-	-	0	10	-	-	-	-	-	-	-	-	-	-
	87	Order	-	d__Bacteria;p__Firmicutes;c__Bacilli;o__Mycoplasmatales	Bacteria	Firmicutes	Bacilli	Mycoplasmatales	-	-	-	Mycoplasmatales (order)	0		-	-	-	-	0	0	-	-	-	-	-		-	-	-	-	0	0	-	-	-	-	-	10	0	-	-	-	-	-	-	-	-	-	-
	88	Order	-	d__Bacteria;p__Firmicutes_B;c__Dehalobacteriia;o__UBA7702	Bacteria	Firmicutes_B	Dehalobacteriia	UBA7702	-	-	-	UBA7702 (order)	0.00175405		-	-	-	-	1	2	-	-	-	-	-		-	-	-	-	0	0	-	-	-	-	-	0	0	-	-	-	-	-	-	-	-	-	-
	89	Order	-	d__Bacteria;p__Firmicutes_B;c__Peptococcia;o__Peptococcales	Bacteria	Firmicutes_B	Peptococcia	Peptococcales	-	-	-	Peptococcales (order)	0.0216882		-	-	-	-	6	8	-	-	-	-	-		-	-	-	-	4	1	-	-	-	-	-	0	3	-	-	-	-	-	-	-	-	-	-
	90	Order	-	d__Bacteria;p__Firmicutes_A;c__Clostridia;o__Clostridiales	Bacteria	Firmicutes_A	Clostridia	Clostridiales	-	-	-	Clostridiales (order)	0.117375		-	-	-	-	11	12	-	-	-	-	-		-	-	-	-	4	4	-	-	-	-	-	0	6	-	-	-	-	-	-	-	-	-	-
	91	Order	-	d__Bacteria;p__Proteobacteria;c__Alphaproteobacteria;o__Caulobacterales	Bacteria	Proteobacteria	Alphaproteobacteria	Caulobacterales	-	-	-	Caulobacterales (order)	0		-	-	-	-	0	0	-	-	-	-	-		-	-	-	-	0	0	-	-	-	-	-	2	0	-	-	-	-	-	-	-	-	-	-
	92	Order	-	d__Bacteria;p__Proteobacteria;c__Alphaproteobacteria;o__Sphingomonadales	Bacteria	Proteobacteria	Alphaproteobacteria	Sphingomonadales	-	-	-	Sphingomonadales (order)	0		-	-	-	-	0	0	-	-	-	-	-		-	-	-	-	0	0	-	-	-	-	-	0	0	-	-	-	-	-	-	-	-	-	-
	93	Order	-	d__Bacteria;p__Proteobacteria;c__Alphaproteobacteria;o__Rhizobiales	Bacteria	Proteobacteria	Alphaproteobacteria	Rhizobiales	-	-	-	Rhizobiales (order)	0		-	-	-	-	0	0	-	-	-	-	-		-	-	-	-	0	0	-	-	-	-	-	0	0	-	-	-	-	-	-	-	-	-	-
	94	Order	-	d__Bacteria;p__Firmicutes_A;c__Clostridia;o__Saccharofermentanales	Bacteria	Firmicutes_A	Clostridia	Saccharofermentanales	-	-	-	Saccharofermentanales (order)	0		-	-	-	-	0	0	-	-	-	-	-		-	-	-	-	0	0	-	-	-	-	-	0	0	-	-	-	-	-	-	-	-	-	-
	95	Order	-	d__Bacteria;p__Firmicutes;c__Bacilli;o__Lactobacillales	Bacteria	Firmicutes	Bacilli	Lactobacillales	-	-	-	Lactobacillales (order)	1.13311		-	-	-	-	24	48	-	-	-	-	-		-	-	-	-	10	10	-	-	-	-	-	0	12	-	-	-	-	-	-	-	-	-	-
	96	Order	-	d__Bacteria;p__Synergistota;c__Synergistia;o__Synergistales	Bacteria	Synergistota	Synergistia	Synergistales	-	-	-	Synergistales (order)	0		-	-	-	-	0	0	-	-	-	-	-		-	-	-	-	0	0	-	-	-	-	-	9	0	-	-	-	-	-	-	-	-	-	-
	97	Order	-	d__Bacteria;p__Firmicutes_C;c__Negativicutes;o__Acidaminococcales	Bacteria	Firmicutes_C	Negativicutes	Acidaminococcales	-	-	-	Acidaminococcales (order)	0.190918		-	-	-	-	6	16	-	-	-	-	-		-	-	-	-	2	0	-	-	-	-	-	0	1	-	-	-	-	-	-	-	-	-	-
	98	Order	-	d__Bacteria;p__Firmicutes;c__Bacilli;o__Paenibacillales	Bacteria	Firmicutes	Bacilli	Paenibacillales	-	-	-	Paenibacillales (order)	0		-	-	-	-	0	0	-	-	-	-	-		-	-	-	-	0	0	-	-	-	-	-	1	0	-	-	-	-	-	-	-	-	-	-
	99	Order	-	d__Bacteria;p__Firmicutes_B;c__Desulfitobacteriia;o__Desulfitobacteriales	Bacteria	Firmicutes_B	Desulfitobacteriia	Desulfitobacteriales	-	-	-	Desulfitobacteriales (order)	0		-	-	-	-	0	0	-	-	-	-	-		-	-	-	-	0	0	-	-	-	-	-	0	0	-	-	-	-	-	-	-	-	-	-
	100	Order	-	d__Bacteria;p__Firmicutes;c__Bacilli;o__Bacillales_D	Bacteria	Firmicutes	Bacilli	Bacillales_D	-	-	-	Bacillales_D (order)	0		-	-	-	-	0	0	-	-	-	-	-		-	-	-	-	0	0	-	-	-	-	-	0	0	-	-	-	-	-	-	-	-	-	-
	101	Order	-	d__Bacteria;p__Firmicutes;c__Bacilli;o__Bacillales_A	Bacteria	Firmicutes	Bacilli	Bacillales_A	-	-	-	Bacillales_A (order)	0		-	-	-	-	0	0	-	-	-	-	-		-	-	-	-	0	0	-	-	-	-	-	0	0	-	-	-	-	-	-	-	-	-	-
	102	Order	-	d__Bacteria;p__Firmicutes_A;c__Clostridia;o__Tissierellales	Bacteria	Firmicutes_A	Clostridia	Tissierellales	-	-	-	Tissierellales (order)	0.00958647		-	-	-	-	0	1	-	-	-	-	-		-	-	-	-	0	0	-	-	-	-	-	0	0	-	-	-	-	-	-	-	-	-	-
	103	Order	-	d__Bacteria;p__Actinobacteriota;c__Actinomycetia;o__Streptomycetales	Bacteria	Actinobacteriota	Actinomycetia	Streptomycetales	-	-	-	Streptomycetales (order)	0		-	-	-	-	0	0	-	-	-	-	-		-	-	-	-	0	0	-	-	-	-	-	0	0	-	-	-	-	-	-	-	-	-	-
	104	Order	-	d__Bacteria;p__Firmicutes;c__Bacilli;o__Aneurinibacillales	Bacteria	Firmicutes	Bacilli	Aneurinibacillales	-	-	-	Aneurinibacillales (order)	0		-	-	-	-	0	0	-	-	-	-	-		-	-	-	-	0	0	-	-	-	-	-	0	0	-	-	-	-	-	-	-	-	-	-
	105	Order	-	d__Bacteria;p__Firmicutes;c__Bacilli;o__Thermoactinomycetales	Bacteria	Firmicutes	Bacilli	Thermoactinomycetales	-	-	-	Thermoactinomycetales (order)	0		-	-	-	-	0	0	-	-	-	-	-		-	-	-	-	0	0	-	-	-	-	-	0	0	-	-	-	-	-	-	-	-	-	-
	106	Order	-	d__Bacteria;p__Firmicutes;c__Bacilli;o__Rubeoparvulales	Bacteria	Firmicutes	Bacilli	Rubeoparvulales	-	-	-	Rubeoparvulales (order)	0		-	-	-	-	0	0	-	-	-	-	-		-	-	-	-	0	0	-	-	-	-	-	0	0	-	-	-	-	-	-	-	-	-	-
	107	Order	-	d__Bacteria;p__Firmicutes;c__Bacilli;o__Bacillales_E	Bacteria	Firmicutes	Bacilli	Bacillales_E	-	-	-	Bacillales_E (order)	0		-	-	-	-	0	0	-	-	-	-	-		-	-	-	-	0	0	-	-	-	-	-	0	0	-	-	-	-	-	-	-	-	-	-
	108	Order	-	d__Bacteria;p__Proteobacteria;c__Gammaproteobacteria;o__Xanthomonadales	Bacteria	Proteobacteria	Gammaproteobacteria	Xanthomonadales	-	-	-	Xanthomonadales (order)	0		-	-	-	-	0	0	-	-	-	-	-		-	-	-	-	0	0	-	-	-	-	-	0	0	-	-	-	-	-	-	-	-	-	-
	109	Order	-	d__Archaea;p__Halobacteriota;c__Halobacteria;o__Halobacteriales	Archaea	Halobacteriota	Halobacteria	Halobacteriales	-	-	-	Halobacteriales (order)	0		-	-	-	-	0	0	-	-	-	-	-		-	-	-	-	0	0	-	-	-	-	-	0	0	-	-	-	-	-	-	-	-	-	-
	110	Order	-	d__Bacteria;p__Firmicutes_A;c__Clostridia;o__UMGS1840	Bacteria	Firmicutes_A	Clostridia	UMGS1840	-	-	-	UMGS1840 (order)	0.000841758		-	-	-	-	0	1	-	-	-	-	-		-	-	-	-	0	0	-	-	-	-	-	0	0	-	-	-	-	-	-	-	-	-	-
	111	Order	-	d__Archaea;p__Methanobacteriota;c__Methanobacteria;o__Methanobacteriales	Archaea	Methanobacteriota	Methanobacteria	Methanobacteriales	-	-	-	Methanobacteriales (order)	1.1951		-	-	-	-	25	46	-	-	-	-	-		-	-	-	-	9	11	-	-	-	-	-	0	11	-	-	-	-	-	-	-	-	-	-
	112	Order	-	d__Bacteria;p__Firmicutes;c__Bacilli;o__Bacillales	Bacteria	Firmicutes	Bacilli	Bacillales	-	-	-	Bacillales (order)	0.0133471		-	-	-	-	4	7	-	-	-	-	-		-	-	-	-	1	2	-	-	-	-	-	6	0	-	-	-	-	-	-	-	-	-	-
	113	Order	-	d__Bacteria;p__Firmicutes;c__Bacilli;o__Brevibacillales	Bacteria	Firmicutes	Bacilli	Brevibacillales	-	-	-	Brevibacillales (order)	0		-	-	-	-	0	0	-	-	-	-	-		-	-	-	-	0	0	-	-	-	-	-	0	0	-	-	-	-	-	-	-	-	-	-
	114	Order	-	d__Bacteria;p__Firmicutes;c__Bacilli;o__Bacillales_H	Bacteria	Firmicutes	Bacilli	Bacillales_H	-	-	-	Bacillales_H (order)	0		-	-	-	-	0	0	-	-	-	-	-		-	-	-	-	0	0	-	-	-	-	-	0	0	-	-	-	-	-	-	-	-	-	-
	117	Order	-	d__Bacteria;p__Firmicutes_A;c__Clostridia;o__Lachnospirales	Bacteria	Firmicutes_A	Clostridia	Lachnospirales	-	-	-	Lachnospirales (order)	7.76469		-	-	-	-	30	60	-	-	-	-	-		-	-	-	-	11	13	-	-	-	-	-	0	13	-	-	-	-	-	-	-	-	-	-
	119	Order	-	d__Bacteria;p__Proteobacteria;c__Gammaproteobacteria;o__Cardiobacteriales	Bacteria	Proteobacteria	Gammaproteobacteria	Cardiobacteriales	-	-	-	Cardiobacteriales (order)	0		-	-	-	-	0	0	-	-	-	-	-		-	-	-	-	0	0	-	-	-	-	-	11	0	-	-	-	-	-	-	-	-	-	-
	120	Order	-	d__Bacteria;p__Myxococcota;c__Bradymonadia;o__UBA4248	Bacteria	Myxococcota	Bradymonadia	UBA4248	-	-	-	UBA4248 (order)	0.00348319		-	-	-	-	0	1	-	-	-	-	-		-	-	-	-	0	0	-	-	-	-	-	0	0	-	-	-	-	-	-	-	-	-	-
	121	Order	-	d__Bacteria;p__Firmicutes_A;c__Clostridia;o__RUG12999	Bacteria	Firmicutes_A	Clostridia	RUG12999	-	-	-	RUG12999 (order)	0		-	-	-	-	0	0	-	-	-	-	-		-	-	-	-	0	0	-	-	-	-	-	0	0	-	-	-	-	-	-	-	-	-	-
	122	Order	-	d__Bacteria;p__Firmicutes_A;c__Clostridia;o__HGM11514	Bacteria	Firmicutes_A	Clostridia	HGM11514	-	-	-	HGM11514 (order)	0		-	-	-	-	0	0	-	-	-	-	-		-	-	-	-	0	0	-	-	-	-	-	0	0	-	-	-	-	-	-	-	-	-	-
	123	Order	-	d__Bacteria;p__Firmicutes;c__Bacilli;o__RF39	Bacteria	Firmicutes	Bacilli	RF39	-	-	-	RF39 (order)	2.61934		-	-	-	-	27	51	-	-	-	-	-		-	-	-	-	11	11	-	-	-	-	-	0	13	-	-	-	-	-	-	-	-	-	-
	124	Order	-	d__Bacteria;p__Campylobacterota;c__Campylobacteria;o__Campylobacterales	Bacteria	Campylobacterota	Campylobacteria	Campylobacterales	-	-	-	Campylobacterales (order)	0.00201977		-	-	-	-	1	0	-	-	-	-	-		-	-	-	-	1	0	-	-	-	-	-	10	0	-	-	-	-	-	-	-	-	-	-
	125	Order	-	d__Bacteria;p__Proteobacteria;c__Alphaproteobacteria;o__Rhizobiales_A	Bacteria	Proteobacteria	Alphaproteobacteria	Rhizobiales_A	-	-	-	Rhizobiales_A (order)	0		-	-	-	-	0	0	-	-	-	-	-		-	-	-	-	0	0	-	-	-	-	-	1	0	-	-	-	-	-	-	-	-	-	-
	126	Order	-	d__Bacteria;p__Firmicutes_C;c__Negativicutes;o__Sporomusales	Bacteria	Firmicutes_C	Negativicutes	Sporomusales	-	-	-	Sporomusales (order)	0		-	-	-	-	0	0	-	-	-	-	-		-	-	-	-	0	0	-	-	-	-	-	0	0	-	-	-	-	-	-	-	-	-	-
	127	Order	-	d__Bacteria;p__Firmicutes;c__Bacilli;o__Bacillales_G	Bacteria	Firmicutes	Bacilli	Bacillales_G	-	-	-	Bacillales_G (order)	0		-	-	-	-	0	0	-	-	-	-	-		-	-	-	-	0	0	-	-	-	-	-	0	0	-	-	-	-	-	-	-	-	-	-
	128	Order	-	d__Bacteria;p__Desulfobacterota;c__Desulfovibrionia;o__Desulfovibrionales	Bacteria	Desulfobacterota	Desulfovibrionia	Desulfovibrionales	-	-	-	Desulfovibrionales (order)	0.142259		-	-	-	-	9	20	-	-	-	-	-		-	-	-	-	2	3	-	-	-	-	-	0	1	-	-	-	-	-	-	-	-	-	-
	129	Order	-	d__Bacteria;p__Firmicutes_C;c__Negativicutes;o__UMGS1260	Bacteria	Firmicutes_C	Negativicutes	UMGS1260	-	-	-	UMGS1260 (order)	0		-	-	-	-	0	0	-	-	-	-	-		-	-	-	-	0	0	-	-	-	-	-	1	0	-	-	-	-	-	-	-	-	-	-
	130	Order	-	d__Bacteria;p__Firmicutes_B;c__Dehalobacteriia;o__UBA4068	Bacteria	Firmicutes_B	Dehalobacteriia	UBA4068	-	-	-	UBA4068 (order)	0		-	-	-	-	0	0	-	-	-	-	-		-	-	-	-	0	0	-	-	-	-	-	0	0	-	-	-	-	-	-	-	-	-	-
	131	Order	-	d__Bacteria;p__Firmicutes_G;c__SHA-98;o__DTUO25	Bacteria	Firmicutes_G	SHA_98	DTUO25	-	-	-	DTUO25 (order)	0		-	-	-	-	0	0	-	-	-	-	-		-	-	-	-	0	0	-	-	-	-	-	0	0	-	-	-	-	-	-	-	-	-	-
	132	Order	-	d__Bacteria;p__Bdellovibrionota;c__Bdellovibrionia_A;o__CAIPTA01	Bacteria	Bdellovibrionota	Bdellovibrionia_A	CAIPTA01	-	-	-	CAIPTA01 (order)	0		-	-	-	-	0	0	-	-	-	-	-		-	-	-	-	0	0	-	-	-	-	-	0	0	-	-	-	-	-	-	-	-	-	-
	135	Order	-	d__Bacteria;p__Verrucomicrobiota;c__Verrucomicrobiae;o__Opitutales	Bacteria	Verrucomicrobiota	Verrucomicrobiae	Opitutales	-	-	-	Opitutales (order)	0.015226		-	-	-	-	1	7	-	-	-	-	-		-	-	-	-	0	1	-	-	-	-	-	0	0	-	-	-	-	-	-	-	-	-	-
	136	Order	-	d__Bacteria;p__Firmicutes_C;c__Negativicutes;o__Selenomonadales	Bacteria	Firmicutes_C	Negativicutes	Selenomonadales	-	-	-	Selenomonadales (order)	0.584021		-	-	-	-	16	41	-	-	-	-	-		-	-	-	-	4	7	-	-	-	-	-	0	8	-	-	-	-	-	-	-	-	-	-
	137	Order	-	d__Bacteria;p__Verrucomicrobiota;c__Kiritimatiellae;o__RFP12	Bacteria	Verrucomicrobiota	Kiritimatiellae	RFP12	-	-	-	RFP12 (order)	0.0185826		-	-	-	-	5	6	-	-	-	-	-		-	-	-	-	1	3	-	-	-	-	-	4	0	-	-	-	-	-	-	-	-	-	-
	138	Order	-	d__Bacteria;p__Fibrobacterota;c__Fibrobacteria;o__Fibrobacterales	Bacteria	Fibrobacterota	Fibrobacteria	Fibrobacterales	-	-	-	Fibrobacterales (order)	0		-	-	-	-	0	0	-	-	-	-	-		-	-	-	-	0	0	-	-	-	-	-	0	0	-	-	-	-	-	-	-	-	-	-
	139	Order	-	d__Archaea;p__Halobacteriota;c__Methanomicrobia;o__Methanomicrobiales	Archaea	Halobacteriota	Methanomicrobia	Methanomicrobiales	-	-	-	Methanomicrobiales (order)	0		-	-	-	-	0	0	-	-	-	-	-		-	-	-	-	0	0	-	-	-	-	-	0	0	-	-	-	-	-	-	-	-	-	-
	140	Order	-	d__Bacteria;p__Firmicutes_A;c__Thermoanaerobacteria;o__Caldanaerobiales	Bacteria	Firmicutes_A	Thermoanaerobacteria	Caldanaerobiales	-	-	-	Caldanaerobiales (order)	0		-	-	-	-	0	0	-	-	-	-	-		-	-	-	-	0	0	-	-	-	-	-	0	0	-	-	-	-	-	-	-	-	-	-
	141	Order	-	d__Bacteria;p__Firmicutes_A;c__Clostridia;o__UMGS1810	Bacteria	Firmicutes_A	Clostridia	UMGS1810	-	-	-	UMGS1810 (order)	0.0102341		-	-	-	-	0	2	-	-	-	-	-		-	-	-	-	0	0	-	-	-	-	-	0	0	-	-	-	-	-	-	-	-	-	-
	143	Order	-	d__Bacteria;p__Firmicutes_A;c__Clostridia;o__Monoglobales	Bacteria	Firmicutes_A	Clostridia	Monoglobales	-	-	-	Monoglobales (order)	0.0645108		-	-	-	-	4	10	-	-	-	-	-		-	-	-	-	3	1	-	-	-	-	-	2	5	-	-	-	-	-	-	-	-	-	-
	145	Order	-	d__Bacteria;p__Proteobacteria;c__Gammaproteobacteria;o__Burkholderiales	Bacteria	Proteobacteria	Gammaproteobacteria	Burkholderiales	-	-	-	Burkholderiales (order)	0.0286465		-	-	-	-	9	14	-	-	-	-	-		-	-	-	-	4	2	-	-	-	-	-	3	2	-	-	-	-	-	-	-	-	-	-
	146	Order	-	d__Bacteria;p__Firmicutes_A;c__Clostridia;o__	Bacteria	Firmicutes_A	Clostridia	-	-	-	-	Clostridia (class)	0		-	-	-	-	0	0	-	-	-	-	-		-	-	-	-	0	0	-	-	-	-	-	2	0	-	-	-	-	-	-	-	-	-	-
	147	Order	-	d__Bacteria;p__Actinobacteriota;c__Actinomycetia;o__Propionibacteriales	Bacteria	Actinobacteriota	Actinomycetia	Propionibacteriales	-	-	-	Propionibacteriales (order)	0.00102292		-	-	-	-	0	1	-	-	-	-	-		-	-	-	-	0	0	-	-	-	-	-	0	0	-	-	-	-	-	-	-	-	-	-
	148	Order	-	d__Bacteria;p__Firmicutes_A;c__Clostridia;o__TANB77	Bacteria	Firmicutes_A	Clostridia	TANB77	-	-	-	TANB77 (order)	1.57255		-	-	-	-	26	49	-	-	-	-	-		-	-	-	-	10	12	-	-	-	-	-	0	11	-	-	-	-	-	-	-	-	-	-
	149	Order	-	d__Bacteria;p__Firmicutes_A;c__Clostridia;o__Oscillospirales	Bacteria	Firmicutes_A	Clostridia	Oscillospirales	-	-	-	Oscillospirales (order)	37.4514		-	-	-	-	30	60	-	-	-	-	-		-	-	-	-	11	13	-	-	-	-	-	8	13	-	-	-	-	-	-	-	-	-	-
	151	Family	-	d__Bacteria;p__Firmicutes;c__Bacilli;o__Staphylococcales;f__Staphylococcaceae	Bacteria	Firmicutes	Bacilli	Staphylococcales	Staphylococcaceae	-	-	Staphylococcaceae (family)	0		-	-	-	-	0	0	-	-	-	-	-		-	-	-	-	0	0	-	-	-	-	-	11	0	-	-	-	-	-	-	-	-	-	-
	152	Family	-	d__Bacteria;p__Firmicutes;c__Bacilli;o__Bacillales;f__Bacillaceae	Bacteria	Firmicutes	Bacilli	Bacillales	Bacillaceae	-	-	Bacillaceae (family)	0		-	-	-	-	0	0	-	-	-	-	-		-	-	-	-	0	0	-	-	-	-	-	0	0	-	-	-	-	-	-	-	-	-	-
	153	Family	-	d__Bacteria;p__Firmicutes;c__Bacilli;o__Erysipelotrichales;f__Erysipelatoclostridiaceae	Bacteria	Firmicutes	Bacilli	Erysipelotrichales	Erysipelatoclostridiaceae	-	-	Erysipelatoclostridiaceae (family)	0.898434		-	-	-	-	22	42	-	-	-	-	-		-	-	-	-	9	9	-	-	-	-	-	0	10	-	-	-	-	-	-	-	-	-	-
	155	Family	-	d__Bacteria;p__Firmicutes;c__Bacilli;o__Haloplasmatales_A;f__Turicibacteraceae	Bacteria	Firmicutes	Bacilli	Haloplasmatales_A	Turicibacteraceae	-	-	Turicibacteraceae (family)	0.000939947		-	-	-	-	0	1	-	-	-	-	-		-	-	-	-	0	0	-	-	-	-	-	10	0	-	-	-	-	-	-	-	-	-	-
	156	Family	-	d__Bacteria;p__Firmicutes_A;c__Clostridia_A;o__Christensenellales;f__GCA-900066905	Bacteria	Firmicutes_A	Clostridia_A	Christensenellales	GCA_900066905	-	-	GCA_900066905 (family)	0		-	-	-	-	0	0	-	-	-	-	-		-	-	-	-	0	0	-	-	-	-	-	0	0	-	-	-	-	-	-	-	-	-	-
	157	Family	-	d__Bacteria;p__Firmicutes;c__Bacilli;o__Exiguobacterales;f__Exiguobacteraceae	Bacteria	Firmicutes	Bacilli	Exiguobacterales	Exiguobacteraceae	-	-	Exiguobacteraceae (family)	0		-	-	-	-	0	0	-	-	-	-	-		-	-	-	-	0	0	-	-	-	-	-	0	0	-	-	-	-	-	-	-	-	-	-
	158	Family	-	d__Bacteria;p__Actinobacteriota;c__Actinomycetia;o__Mycobacteriales;f__Mycobacteriaceae	Bacteria	Actinobacteriota	Actinomycetia	Mycobacteriales	Mycobacteriaceae	-	-	Mycobacteriaceae (family)	0		-	-	-	-	0	0	-	-	-	-	-		-	-	-	-	0	0	-	-	-	-	-	0	0	-	-	-	-	-	-	-	-	-	-
	159	Family	-	d__Bacteria;p__Proteobacteria;c__Gammaproteobacteria;o__Pseudomonadales;f__Moraxellaceae	Bacteria	Proteobacteria	Gammaproteobacteria	Pseudomonadales	Moraxellaceae	-	-	Moraxellaceae (family)	0		-	-	-	-	0	0	-	-	-	-	-		-	-	-	-	0	0	-	-	-	-	-	0	0	-	-	-	-	-	-	-	-	-	-
	160	Family	-	d__Bacteria;p__Firmicutes;c__Bacilli;o__Bacillales_B;f__DSM-1321	Bacteria	Firmicutes	Bacilli	Bacillales_B	DSM_1321	-	-	DSM_1321 (family)	0		-	-	-	-	0	0	-	-	-	-	-		-	-	-	-	0	0	-	-	-	-	-	0	0	-	-	-	-	-	-	-	-	-	-
	161	Family	-	d__Bacteria;p__Firmicutes_C;c__Negativicutes;o__Selenomonadales;f__Massilibacillaceae	Bacteria	Firmicutes_C	Negativicutes	Selenomonadales	Massilibacillaceae	-	-	Massilibacillaceae (family)	0		-	-	-	-	0	0	-	-	-	-	-		-	-	-	-	0	0	-	-	-	-	-	0	0	-	-	-	-	-	-	-	-	-	-
	162	Family	-	d__Bacteria;p__Firmicutes;c__Bacilli;o__Lactobacillales;f__Streptococcaceae	Bacteria	Firmicutes	Bacilli	Lactobacillales	Streptococcaceae	-	-	Streptococcaceae (family)	0.202898		-	-	-	-	4	11	-	-	-	-	-		-	-	-	-	1	1	-	-	-	-	-	0	2	-	-	-	-	-	-	-	-	-	-
	163	Family	-	d__Bacteria;p__Firmicutes_A;c__Clostridia;o__Eubacteriales;f__Eubacteriaceae	Bacteria	Firmicutes_A	Clostridia	Eubacteriales	Eubacteriaceae	-	-	Eubacteriaceae (family)	0		-	-	-	-	0	0	-	-	-	-	-		-	-	-	-	0	0	-	-	-	-	-	4	0	-	-	-	-	-	-	-	-	-	-
	165	Family	-	d__Bacteria;p__Firmicutes;c__Bacilli;o__Lactobacillales;f__Enterococcaceae	Bacteria	Firmicutes	Bacilli	Lactobacillales	Enterococcaceae	-	-	Enterococcaceae (family)	0.0129692		-	-	-	-	1	3	-	-	-	-	-		-	-	-	-	0	1	-	-	-	-	-	0	1	-	-	-	-	-	-	-	-	-	-
	166	Family	-	d__Bacteria;p__Firmicutes_A;c__Clostridia;o__Lachnospirales;f__Anaerotignaceae	Bacteria	Firmicutes_A	Clostridia	Lachnospirales	Anaerotignaceae	-	-	Anaerotignaceae (family)	0.0238782		-	-	-	-	5	8	-	-	-	-	-		-	-	-	-	2	1	-	-	-	-	-	2	2	-	-	-	-	-	-	-	-	-	-
	167	Family	-	d__Bacteria;p__Firmicutes;c__Bacilli;o__Bacillales_B;f__Bacillaceae_C	Bacteria	Firmicutes	Bacilli	Bacillales_B	Bacillaceae_C	-	-	Bacillaceae_C (family)	0		-	-	-	-	0	0	-	-	-	-	-		-	-	-	-	0	0	-	-	-	-	-	2	0	-	-	-	-	-	-	-	-	-	-
	168	Family	-	d__Bacteria;p__Firmicutes;c__Bacilli;o__Lactobacillales;f__Vagococcaceae	Bacteria	Firmicutes	Bacilli	Lactobacillales	Vagococcaceae	-	-	Vagococcaceae (family)	0		-	-	-	-	0	0	-	-	-	-	-		-	-	-	-	0	0	-	-	-	-	-	0	0	-	-	-	-	-	-	-	-	-	-
	169	Family	-	d__Bacteria;p__Firmicutes;c__Bacilli;o__Erysipelotrichales;f__Erysipelotrichaceae	Bacteria	Firmicutes	Bacilli	Erysipelotrichales	Erysipelotrichaceae	-	-	Erysipelotrichaceae (family)	1.3813		-	-	-	-	25	54	-	-	-	-	-		-	-	-	-	11	9	-	-	-	-	-	0	12	-	-	-	-	-	-	-	-	-	-
	171	Family	-	d__Bacteria;p__Firmicutes_A;c__Clostridia;o__Lachnospirales;f__CAG-274	Bacteria	Firmicutes_A	Clostridia	Lachnospirales	CAG_274	-	-	CAG_274 (family)	0		-	-	-	-	0	0	-	-	-	-	-		-	-	-	-	0	0	-	-	-	-	-	7	0	-	-	-	-	-	-	-	-	-	-
	172	Family	-	d__Bacteria;p__Firmicutes;c__Bacilli;o__ML615J-28;f__CAG-698	Bacteria	Firmicutes	Bacilli	ML615J_28	CAG_698	-	-	CAG_698 (family)	0.00767243		-	-	-	-	2	2	-	-	-	-	-		-	-	-	-	1	1	-	-	-	-	-	0	0	-	-	-	-	-	-	-	-	-	-
	173	Family	-	d__Bacteria;p__Firmicutes_A;c__Clostridia;o__UBA1212;f__UBA1255	Bacteria	Firmicutes_A	Clostridia	UBA1212	UBA1255	-	-	UBA1255 (family)	0		-	-	-	-	0	0	-	-	-	-	-		-	-	-	-	0	0	-	-	-	-	-	2	0	-	-	-	-	-	-	-	-	-	-
	174	Family	-	d__Bacteria;p__Firmicutes;c__Bacilli;o__RFN20;f__CAG-631	Bacteria	Firmicutes	Bacilli	RFN20	CAG_631	-	-	CAG_631 (family)	0		-	-	-	-	0	0	-	-	-	-	-		-	-	-	-	0	0	-	-	-	-	-	0	0	-	-	-	-	-	-	-	-	-	-
	175	Family	-	d__Bacteria;p__Patescibacteria;c__Saccharimonadia;o__Saccharimonadales;f__Saccharimonadaceae	Bacteria	Patescibacteria	Saccharimonadia	Saccharimonadales	Saccharimonadaceae	-	-	Saccharimonadaceae (family)	0		-	-	-	-	0	0	-	-	-	-	-		-	-	-	-	0	0	-	-	-	-	-	0	0	-	-	-	-	-	-	-	-	-	-
	177	Family	-	d__Bacteria;p__Bacteroidota;c__Bacteroidia;o__Bacteroidales;f__UBA11471	Bacteria	Bacteroidota	Bacteroidia	Bacteroidales	UBA11471	-	-	UBA11471 (family)	0		-	-	-	-	0	0	-	-	-	-	-		-	-	-	-	0	0	-	-	-	-	-	0	0	-	-	-	-	-	-	-	-	-	-
	178	Family	-	d__Bacteria;p__Bacteroidota;c__Bacteroidia;o__Flavobacteriales;f__UBA1820	Bacteria	Bacteroidota	Bacteroidia	Flavobacteriales	UBA1820	-	-	UBA1820 (family)	0		-	-	-	-	0	0	-	-	-	-	-		-	-	-	-	0	0	-	-	-	-	-	0	0	-	-	-	-	-	-	-	-	-	-
	179	Family	-	d__Bacteria;p__Firmicutes;c__Bacilli;o__RFN20;f__CAG-449	Bacteria	Firmicutes	Bacilli	RFN20	CAG_449	-	-	CAG_449 (family)	0		-	-	-	-	0	0	-	-	-	-	-		-	-	-	-	0	0	-	-	-	-	-	0	0	-	-	-	-	-	-	-	-	-	-
	180	Family	-	d__Bacteria;p__Firmicutes_A;c__Clostridia;o__Oscillospirales;f__CAG-272	Bacteria	Firmicutes_A	Clostridia	Oscillospirales	CAG_272	-	-	CAG_272 (family)	0.755604		-	-	-	-	25	53	-	-	-	-	-		-	-	-	-	10	12	-	-	-	-	-	0	12	-	-	-	-	-	-	-	-	-	-
	181	Family	-	d__Bacteria;p__Spirochaetota;c__Brachyspirae;o__Brachyspirales;f__Brachyspiraceae	Bacteria	Spirochaetota	Brachyspirae	Brachyspirales	Brachyspiraceae	-	-	Brachyspiraceae (family)	0		-	-	-	-	0	0	-	-	-	-	-		-	-	-	-	0	0	-	-	-	-	-	11	0	-	-	-	-	-	-	-	-	-	-
	182	Family	-	d__Bacteria;p__Firmicutes_A;c__Clostridia_A;o__Christensenellales;f__UBA1242	Bacteria	Firmicutes_A	Clostridia_A	Christensenellales	UBA1242	-	-	UBA1242 (family)	0.0186929		-	-	-	-	4	9	-	-	-	-	-		-	-	-	-	2	1	-	-	-	-	-	0	2	-	-	-	-	-	-	-	-	-	-
	183	Family	-	d__Bacteria;p__Firmicutes;c__Bacilli;o__Acholeplasmatales;f__Anaeroplasmataceae	Bacteria	Firmicutes	Bacilli	Acholeplasmatales	Anaeroplasmataceae	-	-	Anaeroplasmataceae (family)	0		-	-	-	-	0	0	-	-	-	-	-		-	-	-	-	0	0	-	-	-	-	-	1	0	-	-	-	-	-	-	-	-	-	-
	184	Family	-	d__Bacteria;p__Proteobacteria;c__Alphaproteobacteria;o__RF32;f__CAG-239	Bacteria	Proteobacteria	Alphaproteobacteria	RF32	CAG_239	-	-	CAG_239 (family)	0.0373094		-	-	-	-	5	7	-	-	-	-	-		-	-	-	-	2	2	-	-	-	-	-	0	1	-	-	-	-	-	-	-	-	-	-
	185	Family	-	d__Bacteria;p__Firmicutes_A;c__Clostridia;o__UMGS1883;f__HGM11501	Bacteria	Firmicutes_A	Clostridia	UMGS1883	HGM11501	-	-	HGM11501 (family)	0.0224091		-	-	-	-	4	7	-	-	-	-	-		-	-	-	-	1	2	-	-	-	-	-	4	0	-	-	-	-	-	-	-	-	-	-
	186	Family	-	d__Bacteria;p__Campylobacterota;c__Campylobacteria;o__Campylobacterales;f__Helicobacteraceae	Bacteria	Campylobacterota	Campylobacteria	Campylobacterales	Helicobacteraceae	-	-	Helicobacteraceae (family)	0		-	-	-	-	0	0	-	-	-	-	-		-	-	-	-	0	0	-	-	-	-	-	0	0	-	-	-	-	-	-	-	-	-	-
	187	Family	-	d__Bacteria;p__Elusimicrobiota;c__Elusimicrobia;o__Elusimicrobiales;f__Elusimicrobiaceae	Bacteria	Elusimicrobiota	Elusimicrobia	Elusimicrobiales	Elusimicrobiaceae	-	-	Elusimicrobiaceae (family)	0.0414855		-	-	-	-	4	10	-	-	-	-	-		-	-	-	-	1	0	-	-	-	-	-	0	1	-	-	-	-	-	-	-	-	-	-
	188	Family	-	d__Bacteria;p__Firmicutes_A;c__Clostridia_A;o__Christensenellales;f__CAG-138	Bacteria	Firmicutes_A	Clostridia_A	Christensenellales	CAG_138	-	-	CAG_138 (family)	1.92206		-	-	-	-	25	45	-	-	-	-	-		-	-	-	-	10	11	-	-	-	-	-	1	12	-	-	-	-	-	-	-	-	-	-
	189	Family	-	d__Bacteria;p__Fusobacteriota;c__Fusobacteriia;o__Fusobacteriales;f__Fusobacteriaceae	Bacteria	Fusobacteriota	Fusobacteriia	Fusobacteriales	Fusobacteriaceae	-	-	Fusobacteriaceae (family)	0		-	-	-	-	0	0	-	-	-	-	-		-	-	-	-	0	0	-	-	-	-	-	9	0	-	-	-	-	-	-	-	-	-	-
	190	Family	-	d__Bacteria;p__Eremiobacterota;c__Xenobia;o__Xenobiales;f__Xenobiaceae	Bacteria	Eremiobacterota	Xenobia	Xenobiales	Xenobiaceae	-	-	Xenobiaceae (family)	0.0511907		-	-	-	-	0	7	-	-	-	-	-		-	-	-	-	0	0	-	-	-	-	-	0	1	-	-	-	-	-	-	-	-	-	-
	191	Family	-	d__Bacteria;p__Firmicutes_A;c__Clostridia;o__Lachnospirales;f__Cellulosilyticaceae	Bacteria	Firmicutes_A	Clostridia	Lachnospirales	Cellulosilyticaceae	-	-	Cellulosilyticaceae (family)	0		-	-	-	-	0	0	-	-	-	-	-		-	-	-	-	0	0	-	-	-	-	-	0	0	-	-	-	-	-	-	-	-	-	-
	192	Family	-	d__Bacteria;p__Proteobacteria;c__Alphaproteobacteria;o__Rs-D84;f__Rs-D84	Bacteria	Proteobacteria	Alphaproteobacteria	Rs_D84	Rs_D84	-	-	Rs_D84 (family)	0.237458		-	-	-	-	2	7	-	-	-	-	-		-	-	-	-	1	1	-	-	-	-	-	0	3	-	-	-	-	-	-	-	-	-	-
	193	Family	-	d__Bacteria;p__Verrucomicrobiota;c__Lentisphaeria;o__UBA1407;f__UBA1407	Bacteria	Verrucomicrobiota	Lentisphaeria	UBA1407	UBA1407	-	-	UBA1407 (family)	0.00426393		-	-	-	-	1	2	-	-	-	-	-		-	-	-	-	0	0	-	-	-	-	-	1	0	-	-	-	-	-	-	-	-	-	-
	194	Family	-	d__Bacteria;p__Verrucomicrobiota;c__Lentisphaeria;o__Victivallales;f__UBA1829	Bacteria	Verrucomicrobiota	Lentisphaeria	Victivallales	UBA1829	-	-	UBA1829 (family)	0.00870257		-	-	-	-	1	2	-	-	-	-	-		-	-	-	-	0	1	-	-	-	-	-	0	0	-	-	-	-	-	-	-	-	-	-
	195	Family	-	d__Bacteria;p__Bacteroidota;c__Bacteroidia;o__Bacteroidales;f__UBA932	Bacteria	Bacteroidota	Bacteroidia	Bacteroidales	UBA932	-	-	UBA932 (family)	5.90979		-	-	-	-	26	50	-	-	-	-	-		-	-	-	-	8	13	-	-	-	-	-	0	13	-	-	-	-	-	-	-	-	-	-
	196	Family	-	d__Bacteria;p__Firmicutes_A;c__Clostridia;o__Oscillospirales;f__CAG-382	Bacteria	Firmicutes_A	Clostridia	Oscillospirales	CAG_382	-	-	CAG_382 (family)	0.256595		-	-	-	-	15	34	-	-	-	-	-		-	-	-	-	8	5	-	-	-	-	-	7	9	-	-	-	-	-	-	-	-	-	-
	197	Family	-	d__Bacteria;p__Proteobacteria;c__Gammaproteobacteria;o__Burkholderiales;f__Rhodocyclaceae	Bacteria	Proteobacteria	Gammaproteobacteria	Burkholderiales	Rhodocyclaceae	-	-	Rhodocyclaceae (family)	0		-	-	-	-	0	0	-	-	-	-	-		-	-	-	-	0	0	-	-	-	-	-	7	0	-	-	-	-	-	-	-	-	-	-
	199	Family	-	d__Archaea;p__Thermoplasmatota;c__Thermoplasmata;o__Methanomassiliicoccales;f__Methanomethylophilaceae	Archaea	Thermoplasmatota	Thermoplasmata	Methanomassiliicoccales	Methanomethylophilaceae	-	-	Methanomethylophilaceae (family)	0.00181987		-	-	-	-	1	0	-	-	-	-	-		-	-	-	-	0	0	-	-	-	-	-	0	0	-	-	-	-	-	-	-	-	-	-
	200	Family	-	d__Bacteria;p__Proteobacteria;c__Gammaproteobacteria;o__Pseudomonadales;f__Pseudomonadaceae	Bacteria	Proteobacteria	Gammaproteobacteria	Pseudomonadales	Pseudomonadaceae	-	-	Pseudomonadaceae (family)	0		-	-	-	-	0	0	-	-	-	-	-		-	-	-	-	0	0	-	-	-	-	-	0	0	-	-	-	-	-	-	-	-	-	-
	201	Family	-	d__Bacteria;p__Bacteroidota;c__Bacteroidia;o__Bacteroidales;f__Tannerellaceae	Bacteria	Bacteroidota	Bacteroidia	Bacteroidales	Tannerellaceae	-	-	Tannerellaceae (family)	0.153234		-	-	-	-	15	28	-	-	-	-	-		-	-	-	-	5	5	-	-	-	-	-	0	5	-	-	-	-	-	-	-	-	-	-
	202	Family	-	d__Bacteria;p__Firmicutes_A;c__Clostridia_A;o__Christensenellales;f__DTU072	Bacteria	Firmicutes_A	Clostridia_A	Christensenellales	DTU072	-	-	DTU072 (family)	0		-	-	-	-	0	0	-	-	-	-	-		-	-	-	-	0	0	-	-	-	-	-	7	0	-	-	-	-	-	-	-	-	-	-
	203	Family	-	d__Bacteria;p__Firmicutes_C;c__Negativicutes;o__Veillonellales;f__Dialisteraceae	Bacteria	Firmicutes_C	Negativicutes	Veillonellales	Dialisteraceae	-	-	Dialisteraceae (family)	1.92811		-	-	-	-	25	44	-	-	-	-	-		-	-	-	-	8	11	-	-	-	-	-	0	10	-	-	-	-	-	-	-	-	-	-
	204	Family	-	d__Bacteria;p__Firmicutes_A;c__Clostridia;o__UBA1212;f__	Bacteria	Firmicutes_A	Clostridia	UBA1212	-	-	-	UBA1212 (order)	0		-	-	-	-	0	0	-	-	-	-	-		-	-	-	-	0	0	-	-	-	-	-	9	0	-	-	-	-	-	-	-	-	-	-
	205	Family	-	d__Bacteria;p__Firmicutes_A;c__Clostridia_A;o__Christensenellales;f__Borkfalkiaceae	Bacteria	Firmicutes_A	Clostridia_A	Christensenellales	Borkfalkiaceae	-	-	Borkfalkiaceae (family)	0.0718726		-	-	-	-	8	17	-	-	-	-	-		-	-	-	-	3	3	-	-	-	-	-	0	5	-	-	-	-	-	-	-	-	-	-
	206	Family	-	d__Bacteria;p__Firmicutes_C;c__Negativicutes;o__Veillonellales;f__Negativicoccaceae	Bacteria	Firmicutes_C	Negativicutes	Veillonellales	Negativicoccaceae	-	-	Negativicoccaceae (family)	0		-	-	-	-	0	0	-	-	-	-	-		-	-	-	-	0	0	-	-	-	-	-	4	0	-	-	-	-	-	-	-	-	-	-
	207	Family	-	d__Bacteria;p__Bacteroidota;c__Bacteroidia;o__Bacteroidales;f__Porphyromonadaceae	Bacteria	Bacteroidota	Bacteroidia	Bacteroidales	Porphyromonadaceae	-	-	Porphyromonadaceae (family)	0		-	-	-	-	0	0	-	-	-	-	-		-	-	-	-	0	0	-	-	-	-	-	0	0	-	-	-	-	-	-	-	-	-	-
	208	Family	-	d__Bacteria;p__Firmicutes;c__Bacilli;o__Mycoplasmatales;f__Mycoplasmoidaceae	Bacteria	Firmicutes	Bacilli	Mycoplasmatales	Mycoplasmoidaceae	-	-	Mycoplasmoidaceae (family)	0		-	-	-	-	0	0	-	-	-	-	-		-	-	-	-	0	0	-	-	-	-	-	0	0	-	-	-	-	-	-	-	-	-	-
	209	Family	-	d__Bacteria;p__Firmicutes_A;c__Clostridia;o__Eubacteriales;f__Anaerofustaceae	Bacteria	Firmicutes_A	Clostridia	Eubacteriales	Anaerofustaceae	-	-	Anaerofustaceae (family)	0		-	-	-	-	0	0	-	-	-	-	-		-	-	-	-	0	0	-	-	-	-	-	0	0	-	-	-	-	-	-	-	-	-	-
	210	Family	-	d__Bacteria;p__Bacteroidota;c__Bacteroidia;o__Bacteroidales;f__Dysgonomonadaceae	Bacteria	Bacteroidota	Bacteroidia	Bacteroidales	Dysgonomonadaceae	-	-	Dysgonomonadaceae (family)	0		-	-	-	-	0	0	-	-	-	-	-		-	-	-	-	0	0	-	-	-	-	-	0	0	-	-	-	-	-	-	-	-	-	-
	211	Family	-	d__Archaea;p__Thermoplasmatota;c__Thermoplasmata;o__Methanomassiliicoccales;f__Methanomassiliicoccaceae	Archaea	Thermoplasmatota	Thermoplasmata	Methanomassiliicoccales	Methanomassiliicoccaceae	-	-	Methanomassiliicoccaceae (family)	0		-	-	-	-	0	0	-	-	-	-	-		-	-	-	-	0	0	-	-	-	-	-	0	0	-	-	-	-	-	-	-	-	-	-
	212	Family	-	d__Bacteria;p__Firmicutes_A;c__Clostridia_A;o__Christensenellales;f__UMGS416	Bacteria	Firmicutes_A	Clostridia_A	Christensenellales	UMGS416	-	-	UMGS416 (family)	0		-	-	-	-	0	0	-	-	-	-	-		-	-	-	-	0	0	-	-	-	-	-	0	0	-	-	-	-	-	-	-	-	-	-
	213	Family	-	d__Bacteria;p__Firmicutes_A;c__Clostridia_A;o__Christensenellales;f__CAG-314	Bacteria	Firmicutes_A	Clostridia_A	Christensenellales	CAG_314	-	-	CAG_314 (family)	0.0242987		-	-	-	-	3	7	-	-	-	-	-		-	-	-	-	1	0	-	-	-	-	-	0	2	-	-	-	-	-	-	-	-	-	-
	214	Family	-	d__Bacteria;p__Firmicutes_B;c__Dehalobacteriia;o__UBA7702;f__UBA7702	Bacteria	Firmicutes_B	Dehalobacteriia	UBA7702	UBA7702	-	-	UBA7702 (family)	0.00175405		-	-	-	-	1	2	-	-	-	-	-		-	-	-	-	0	0	-	-	-	-	-	1	0	-	-	-	-	-	-	-	-	-	-
	215	Family	-	d__Bacteria;p__Firmicutes_B;c__Peptococcia;o__Peptococcales;f__Peptococcaceae	Bacteria	Firmicutes_B	Peptococcia	Peptococcales	Peptococcaceae	-	-	Peptococcaceae (family)	0.0216882		-	-	-	-	6	8	-	-	-	-	-		-	-	-	-	4	1	-	-	-	-	-	0	3	-	-	-	-	-	-	-	-	-	-
	217	Family	-	d__Bacteria;p__Firmicutes;c__Bacilli;o__Lactobacillales;f__Aerococcaceae	Bacteria	Firmicutes	Bacilli	Lactobacillales	Aerococcaceae	-	-	Aerococcaceae (family)	0		-	-	-	-	0	0	-	-	-	-	-		-	-	-	-	0	0	-	-	-	-	-	0	0	-	-	-	-	-	-	-	-	-	-
	218	Family	-	d__Bacteria;p__Firmicutes_A;c__Clostridia;o__Clostridiales;f__Clostridiaceae	Bacteria	Firmicutes_A	Clostridia	Clostridiales	Clostridiaceae	-	-	Clostridiaceae (family)	0.117375		-	-	-	-	11	12	-	-	-	-	-		-	-	-	-	4	4	-	-	-	-	-	0	6	-	-	-	-	-	-	-	-	-	-
	219	Family	-	d__Bacteria;p__Bacteroidota;c__Bacteroidia;o__Flavobacteriales;f__Flavobacteriaceae	Bacteria	Bacteroidota	Bacteroidia	Flavobacteriales	Flavobacteriaceae	-	-	Flavobacteriaceae (family)	0		-	-	-	-	0	0	-	-	-	-	-		-	-	-	-	0	0	-	-	-	-	-	2	0	-	-	-	-	-	-	-	-	-	-
	220	Family	-	d__Bacteria;p__Bacteroidota;c__Bacteroidia;o__Flavobacteriales;f__Weeksellaceae	Bacteria	Bacteroidota	Bacteroidia	Flavobacteriales	Weeksellaceae	-	-	Weeksellaceae (family)	0		-	-	-	-	0	0	-	-	-	-	-		-	-	-	-	0	0	-	-	-	-	-	0	0	-	-	-	-	-	-	-	-	-	-
	221	Family	-	d__Bacteria;p__Actinobacteriota;c__Coriobacteriia;o__Coriobacteriales;f__QAMH01	Bacteria	Actinobacteriota	Coriobacteriia	Coriobacteriales	QAMH01	-	-	QAMH01 (family)	0.0546174		-	-	-	-	3	3	-	-	-	-	-		-	-	-	-	0	2	-	-	-	-	-	0	0	-	-	-	-	-	-	-	-	-	-
	222	Family	-	d__Bacteria;p__Proteobacteria;c__Alphaproteobacteria;o__Caulobacterales;f__Caulobacteraceae	Bacteria	Proteobacteria	Alphaproteobacteria	Caulobacterales	Caulobacteraceae	-	-	Caulobacteraceae (family)	0		-	-	-	-	0	0	-	-	-	-	-		-	-	-	-	0	0	-	-	-	-	-	0	0	-	-	-	-	-	-	-	-	-	-
	223	Family	-	d__Bacteria;p__Proteobacteria;c__Alphaproteobacteria;o__Sphingomonadales;f__Sphingomonadaceae	Bacteria	Proteobacteria	Alphaproteobacteria	Sphingomonadales	Sphingomonadaceae	-	-	Sphingomonadaceae (family)	0		-	-	-	-	0	0	-	-	-	-	-		-	-	-	-	0	0	-	-	-	-	-	0	0	-	-	-	-	-	-	-	-	-	-
	224	Family	-	d__Bacteria;p__Proteobacteria;c__Alphaproteobacteria;o__Rhizobiales;f__Beijerinckiaceae	Bacteria	Proteobacteria	Alphaproteobacteria	Rhizobiales	Beijerinckiaceae	-	-	Beijerinckiaceae (family)	0		-	-	-	-	0	0	-	-	-	-	-		-	-	-	-	0	0	-	-	-	-	-	0	0	-	-	-	-	-	-	-	-	-	-
	225	Family	-	d__Bacteria;p__Firmicutes_A;c__Clostridia;o__Saccharofermentanales;f__Fastidiosipilaceae	Bacteria	Firmicutes_A	Clostridia	Saccharofermentanales	Fastidiosipilaceae	-	-	Fastidiosipilaceae (family)	0		-	-	-	-	0	0	-	-	-	-	-		-	-	-	-	0	0	-	-	-	-	-	0	0	-	-	-	-	-	-	-	-	-	-
	226	Family	-	d__Bacteria;p__Actinobacteriota;c__Actinomycetia;o__Actinomycetales;f__Actinomycetaceae	Bacteria	Actinobacteriota	Actinomycetia	Actinomycetales	Actinomycetaceae	-	-	Actinomycetaceae (family)	0.0289156		-	-	-	-	3	9	-	-	-	-	-		-	-	-	-	1	2	-	-	-	-	-	0	0	-	-	-	-	-	-	-	-	-	-
	227	Family	-	d__Bacteria;p__Firmicutes_A;c__Clostridia_A;o__Christensenellales;f__UBA3700	Bacteria	Firmicutes_A	Clostridia_A	Christensenellales	UBA3700	-	-	UBA3700 (family)	0		-	-	-	-	0	0	-	-	-	-	-		-	-	-	-	0	0	-	-	-	-	-	0	0	-	-	-	-	-	-	-	-	-	-
	228	Family	-	d__Bacteria;p__Firmicutes;c__Bacilli;o__Lactobacillales;f__Listeriaceae	Bacteria	Firmicutes	Bacilli	Lactobacillales	Listeriaceae	-	-	Listeriaceae (family)	0		-	-	-	-	0	0	-	-	-	-	-		-	-	-	-	0	0	-	-	-	-	-	0	0	-	-	-	-	-	-	-	-	-	-
	230	Family	-	d__Bacteria;p__Firmicutes;c__Bacilli;o__Lactobacillales;f__Lactobacillaceae	Bacteria	Firmicutes	Bacilli	Lactobacillales	Lactobacillaceae	-	-	Lactobacillaceae (family)	0.917244		-	-	-	-	23	47	-	-	-	-	-		-	-	-	-	10	10	-	-	-	-	-	0	12	-	-	-	-	-	-	-	-	-	-
	231	Family	-	d__Bacteria;p__Synergistota;c__Synergistia;o__Synergistales;f__Acetomicrobiaceae	Bacteria	Synergistota	Synergistia	Synergistales	Acetomicrobiaceae	-	-	Acetomicrobiaceae (family)	0		-	-	-	-	0	0	-	-	-	-	-		-	-	-	-	0	0	-	-	-	-	-	9	0	-	-	-	-	-	-	-	-	-	-
	232	Family	-	d__Bacteria;p__Firmicutes_C;c__Negativicutes;o__Acidaminococcales;f__Acidaminococcaceae	Bacteria	Firmicutes_C	Negativicutes	Acidaminococcales	Acidaminococcaceae	-	-	Acidaminococcaceae (family)	0.190918		-	-	-	-	6	16	-	-	-	-	-		-	-	-	-	2	0	-	-	-	-	-	0	1	-	-	-	-	-	-	-	-	-	-
	233	Family	-	d__Bacteria;p__Firmicutes;c__Bacilli;o__Paenibacillales;f__Paenibacillaceae	Bacteria	Firmicutes	Bacilli	Paenibacillales	Paenibacillaceae	-	-	Paenibacillaceae (family)	0		-	-	-	-	0	0	-	-	-	-	-		-	-	-	-	0	0	-	-	-	-	-	1	0	-	-	-	-	-	-	-	-	-	-
	234	Family	-	d__Bacteria;p__Proteobacteria;c__Gammaproteobacteria;o__Burkholderiales;f__Neisseriaceae	Bacteria	Proteobacteria	Gammaproteobacteria	Burkholderiales	Neisseriaceae	-	-	Neisseriaceae (family)	0		-	-	-	-	0	0	-	-	-	-	-		-	-	-	-	0	0	-	-	-	-	-	0	0	-	-	-	-	-	-	-	-	-	-
	235	Family	-	d__Bacteria;p__Firmicutes_B;c__Desulfitobacteriia;o__Desulfitobacteriales;f__Desulfitobacteriaceae	Bacteria	Firmicutes_B	Desulfitobacteriia	Desulfitobacteriales	Desulfitobacteriaceae	-	-	Desulfitobacteriaceae (family)	0		-	-	-	-	0	0	-	-	-	-	-		-	-	-	-	0	0	-	-	-	-	-	0	0	-	-	-	-	-	-	-	-	-	-
	236	Family	-	d__Bacteria;p__Synergistota;c__Synergistia;o__Synergistales;f__Synergistaceae	Bacteria	Synergistota	Synergistia	Synergistales	Synergistaceae	-	-	Synergistaceae (family)	0		-	-	-	-	0	0	-	-	-	-	-		-	-	-	-	0	0	-	-	-	-	-	0	0	-	-	-	-	-	-	-	-	-	-
	237	Family	-	d__Bacteria;p__Firmicutes;c__Bacilli;o__Bacillales_B;f__Domibacillaceae	Bacteria	Firmicutes	Bacilli	Bacillales_B	Domibacillaceae	-	-	Domibacillaceae (family)	0		-	-	-	-	0	0	-	-	-	-	-		-	-	-	-	0	0	-	-	-	-	-	0	0	-	-	-	-	-	-	-	-	-	-
	238	Family	-	d__Bacteria;p__Bacteroidota;c__Bacteroidia;o__Bacteroidales;f__Coprobacteraceae	Bacteria	Bacteroidota	Bacteroidia	Bacteroidales	Coprobacteraceae	-	-	Coprobacteraceae (family)	0.00272251		-	-	-	-	2	1	-	-	-	-	-		-	-	-	-	0	1	-	-	-	-	-	0	0	-	-	-	-	-	-	-	-	-	-
	239	Family	-	d__Bacteria;p__Firmicutes;c__Bacilli;o__Bacillales_D;f__Amphibacillaceae	Bacteria	Firmicutes	Bacilli	Bacillales_D	Amphibacillaceae	-	-	Amphibacillaceae (family)	0		-	-	-	-	0	0	-	-	-	-	-		-	-	-	-	0	0	-	-	-	-	-	0	0	-	-	-	-	-	-	-	-	-	-
	240	Family	-	d__Bacteria;p__Firmicutes;c__Bacilli;o__Bacillales;f__Bacillaceae_L	Bacteria	Firmicutes	Bacilli	Bacillales	Bacillaceae_L	-	-	Bacillaceae_L (family)	0		-	-	-	-	0	0	-	-	-	-	-		-	-	-	-	0	0	-	-	-	-	-	0	0	-	-	-	-	-	-	-	-	-	-
	241	Family	-	d__Bacteria;p__Firmicutes;c__Bacilli;o__Bacillales_A;f__Planococcaceae	Bacteria	Firmicutes	Bacilli	Bacillales_A	Planococcaceae	-	-	Planococcaceae (family)	0		-	-	-	-	0	0	-	-	-	-	-		-	-	-	-	0	0	-	-	-	-	-	0	0	-	-	-	-	-	-	-	-	-	-
	242	Family	-	d__Bacteria;p__Actinobacteriota;c__Actinomycetia;o__Actinomycetales;f__Brevibacteriaceae	Bacteria	Actinobacteriota	Actinomycetia	Actinomycetales	Brevibacteriaceae	-	-	Brevibacteriaceae (family)	0		-	-	-	-	0	0	-	-	-	-	-		-	-	-	-	0	0	-	-	-	-	-	0	0	-	-	-	-	-	-	-	-	-	-
	243	Family	-	d__Bacteria;p__Firmicutes;c__Bacilli;o__Bacillales_B;f__DSM-18226	Bacteria	Firmicutes	Bacilli	Bacillales_B	DSM_18226	-	-	DSM_18226 (family)	0		-	-	-	-	0	0	-	-	-	-	-		-	-	-	-	0	0	-	-	-	-	-	0	0	-	-	-	-	-	-	-	-	-	-
	244	Family	-	d__Bacteria;p__Actinobacteriota;c__Actinomycetia;o__Actinomycetales;f__Cellulomonadaceae	Bacteria	Actinobacteriota	Actinomycetia	Actinomycetales	Cellulomonadaceae	-	-	Cellulomonadaceae (family)	0		-	-	-	-	0	0	-	-	-	-	-		-	-	-	-	0	0	-	-	-	-	-	0	0	-	-	-	-	-	-	-	-	-	-
	245	Family	-	d__Bacteria;p__Actinobacteriota;c__Actinomycetia;o__Propionibacteriales;f__Nocardioidaceae	Bacteria	Actinobacteriota	Actinomycetia	Propionibacteriales	Nocardioidaceae	-	-	Nocardioidaceae (family)	0		-	-	-	-	0	0	-	-	-	-	-		-	-	-	-	0	0	-	-	-	-	-	0	0	-	-	-	-	-	-	-	-	-	-
	246	Family	-	d__Bacteria;p__Firmicutes_A;c__Clostridia;o__Tissierellales;f__Peptoniphilaceae	Bacteria	Firmicutes_A	Clostridia	Tissierellales	Peptoniphilaceae	-	-	Peptoniphilaceae (family)	0.00958647		-	-	-	-	0	1	-	-	-	-	-		-	-	-	-	0	0	-	-	-	-	-	0	0	-	-	-	-	-	-	-	-	-	-
	247	Family	-	d__Bacteria;p__Actinobacteriota;c__Actinomycetia;o__Streptomycetales;f__Streptomycetaceae	Bacteria	Actinobacteriota	Actinomycetia	Streptomycetales	Streptomycetaceae	-	-	Streptomycetaceae (family)	0		-	-	-	-	0	0	-	-	-	-	-		-	-	-	-	0	0	-	-	-	-	-	0	0	-	-	-	-	-	-	-	-	-	-
	248	Family	-	d__Bacteria;p__Actinobacteriota;c__Actinomycetia;o__Actinomycetales;f__Dermabacteraceae	Bacteria	Actinobacteriota	Actinomycetia	Actinomycetales	Dermabacteraceae	-	-	Dermabacteraceae (family)	0		-	-	-	-	0	0	-	-	-	-	-		-	-	-	-	0	0	-	-	-	-	-	0	0	-	-	-	-	-	-	-	-	-	-
	249	Family	-	d__Bacteria;p__Firmicutes;c__Bacilli;o__Staphylococcales;f__Salinicoccaceae	Bacteria	Firmicutes	Bacilli	Staphylococcales	Salinicoccaceae	-	-	Salinicoccaceae (family)	0		-	-	-	-	0	0	-	-	-	-	-		-	-	-	-	0	0	-	-	-	-	-	0	0	-	-	-	-	-	-	-	-	-	-
	250	Family	-	d__Bacteria;p__Firmicutes;c__Bacilli;o__Aneurinibacillales;f__Aneurinibacillaceae	Bacteria	Firmicutes	Bacilli	Aneurinibacillales	Aneurinibacillaceae	-	-	Aneurinibacillaceae (family)	0		-	-	-	-	0	0	-	-	-	-	-		-	-	-	-	0	0	-	-	-	-	-	0	0	-	-	-	-	-	-	-	-	-	-
	251	Family	-	d__Bacteria;p__Actinobacteriota;c__Actinomycetia;o__Mycobacteriales;f__Geodermatophilaceae	Bacteria	Actinobacteriota	Actinomycetia	Mycobacteriales	Geodermatophilaceae	-	-	Geodermatophilaceae (family)	0		-	-	-	-	0	0	-	-	-	-	-		-	-	-	-	0	0	-	-	-	-	-	0	0	-	-	-	-	-	-	-	-	-	-
	252	Family	-	d__Bacteria;p__Firmicutes_A;c__Clostridia;o__Tissierellales;f__Sporanaerobacteraceae	Bacteria	Firmicutes_A	Clostridia	Tissierellales	Sporanaerobacteraceae	-	-	Sporanaerobacteraceae (family)	0		-	-	-	-	0	0	-	-	-	-	-		-	-	-	-	0	0	-	-	-	-	-	0	0	-	-	-	-	-	-	-	-	-	-
	253	Family	-	d__Bacteria;p__Actinobacteriota;c__Actinomycetia;o__Actinomycetales;f__Dermatophilaceae	Bacteria	Actinobacteriota	Actinomycetia	Actinomycetales	Dermatophilaceae	-	-	Dermatophilaceae (family)	0		-	-	-	-	0	0	-	-	-	-	-		-	-	-	-	0	0	-	-	-	-	-	0	0	-	-	-	-	-	-	-	-	-	-
	254	Family	-	d__Bacteria;p__Firmicutes;c__Bacilli;o__Thermoactinomycetales;f__Thermoactinomycetaceae	Bacteria	Firmicutes	Bacilli	Thermoactinomycetales	Thermoactinomycetaceae	-	-	Thermoactinomycetaceae (family)	0		-	-	-	-	0	0	-	-	-	-	-		-	-	-	-	0	0	-	-	-	-	-	0	0	-	-	-	-	-	-	-	-	-	-
	255	Family	-	d__Bacteria;p__Firmicutes;c__Bacilli;o__Rubeoparvulales;f__Rubeoparvulaceae	Bacteria	Firmicutes	Bacilli	Rubeoparvulales	Rubeoparvulaceae	-	-	Rubeoparvulaceae (family)	0		-	-	-	-	0	0	-	-	-	-	-		-	-	-	-	0	0	-	-	-	-	-	0	0	-	-	-	-	-	-	-	-	-	-
	256	Family	-	d__Bacteria;p__Firmicutes;c__Bacilli;o__Bacillales_B;f__Caldibacillaceae	Bacteria	Firmicutes	Bacilli	Bacillales_B	Caldibacillaceae	-	-	Caldibacillaceae (family)	0		-	-	-	-	0	0	-	-	-	-	-		-	-	-	-	0	0	-	-	-	-	-	0	0	-	-	-	-	-	-	-	-	-	-
	257	Family	-	d__Bacteria;p__Firmicutes_A;c__Clostridia;o__Tissierellales;f__Tepidimicrobiaceae	Bacteria	Firmicutes_A	Clostridia	Tissierellales	Tepidimicrobiaceae	-	-	Tepidimicrobiaceae (family)	0		-	-	-	-	0	0	-	-	-	-	-		-	-	-	-	0	0	-	-	-	-	-	0	0	-	-	-	-	-	-	-	-	-	-
	258	Family	-	d__Bacteria;p__Firmicutes;c__Bacilli;o__Bacillales_D;f__Halobacillaceae	Bacteria	Firmicutes	Bacilli	Bacillales_D	Halobacillaceae	-	-	Halobacillaceae (family)	0		-	-	-	-	0	0	-	-	-	-	-		-	-	-	-	0	0	-	-	-	-	-	0	0	-	-	-	-	-	-	-	-	-	-
	259	Family	-	d__Bacteria;p__Firmicutes;c__Bacilli;o__Thermoactinomycetales;f__Novibacillaceae	Bacteria	Firmicutes	Bacilli	Thermoactinomycetales	Novibacillaceae	-	-	Novibacillaceae (family)	0		-	-	-	-	0	0	-	-	-	-	-		-	-	-	-	0	0	-	-	-	-	-	0	0	-	-	-	-	-	-	-	-	-	-
	260	Family	-	d__Bacteria;p__Firmicutes;c__Bacilli;o__Bacillales_E;f__Massilibacteriaceae	Bacteria	Firmicutes	Bacilli	Bacillales_E	Massilibacteriaceae	-	-	Massilibacteriaceae (family)	0		-	-	-	-	0	0	-	-	-	-	-		-	-	-	-	0	0	-	-	-	-	-	0	0	-	-	-	-	-	-	-	-	-	-
	261	Family	-	d__Bacteria;p__Proteobacteria;c__Gammaproteobacteria;o__Xanthomonadales;f__Xanthomonadaceae	Bacteria	Proteobacteria	Gammaproteobacteria	Xanthomonadales	Xanthomonadaceae	-	-	Xanthomonadaceae (family)	0		-	-	-	-	0	0	-	-	-	-	-		-	-	-	-	0	0	-	-	-	-	-	0	0	-	-	-	-	-	-	-	-	-	-
	262	Family	-	d__Bacteria;p__Synergistota;c__Synergistia;o__Synergistales;f__Dethiosulfovibrionaceae	Bacteria	Synergistota	Synergistia	Synergistales	Dethiosulfovibrionaceae	-	-	Dethiosulfovibrionaceae (family)	0		-	-	-	-	0	0	-	-	-	-	-		-	-	-	-	0	0	-	-	-	-	-	0	0	-	-	-	-	-	-	-	-	-	-
	263	Family	-	d__Archaea;p__Halobacteriota;c__Halobacteria;o__Halobacteriales;f__Haloferacaceae	Archaea	Halobacteriota	Halobacteria	Halobacteriales	Haloferacaceae	-	-	Haloferacaceae (family)	0		-	-	-	-	0	0	-	-	-	-	-		-	-	-	-	0	0	-	-	-	-	-	0	0	-	-	-	-	-	-	-	-	-	-
	264	Family	-	d__Bacteria;p__Proteobacteria;c__Gammaproteobacteria;o__Enterobacterales;f__Aeromonadaceae	Bacteria	Proteobacteria	Gammaproteobacteria	Enterobacterales	Aeromonadaceae	-	-	Aeromonadaceae (family)	0		-	-	-	-	0	0	-	-	-	-	-		-	-	-	-	0	0	-	-	-	-	-	0	0	-	-	-	-	-	-	-	-	-	-
	265	Family	-	d__Bacteria;p__Proteobacteria;c__Gammaproteobacteria;o__Enterobacterales;f__Vibrionaceae	Bacteria	Proteobacteria	Gammaproteobacteria	Enterobacterales	Vibrionaceae	-	-	Vibrionaceae (family)	0		-	-	-	-	0	0	-	-	-	-	-		-	-	-	-	0	0	-	-	-	-	-	0	0	-	-	-	-	-	-	-	-	-	-
	266	Family	-	d__Bacteria;p__Verrucomicrobiota;c__Verrucomicrobiae;o__Opitutales;f__UBA953	Bacteria	Verrucomicrobiota	Verrucomicrobiae	Opitutales	UBA953	-	-	UBA953 (family)	0		-	-	-	-	0	0	-	-	-	-	-		-	-	-	-	0	0	-	-	-	-	-	0	0	-	-	-	-	-	-	-	-	-	-
	267	Family	-	d__Bacteria;p__Firmicutes_A;c__Clostridia;o__Oscillospirales;f__QAKW01	Bacteria	Firmicutes_A	Clostridia	Oscillospirales	QAKW01	-	-	QAKW01 (family)	0		-	-	-	-	0	0	-	-	-	-	-		-	-	-	-	0	0	-	-	-	-	-	0	0	-	-	-	-	-	-	-	-	-	-
	268	Family	-	d__Bacteria;p__Cyanobacteria;c__Vampirovibrionia;o__Gastranaerophilales;f__RUG14156	Bacteria	Cyanobacteria	Vampirovibrionia	Gastranaerophilales	RUG14156	-	-	RUG14156 (family)	0		-	-	-	-	0	0	-	-	-	-	-		-	-	-	-	0	0	-	-	-	-	-	0	0	-	-	-	-	-	-	-	-	-	-
	269	Family	-	d__Bacteria;p__Firmicutes_A;c__Clostridia_A;o__Christensenellales;f__HGM11327	Bacteria	Firmicutes_A	Clostridia_A	Christensenellales	HGM11327	-	-	HGM11327 (family)	0.00063818		-	-	-	-	1	0	-	-	-	-	-		-	-	-	-	1	0	-	-	-	-	-	0	0	-	-	-	-	-	-	-	-	-	-
	270	Family	-	d__Bacteria;p__Firmicutes_A;c__Clostridia;o__UMGS1840;f__UMGS1840	Bacteria	Firmicutes_A	Clostridia	UMGS1840	UMGS1840	-	-	UMGS1840 (family)	0.000841758		-	-	-	-	0	1	-	-	-	-	-		-	-	-	-	0	0	-	-	-	-	-	0	0	-	-	-	-	-	-	-	-	-	-
	271	Family	-	d__Bacteria;p__Firmicutes_A;c__Clostridia;o__Monoglobales;f__Firm-18	Bacteria	Firmicutes_A	Clostridia	Monoglobales	Firm_18	-	-	Firm_18 (family)	0		-	-	-	-	0	0	-	-	-	-	-		-	-	-	-	0	0	-	-	-	-	-	0	0	-	-	-	-	-	-	-	-	-	-
	272	Family	-	d__Bacteria;p__Firmicutes_A;c__Clostridia_A;o__Christensenellales;f__QAND01	Bacteria	Firmicutes_A	Clostridia_A	Christensenellales	QAND01	-	-	QAND01 (family)	0		-	-	-	-	0	0	-	-	-	-	-		-	-	-	-	0	0	-	-	-	-	-	0	0	-	-	-	-	-	-	-	-	-	-
	273	Family	-	d__Bacteria;p__Bacteroidota;c__Bacteroidia;o__Bacteroidales;f__Muribaculaceae	Bacteria	Bacteroidota	Bacteroidia	Bacteroidales	Muribaculaceae	-	-	Muribaculaceae (family)	2.56064		-	-	-	-	24	52	-	-	-	-	-		-	-	-	-	6	13	-	-	-	-	-	0	13	-	-	-	-	-	-	-	-	-	-
	274	Family	-	d__Bacteria;p__Firmicutes_A;c__Clostridia;o__Oscillospirales;f__BX7	Bacteria	Firmicutes_A	Clostridia	Oscillospirales	BX7	-	-	BX7 (family)	0.000947146		-	-	-	-	0	1	-	-	-	-	-		-	-	-	-	0	0	-	-	-	-	-	6	0	-	-	-	-	-	-	-	-	-	-
	275	Family	-	d__Bacteria;p__Firmicutes_A;c__Clostridia;o__Oscillospirales;f__QAMX01	Bacteria	Firmicutes_A	Clostridia	Oscillospirales	QAMX01	-	-	QAMX01 (family)	0.04252		-	-	-	-	4	18	-	-	-	-	-		-	-	-	-	1	2	-	-	-	-	-	0	3	-	-	-	-	-	-	-	-	-	-
	276	Family	-	d__Bacteria;p__Firmicutes_A;c__Clostridia_A;o__Christensenellales;f__UBA1750	Bacteria	Firmicutes_A	Clostridia_A	Christensenellales	UBA1750	-	-	UBA1750 (family)	0.0895094		-	-	-	-	20	31	-	-	-	-	-		-	-	-	-	9	8	-	-	-	-	-	3	8	-	-	-	-	-	-	-	-	-	-
	278	Family	-	d__Archaea;p__Methanobacteriota;c__Methanobacteria;o__Methanobacteriales;f__Methanobacteriaceae	Archaea	Methanobacteriota	Methanobacteria	Methanobacteriales	Methanobacteriaceae	-	-	Methanobacteriaceae (family)	1.1951		-	-	-	-	25	46	-	-	-	-	-		-	-	-	-	9	11	-	-	-	-	-	8	11	-	-	-	-	-	-	-	-	-	-
	279	Family	-	d__Bacteria;p__Firmicutes;c__Bacilli;o__Mycoplasmatales;f__UBA3375	Bacteria	Firmicutes	Bacilli	Mycoplasmatales	UBA3375	-	-	UBA3375 (family)	0		-	-	-	-	0	0	-	-	-	-	-		-	-	-	-	0	0	-	-	-	-	-	6	0	-	-	-	-	-	-	-	-	-	-
	280	Family	-	d__Bacteria;p__Firmicutes;c__Bacilli;o__Bacillales;f__Bacillaceae_G	Bacteria	Firmicutes	Bacilli	Bacillales	Bacillaceae_G	-	-	Bacillaceae_G (family)	0.0133471		-	-	-	-	4	7	-	-	-	-	-		-	-	-	-	1	2	-	-	-	-	-	0	0	-	-	-	-	-	-	-	-	-	-
	281	Family	-	d__Bacteria;p__Bacteroidota;c__Bacteroidia;o__Bacteroidales;f__Bacteroidaceae	Bacteria	Bacteroidota	Bacteroidia	Bacteroidales	Bacteroidaceae	-	-	Bacteroidaceae (family)	13.0372		-	-	-	-	30	59	-	-	-	-	-		-	-	-	-	11	13	-	-	-	-	-	0	13	-	-	-	-	-	-	-	-	-	-
	282	Family	-	d__Bacteria;p__Firmicutes;c__Bacilli;o__Brevibacillales;f__Brevibacillaceae	Bacteria	Firmicutes	Bacilli	Brevibacillales	Brevibacillaceae	-	-	Brevibacillaceae (family)	0		-	-	-	-	0	0	-	-	-	-	-		-	-	-	-	0	0	-	-	-	-	-	11	0	-	-	-	-	-	-	-	-	-	-
	283	Family	-	d__Bacteria;p__Firmicutes;c__Bacilli;o__Bacillales_H;f__Bacillaceae_D	Bacteria	Firmicutes	Bacilli	Bacillales_H	Bacillaceae_D	-	-	Bacillaceae_D (family)	0		-	-	-	-	0	0	-	-	-	-	-		-	-	-	-	0	0	-	-	-	-	-	0	0	-	-	-	-	-	-	-	-	-	-
	284	Family	-	d__Bacteria;p__Campylobacterota;c__Campylobacteria;o__Campylobacterales;f__Arcobacteraceae	Bacteria	Campylobacterota	Campylobacteria	Campylobacterales	Arcobacteraceae	-	-	Arcobacteraceae (family)	0		-	-	-	-	0	0	-	-	-	-	-		-	-	-	-	0	0	-	-	-	-	-	0	0	-	-	-	-	-	-	-	-	-	-
	286	Family	-	d__Bacteria;p__Proteobacteria;c__Gammaproteobacteria;o__Burkholderiales;f__Aquaspirillaceae	Bacteria	Proteobacteria	Gammaproteobacteria	Burkholderiales	Aquaspirillaceae	-	-	Aquaspirillaceae (family)	0		-	-	-	-	0	0	-	-	-	-	-		-	-	-	-	0	0	-	-	-	-	-	0	0	-	-	-	-	-	-	-	-	-	-
	287	Family	-	d__Bacteria;p__Firmicutes_A;c__Clostridia;o__Tissierellales;f__Tissierellaceae	Bacteria	Firmicutes_A	Clostridia	Tissierellales	Tissierellaceae	-	-	Tissierellaceae (family)	0		-	-	-	-	0	0	-	-	-	-	-		-	-	-	-	0	0	-	-	-	-	-	0	0	-	-	-	-	-	-	-	-	-	-
	290	Family	-	d__Bacteria;p__Verrucomicrobiota;c__Lentisphaeria;o__Victivallales;f__Victivallaceae	Bacteria	Verrucomicrobiota	Lentisphaeria	Victivallales	Victivallaceae	-	-	Victivallaceae (family)	0.00341429		-	-	-	-	0	2	-	-	-	-	-		-	-	-	-	0	0	-	-	-	-	-	0	0	-	-	-	-	-	-	-	-	-	-
	291	Family	-	d__Bacteria;p__Firmicutes_A;c__Clostridia;o__Lachnospirales;f__Lachnospiraceae	Bacteria	Firmicutes_A	Clostridia	Lachnospirales	Lachnospiraceae	-	-	Lachnospiraceae (family)	7.72563		-	-	-	-	30	60	-	-	-	-	-		-	-	-	-	11	13	-	-	-	-	-	0	13	-	-	-	-	-	-	-	-	-	-
	292	Family	-	d__Bacteria;p__Proteobacteria;c__Gammaproteobacteria;o__Enterobacterales;f__Enterobacteriaceae	Bacteria	Proteobacteria	Gammaproteobacteria	Enterobacterales	Enterobacteriaceae	-	-	Enterobacteriaceae (family)	1.23821		-	-	-	-	17	34	-	-	-	-	-		-	-	-	-	8	6	-	-	-	-	-	11	7	-	-	-	-	-	-	-	-	-	-
	293	Family	-	d__Bacteria;p__Proteobacteria;c__Gammaproteobacteria;o__Cardiobacteriales;f__Cardiobacteriaceae	Bacteria	Proteobacteria	Gammaproteobacteria	Cardiobacteriales	Cardiobacteriaceae	-	-	Cardiobacteriaceae (family)	0		-	-	-	-	0	0	-	-	-	-	-		-	-	-	-	0	0	-	-	-	-	-	7	0	-	-	-	-	-	-	-	-	-	-
	294	Family	-	d__Bacteria;p__Firmicutes_C;c__Negativicutes;o__Veillonellales;f__Megasphaeraceae	Bacteria	Firmicutes_C	Negativicutes	Veillonellales	Megasphaeraceae	-	-	Megasphaeraceae (family)	0.279708		-	-	-	-	10	21	-	-	-	-	-		-	-	-	-	3	6	-	-	-	-	-	0	4	-	-	-	-	-	-	-	-	-	-
	295	Family	-	d__Bacteria;p__Firmicutes_A;c__Clostridia;o__Peptostreptococcales;f__Peptostreptococcaceae	Bacteria	Firmicutes_A	Clostridia	Peptostreptococcales	Peptostreptococcaceae	-	-	Peptostreptococcaceae (family)	0.0234561		-	-	-	-	4	5	-	-	-	-	-		-	-	-	-	1	3	-	-	-	-	-	1	1	-	-	-	-	-	-	-	-	-	-
	296	Family	-	d__Bacteria;p__Proteobacteria;c__Gammaproteobacteria;o__Enterobacterales;f__Pasteurellaceae	Bacteria	Proteobacteria	Gammaproteobacteria	Enterobacterales	Pasteurellaceae	-	-	Pasteurellaceae (family)	0.0188746		-	-	-	-	1	1	-	-	-	-	-		-	-	-	-	0	0	-	-	-	-	-	0	1	-	-	-	-	-	-	-	-	-	-
	297	Family	-	d__Bacteria;p__Fusobacteriota;c__Fusobacteriia;o__Fusobacteriales;f__Leptotrichiaceae	Bacteria	Fusobacteriota	Fusobacteriia	Fusobacteriales	Leptotrichiaceae	-	-	Leptotrichiaceae (family)	0		-	-	-	-	0	0	-	-	-	-	-		-	-	-	-	0	0	-	-	-	-	-	0	0	-	-	-	-	-	-	-	-	-	-
	298	Family	-	d__Bacteria;p__Proteobacteria;c__Alphaproteobacteria;o__RF32;f__UBA3637	Bacteria	Proteobacteria	Alphaproteobacteria	RF32	UBA3637	-	-	UBA3637 (family)	0.00135285		-	-	-	-	0	1	-	-	-	-	-		-	-	-	-	0	0	-	-	-	-	-	0	0	-	-	-	-	-	-	-	-	-	-
	299	Family	-	d__Bacteria;p__Myxococcota;c__Bradymonadia;o__UBA4248;f__UBA4248	Bacteria	Myxococcota	Bradymonadia	UBA4248	UBA4248	-	-	UBA4248 (family)	0.00348319		-	-	-	-	0	1	-	-	-	-	-		-	-	-	-	0	0	-	-	-	-	-	0	0	-	-	-	-	-	-	-	-	-	-
	300	Family	-	d__Bacteria;p__Bacteroidota;c__Bacteroidia;o__Bacteroidales;f__P3	Bacteria	Bacteroidota	Bacteroidia	Bacteroidales	P3	-	-	P3 (family)	0.022446		-	-	-	-	1	2	-	-	-	-	-		-	-	-	-	0	1	-	-	-	-	-	0	1	-	-	-	-	-	-	-	-	-	-
	301	Family	-	d__Bacteria;p__Firmicutes_A;c__Clostridia;o__RUG12999;f__RUG12999	Bacteria	Firmicutes_A	Clostridia	RUG12999	RUG12999	-	-	RUG12999 (family)	0		-	-	-	-	0	0	-	-	-	-	-		-	-	-	-	0	0	-	-	-	-	-	0	0	-	-	-	-	-	-	-	-	-	-
	302	Family	-	d__Bacteria;p__Firmicutes_A;c__Clostridia;o__HGM11514;f__HGM11514	Bacteria	Firmicutes_A	Clostridia	HGM11514	HGM11514	-	-	HGM11514 (family)	0		-	-	-	-	0	0	-	-	-	-	-		-	-	-	-	0	0	-	-	-	-	-	0	0	-	-	-	-	-	-	-	-	-	-
	303	Family	-	d__Bacteria;p__Firmicutes_A;c__Clostridia;o__Oscillospirales;f__Oscillospiraceae	Bacteria	Firmicutes_A	Clostridia	Oscillospirales	Oscillospiraceae	-	-	Oscillospiraceae (family)	16.0248		-	-	-	-	30	60	-	-	-	-	-		-	-	-	-	11	13	-	-	-	-	-	0	13	-	-	-	-	-	-	-	-	-	-
	304	Family	-	d__Bacteria;p__Firmicutes;c__Bacilli;o__RF39;f__UBA660	Bacteria	Firmicutes	Bacilli	RF39	UBA660	-	-	UBA660 (family)	2.61934		-	-	-	-	27	51	-	-	-	-	-		-	-	-	-	11	11	-	-	-	-	-	11	13	-	-	-	-	-	-	-	-	-	-
	305	Family	-	d__Bacteria;p__Campylobacterota;c__Campylobacteria;o__Campylobacterales;f__Campylobacteraceae	Bacteria	Campylobacterota	Campylobacteria	Campylobacterales	Campylobacteraceae	-	-	Campylobacteraceae (family)	0.00201977		-	-	-	-	1	0	-	-	-	-	-		-	-	-	-	1	0	-	-	-	-	-	10	0	-	-	-	-	-	-	-	-	-	-
	306	Family	-	d__Bacteria;p__Proteobacteria;c__Alphaproteobacteria;o__Rhizobiales_A;f__Rhizobiaceae_A	Bacteria	Proteobacteria	Alphaproteobacteria	Rhizobiales_A	Rhizobiaceae_A	-	-	Rhizobiaceae_A (family)	0		-	-	-	-	0	0	-	-	-	-	-		-	-	-	-	0	0	-	-	-	-	-	1	0	-	-	-	-	-	-	-	-	-	-
	307	Family	-	d__Bacteria;p__Firmicutes_A;c__Clostridia_A;o__Christensenellales;f__CAG-917	Bacteria	Firmicutes_A	Clostridia_A	Christensenellales	CAG_917	-	-	CAG_917 (family)	0.0653529		-	-	-	-	6	16	-	-	-	-	-		-	-	-	-	3	1	-	-	-	-	-	0	2	-	-	-	-	-	-	-	-	-	-
	308	Family	-	d__Bacteria;p__Firmicutes_C;c__Negativicutes;o__Sporomusales;f__Acetonemaceae	Bacteria	Firmicutes_C	Negativicutes	Sporomusales	Acetonemaceae	-	-	Acetonemaceae (family)	0		-	-	-	-	0	0	-	-	-	-	-		-	-	-	-	0	0	-	-	-	-	-	1	0	-	-	-	-	-	-	-	-	-	-
	309	Family	-	d__Bacteria;p__Firmicutes;c__Bacilli;o__Staphylococcales;f__Gemellaceae	Bacteria	Firmicutes	Bacilli	Staphylococcales	Gemellaceae	-	-	Gemellaceae (family)	0		-	-	-	-	0	0	-	-	-	-	-		-	-	-	-	0	0	-	-	-	-	-	0	0	-	-	-	-	-	-	-	-	-	-
	310	Family	-	d__Bacteria;p__Actinobacteriota;c__Coriobacteriia;o__Coriobacteriales;f__UMGS124	Bacteria	Actinobacteriota	Coriobacteriia	Coriobacteriales	UMGS124	-	-	UMGS124 (family)	0.118283		-	-	-	-	8	9	-	-	-	-	-		-	-	-	-	3	3	-	-	-	-	-	0	4	-	-	-	-	-	-	-	-	-	-
	311	Family	-	d__Bacteria;p__Firmicutes;c__Bacilli;o__Bacillales_G;f__Sporolactobacillaceae	Bacteria	Firmicutes	Bacilli	Bacillales_G	Sporolactobacillaceae	-	-	Sporolactobacillaceae (family)	0		-	-	-	-	0	0	-	-	-	-	-		-	-	-	-	0	0	-	-	-	-	-	4	0	-	-	-	-	-	-	-	-	-	-
	312	Family	-	d__Bacteria;p__Desulfobacterota;c__Desulfovibrionia;o__Desulfovibrionales;f__Desulfovibrionaceae	Bacteria	Desulfobacterota	Desulfovibrionia	Desulfovibrionales	Desulfovibrionaceae	-	-	Desulfovibrionaceae (family)	0.142259		-	-	-	-	9	20	-	-	-	-	-		-	-	-	-	2	3	-	-	-	-	-	0	1	-	-	-	-	-	-	-	-	-	-
	313	Family	-	d__Bacteria;p__Proteobacteria;c__Gammaproteobacteria;o__Pseudomonadales;f__Halomonadaceae	Bacteria	Proteobacteria	Gammaproteobacteria	Pseudomonadales	Halomonadaceae	-	-	Halomonadaceae (family)	0		-	-	-	-	0	0	-	-	-	-	-		-	-	-	-	0	0	-	-	-	-	-	1	0	-	-	-	-	-	-	-	-	-	-
	314	Family	-	d__Bacteria;p__Firmicutes_A;c__Clostridia;o__Monoglobales;f__UMGS1388	Bacteria	Firmicutes_A	Clostridia	Monoglobales	UMGS1388	-	-	UMGS1388 (family)	0		-	-	-	-	0	0	-	-	-	-	-		-	-	-	-	0	0	-	-	-	-	-	0	0	-	-	-	-	-	-	-	-	-	-
	315	Family	-	d__Bacteria;p__Actinobacteriota;c__Actinomycetia;o__Actinomycetales;f__Micrococcaceae	Bacteria	Actinobacteriota	Actinomycetia	Actinomycetales	Micrococcaceae	-	-	Micrococcaceae (family)	0.000814867		-	-	-	-	0	0	-	-	-	-	-		-	-	-	-	0	0	-	-	-	-	-	0	1	-	-	-	-	-	-	-	-	-	-
	316	Family	-	d__Bacteria;p__Firmicutes_C;c__Negativicutes;o__UMGS1260;f__UMGS1260	Bacteria	Firmicutes_C	Negativicutes	UMGS1260	UMGS1260	-	-	UMGS1260 (family)	0		-	-	-	-	0	0	-	-	-	-	-		-	-	-	-	0	0	-	-	-	-	-	0	0	-	-	-	-	-	-	-	-	-	-
	317	Family	-	d__Bacteria;p__Proteobacteria;c__Alphaproteobacteria;o__Rhizobiales;f__Xanthobacteraceae	Bacteria	Proteobacteria	Alphaproteobacteria	Rhizobiales	Xanthobacteraceae	-	-	Xanthobacteraceae (family)	0		-	-	-	-	0	0	-	-	-	-	-		-	-	-	-	0	0	-	-	-	-	-	0	0	-	-	-	-	-	-	-	-	-	-
	318	Family	-	d__Bacteria;p__Firmicutes_C;c__Negativicutes;o__Veillonellales;f__Veillonellaceae	Bacteria	Firmicutes_C	Negativicutes	Veillonellales	Veillonellaceae	-	-	Veillonellaceae (family)	0.0464822		-	-	-	-	5	9	-	-	-	-	-		-	-	-	-	3	1	-	-	-	-	-	0	2	-	-	-	-	-	-	-	-	-	-
	319	Family	-	d__Bacteria;p__Firmicutes_A;c__Clostridia_A;o__Christensenellales;f__HGM11417	Bacteria	Firmicutes_A	Clostridia_A	Christensenellales	HGM11417	-	-	HGM11417 (family)	0		-	-	-	-	0	0	-	-	-	-	-		-	-	-	-	0	0	-	-	-	-	-	3	0	-	-	-	-	-	-	-	-	-	-
	320	Family	-	d__Bacteria;p__Firmicutes_A;c__Clostridia;o__Lachnospirales;f__UBA1390	Bacteria	Firmicutes_A	Clostridia	Lachnospirales	UBA1390	-	-	UBA1390 (family)	0.0151752		-	-	-	-	7	10	-	-	-	-	-		-	-	-	-	4	2	-	-	-	-	-	0	1	-	-	-	-	-	-	-	-	-	-
	321	Family	-	d__Bacteria;p__Firmicutes_B;c__Dehalobacteriia;o__UBA4068;f__UBA4068	Bacteria	Firmicutes_B	Dehalobacteriia	UBA4068	UBA4068	-	-	UBA4068 (family)	0		-	-	-	-	0	0	-	-	-	-	-		-	-	-	-	0	0	-	-	-	-	-	2	0	-	-	-	-	-	-	-	-	-	-
	322	Family	-	d__Bacteria;p__Firmicutes_A;c__Clostridia_A;o__Christensenellales;f__	Bacteria	Firmicutes_A	Clostridia_A	Christensenellales	-	-	-	Christensenellales (order)	0		-	-	-	-	0	0	-	-	-	-	-		-	-	-	-	0	0	-	-	-	-	-	0	0	-	-	-	-	-	-	-	-	-	-
	323	Family	-	d__Bacteria;p__Firmicutes_G;c__SHA-98;o__DTUO25;f__HGM14224	Bacteria	Firmicutes_G	SHA_98	DTUO25	HGM14224	-	-	HGM14224 (family)	0		-	-	-	-	0	0	-	-	-	-	-		-	-	-	-	0	0	-	-	-	-	-	0	0	-	-	-	-	-	-	-	-	-	-
	324	Family	-	d__Bacteria;p__Firmicutes_A;c__Clostridia_A;o__Christensenellales;f__Christensenellaceae	Bacteria	Firmicutes_A	Clostridia_A	Christensenellales	Christensenellaceae	-	-	Christensenellaceae (family)	0.00838993		-	-	-	-	0	4	-	-	-	-	-		-	-	-	-	0	0	-	-	-	-	-	0	1	-	-	-	-	-	-	-	-	-	-
	325	Family	-	d__Bacteria;p__Bdellovibrionota;c__Bdellovibrionia_A;o__CAIPTA01;f__CAIPTA01	Bacteria	Bdellovibrionota	Bdellovibrionia_A	CAIPTA01	CAIPTA01	-	-	CAIPTA01 (family)	0		-	-	-	-	0	0	-	-	-	-	-		-	-	-	-	0	0	-	-	-	-	-	0	0	-	-	-	-	-	-	-	-	-	-
	326	Family	-	d__Bacteria;p__Firmicutes;c__Bacilli;o__Mycoplasmatales;f__Metamycoplasmataceae	Bacteria	Firmicutes	Bacilli	Mycoplasmatales	Metamycoplasmataceae	-	-	Metamycoplasmataceae (family)	0		-	-	-	-	0	0	-	-	-	-	-		-	-	-	-	0	0	-	-	-	-	-	0	0	-	-	-	-	-	-	-	-	-	-
	328	Family	-	d__Bacteria;p__Bacteroidota;c__Bacteroidia;o__Bacteroidales;f__W3P20-009	Bacteria	Bacteroidota	Bacteroidia	Bacteroidales	W3P20_009	-	-	W3P20_009 (family)	0		-	-	-	-	0	0	-	-	-	-	-		-	-	-	-	0	0	-	-	-	-	-	0	0	-	-	-	-	-	-	-	-	-	-
	330	Family	-	d__Bacteria;p__Verrucomicrobiota;c__Verrucomicrobiae;o__Opitutales;f__CAG-312	Bacteria	Verrucomicrobiota	Verrucomicrobiae	Opitutales	CAG_312	-	-	CAG_312 (family)	0.015226		-	-	-	-	1	7	-	-	-	-	-		-	-	-	-	0	1	-	-	-	-	-	0	0	-	-	-	-	-	-	-	-	-	-
	331	Family	-	d__Bacteria;p__Firmicutes_C;c__Negativicutes;o__Selenomonadales;f__Selenomonadaceae	Bacteria	Firmicutes_C	Negativicutes	Selenomonadales	Selenomonadaceae	-	-	Selenomonadaceae (family)	0.584021		-	-	-	-	16	41	-	-	-	-	-		-	-	-	-	4	7	-	-	-	-	-	0	8	-	-	-	-	-	-	-	-	-	-
	332	Family	-	d__Bacteria;p__Verrucomicrobiota;c__Kiritimatiellae;o__RFP12;f__UBA1067	Bacteria	Verrucomicrobiota	Kiritimatiellae	RFP12	UBA1067	-	-	UBA1067 (family)	0.0185826		-	-	-	-	5	6	-	-	-	-	-		-	-	-	-	1	3	-	-	-	-	-	4	0	-	-	-	-	-	-	-	-	-	-
	333	Family	-	d__Bacteria;p__Fibrobacterota;c__Fibrobacteria;o__Fibrobacterales;f__Fibrobacteraceae	Bacteria	Fibrobacterota	Fibrobacteria	Fibrobacterales	Fibrobacteraceae	-	-	Fibrobacteraceae (family)	0		-	-	-	-	0	0	-	-	-	-	-		-	-	-	-	0	0	-	-	-	-	-	0	0	-	-	-	-	-	-	-	-	-	-
	334	Family	-	d__Archaea;p__Halobacteriota;c__Methanomicrobia;o__Methanomicrobiales;f__Methanocorpusculaceae	Archaea	Halobacteriota	Methanomicrobia	Methanomicrobiales	Methanocorpusculaceae	-	-	Methanocorpusculaceae (family)	0		-	-	-	-	0	0	-	-	-	-	-		-	-	-	-	0	0	-	-	-	-	-	0	0	-	-	-	-	-	-	-	-	-	-
	335	Family	-	d__Bacteria;p__Bacteroidota;c__Bacteroidia;o__Bacteroidales;f__F082	Bacteria	Bacteroidota	Bacteroidia	Bacteroidales	F082	-	-	F082 (family)	0.170559		-	-	-	-	0	1	-	-	-	-	-		-	-	-	-	0	0	-	-	-	-	-	0	1	-	-	-	-	-	-	-	-	-	-
	336	Family	-	d__Bacteria;p__Firmicutes_A;c__Thermoanaerobacteria;o__Caldanaerobiales;f__UBA4877	Bacteria	Firmicutes_A	Thermoanaerobacteria	Caldanaerobiales	UBA4877	-	-	UBA4877 (family)	0		-	-	-	-	0	0	-	-	-	-	-		-	-	-	-	0	0	-	-	-	-	-	0	0	-	-	-	-	-	-	-	-	-	-
	337	Family	-	d__Bacteria;p__Firmicutes_A;c__Clostridia;o__Eubacteriales;f__Garciellaceae	Bacteria	Firmicutes_A	Clostridia	Eubacteriales	Garciellaceae	-	-	Garciellaceae (family)	0		-	-	-	-	0	0	-	-	-	-	-		-	-	-	-	0	0	-	-	-	-	-	0	0	-	-	-	-	-	-	-	-	-	-
	338	Family	-	d__Bacteria;p__Firmicutes_A;c__Clostridia;o__Tissierellales;f__Sedimentibacteraceae	Bacteria	Firmicutes_A	Clostridia	Tissierellales	Sedimentibacteraceae	-	-	Sedimentibacteraceae (family)	0		-	-	-	-	0	0	-	-	-	-	-		-	-	-	-	0	0	-	-	-	-	-	0	0	-	-	-	-	-	-	-	-	-	-
	339	Family	-	d__Bacteria;p__Firmicutes_A;c__Clostridia;o__Peptostreptococcales;f__Filifactoraceae	Bacteria	Firmicutes_A	Clostridia	Peptostreptococcales	Filifactoraceae	-	-	Filifactoraceae (family)	0		-	-	-	-	0	0	-	-	-	-	-		-	-	-	-	0	0	-	-	-	-	-	0	0	-	-	-	-	-	-	-	-	-	-
	340	Family	-	d__Bacteria;p__Firmicutes_A;c__Clostridia;o__Saccharofermentanales;f__DTU023	Bacteria	Firmicutes_A	Clostridia	Saccharofermentanales	DTU023	-	-	DTU023 (family)	0		-	-	-	-	0	0	-	-	-	-	-		-	-	-	-	0	0	-	-	-	-	-	0	0	-	-	-	-	-	-	-	-	-	-
	341	Family	-	d__Bacteria;p__Firmicutes_A;c__Clostridia_A;o__Christensenellales;f__CAG-74	Bacteria	Firmicutes_A	Clostridia_A	Christensenellales	CAG_74	-	-	CAG_74 (family)	1.82428		-	-	-	-	26	55	-	-	-	-	-		-	-	-	-	11	11	-	-	-	-	-	0	13	-	-	-	-	-	-	-	-	-	-
	342	Family	-	d__Bacteria;p__Firmicutes_A;c__Clostridia;o__UMGS1810;f__UMGS1810	Bacteria	Firmicutes_A	Clostridia	UMGS1810	UMGS1810	-	-	UMGS1810 (family)	0.0102341		-	-	-	-	0	2	-	-	-	-	-		-	-	-	-	0	0	-	-	-	-	-	10	0	-	-	-	-	-	-	-	-	-	-
	343	Family	-	d__Bacteria;p__Firmicutes;c__Bacilli;o__RFN20;f__CAG-826	Bacteria	Firmicutes	Bacilli	RFN20	CAG_826	-	-	CAG_826 (family)	0.0222384		-	-	-	-	1	3	-	-	-	-	-		-	-	-	-	0	0	-	-	-	-	-	2	2	-	-	-	-	-	-	-	-	-	-
	344	Family	-	d__Bacteria;p__Firmicutes_A;c__Clostridia_A;o__Christensenellales;f__QALW01	Bacteria	Firmicutes_A	Clostridia_A	Christensenellales	QALW01	-	-	QALW01 (family)	0.0689305		-	-	-	-	8	15	-	-	-	-	-		-	-	-	-	4	3	-	-	-	-	-	0	3	-	-	-	-	-	-	-	-	-	-
	345	Family	-	d__Bacteria;p__Firmicutes_A;c__Clostridia;o__TANB77;f__CAG-465	Bacteria	Firmicutes_A	Clostridia	TANB77	CAG_465	-	-	CAG_465 (family)	0.0876017		-	-	-	-	6	11	-	-	-	-	-		-	-	-	-	2	3	-	-	-	-	-	4	1	-	-	-	-	-	-	-	-	-	-
	347	Family	-	d__Bacteria;p__Firmicutes_A;c__Clostridia;o__Monoglobales;f__Monoglobaceae	Bacteria	Firmicutes_A	Clostridia	Monoglobales	Monoglobaceae	-	-	Monoglobaceae (family)	0.0645108		-	-	-	-	4	10	-	-	-	-	-		-	-	-	-	3	1	-	-	-	-	-	1	5	-	-	-	-	-	-	-	-	-	-
	349	Family	-	d__Bacteria;p__Proteobacteria;c__Gammaproteobacteria;o__Burkholderiales;f__Burkholderiaceae	Bacteria	Proteobacteria	Gammaproteobacteria	Burkholderiales	Burkholderiaceae	-	-	Burkholderiaceae (family)	0.0286465		-	-	-	-	9	14	-	-	-	-	-		-	-	-	-	4	2	-	-	-	-	-	3	2	-	-	-	-	-	-	-	-	-	-
	350	Family	-	d__Bacteria;p__Firmicutes_A;c__Clostridia;o__Monoglobales_A;f__UBA9506	Bacteria	Firmicutes_A	Clostridia	Monoglobales_A	UBA9506	-	-	UBA9506 (family)	0.0146316		-	-	-	-	2	4	-	-	-	-	-		-	-	-	-	1	1	-	-	-	-	-	2	1	-	-	-	-	-	-	-	-	-	-
	351	Family	-	d__Bacteria;p__Firmicutes_A;c__Clostridia;o__UMGS1883;f__UMGS1883	Bacteria	Firmicutes_A	Clostridia	UMGS1883	UMGS1883	-	-	UMGS1883 (family)	0.030279		-	-	-	-	8	9	-	-	-	-	-		-	-	-	-	3	4	-	-	-	-	-	2	6	-	-	-	-	-	-	-	-	-	-
	352	Family	-	d__Bacteria;p__Firmicutes_A;c__Clostridia;o__Monoglobales_A;f__UMGS1253	Bacteria	Firmicutes_A	Clostridia	Monoglobales_A	UMGS1253	-	-	UMGS1253 (family)	0		-	-	-	-	0	0	-	-	-	-	-		-	-	-	-	0	0	-	-	-	-	-	2	0	-	-	-	-	-	-	-	-	-	-
	353	Family	-	d__Bacteria;p__Firmicutes_A;c__Clostridia;o__Oscillospirales;f__UMGS1783	Bacteria	Firmicutes_A	Clostridia	Oscillospirales	UMGS1783	-	-	UMGS1783 (family)	0.0169692		-	-	-	-	2	5	-	-	-	-	-		-	-	-	-	2	0	-	-	-	-	-	0	0	-	-	-	-	-	-	-	-	-	-
	354	Family	-	d__Bacteria;p__Firmicutes_A;c__Clostridia;o__;f__	Bacteria	Firmicutes_A	Clostridia	-	-	-	-	Clostridia (class)	0		-	-	-	-	0	0	-	-	-	-	-		-	-	-	-	0	0	-	-	-	-	-	0	0	-	-	-	-	-	-	-	-	-	-
	355	Family	-	d__Bacteria;p__Firmicutes_A;c__Clostridia;o__Oscillospirales;f__Ruminococcaceae	Bacteria	Firmicutes_A	Clostridia	Oscillospirales	Ruminococcaceae	-	-	Ruminococcaceae (family)	10.0692		-	-	-	-	30	60	-	-	-	-	-		-	-	-	-	11	13	-	-	-	-	-	0	13	-	-	-	-	-	-	-	-	-	-
	356	Family	-	d__Bacteria;p__Actinobacteriota;c__Actinomycetia;o__Propionibacteriales;f__Propionibacteriaceae	Bacteria	Actinobacteriota	Actinomycetia	Propionibacteriales	Propionibacteriaceae	-	-	Propionibacteriaceae (family)	0.00102292		-	-	-	-	0	1	-	-	-	-	-		-	-	-	-	0	0	-	-	-	-	-	11	0	-	-	-	-	-	-	-	-	-	-
	357	Family	-	d__Bacteria;p__Firmicutes_A;c__Clostridia;o__Oscillospirales;f__UBA644	Bacteria	Firmicutes_A	Clostridia	Oscillospirales	UBA644	-	-	UBA644 (family)	0.0485811		-	-	-	-	7	18	-	-	-	-	-		-	-	-	-	3	2	-	-	-	-	-	0	3	-	-	-	-	-	-	-	-	-	-
	358	Family	-	d__Bacteria;p__Firmicutes_A;c__Clostridia;o__TANB77;f__CAG-508	Bacteria	Firmicutes_A	Clostridia	TANB77	CAG_508	-	-	CAG_508 (family)	1.47095		-	-	-	-	25	46	-	-	-	-	-		-	-	-	-	10	11	-	-	-	-	-	2	11	-	-	-	-	-	-	-	-	-	-
	360	Family	-	d__Bacteria;p__Firmicutes_A;c__Clostridia;o__Oscillospirales;f__Acutalibacteraceae	Bacteria	Firmicutes_A	Clostridia	Oscillospirales	Acutalibacteraceae	-	-	Acutalibacteraceae (family)	9.82084		-	-	-	-	30	60	-	-	-	-	-		-	-	-	-	11	13	-	-	-	-	-	8	13	-	-	-	-	-	-	-	-	-	-
	362	Family	-	d__Bacteria;p__Verrucomicrobiota;c__Verrucomicrobiae;o__Opitutales;f__UBA9783	Bacteria	Verrucomicrobiota	Verrucomicrobiae	Opitutales	UBA9783	-	-	UBA9783 (family)	0		-	-	-	-	0	0	-	-	-	-	-		-	-	-	-	0	0	-	-	-	-	-	11	0	-	-	-	-	-	-	-	-	-	-
	363	Family	-	d__Bacteria;p__Firmicutes_A;c__Clostridia;o__Oscillospirales;f__Butyricicoccaceae	Bacteria	Firmicutes_A	Clostridia	Oscillospirales	Butyricicoccaceae	-	-	Butyricicoccaceae (family)	0.415331		-	-	-	-	25	51	-	-	-	-	-		-	-	-	-	11	9	-	-	-	-	-	0	13	-	-	-	-	-	-	-	-	-	-
	364	Family	-	d__Bacteria;p__Firmicutes;c__Bacilli;o__ML615J-28;f__CAG-313	Bacteria	Firmicutes	Bacilli	ML615J_28	CAG_313	-	-	CAG_313 (family)	0.00308654		-	-	-	-	2	1	-	-	-	-	-		-	-	-	-	1	0	-	-	-	-	-	11	0	-	-	-	-	-	-	-	-	-	-
	365	Family	-	d__Bacteria;p__Proteobacteria;c__Alphaproteobacteria;o__RF32;f__CAG-977	Bacteria	Proteobacteria	Alphaproteobacteria	RF32	CAG_977	-	-	CAG_977 (family)	0.00913832		-	-	-	-	2	4	-	-	-	-	-		-	-	-	-	1	1	-	-	-	-	-	0	1	-	-	-	-	-	-	-	-	-	-
	366	Family	-	d__Bacteria;p__Bacteroidota;c__Bacteroidia;o__Bacteroidales;f__Paludibacteraceae	Bacteria	Bacteroidota	Bacteroidia	Bacteroidales	Paludibacteraceae	-	-	Paludibacteraceae (family)	0.00669092		-	-	-	-	2	2	-	-	-	-	-		-	-	-	-	1	0	-	-	-	-	-	0	2	-	-	-	-	-	-	-	-	-	-
	367	Genus	-	d__Bacteria;p__Firmicutes_A;c__Clostridia;o__Peptostreptococcales;f__Peptostreptococcaceae;g__GCA-900066495	Bacteria	Firmicutes_A	Clostridia	Peptostreptococcales	Peptostreptococcaceae	GCA_900066495	-	GCA_900066495 (genus)	0		-	-	-	-	0	0	-	-	-	-	-		-	-	-	-	0	0	-	-	-	-	-	0	0	-	-	-	-	-	-	-	-	-	-
	368	Genus	-	d__Bacteria;p__Firmicutes_A;c__Clostridia;o__Oscillospirales;f__Ruminococcaceae;g__Anaerotruncus	Bacteria	Firmicutes_A	Clostridia	Oscillospirales	Ruminococcaceae	Anaerotruncus	-	Anaerotruncus (genus)	0		-	-	-	-	0	0	-	-	-	-	-		-	-	-	-	0	0	-	-	-	-	-	0	0	-	-	-	-	-	-	-	-	-	-
	369	Genus	-	d__Bacteria;p__Firmicutes;c__Bacilli;o__Staphylococcales;f__Staphylococcaceae;g__Staphylococcus	Bacteria	Firmicutes	Bacilli	Staphylococcales	Staphylococcaceae	Staphylococcus	-	Staphylococcus (genus)	0		-	-	-	-	0	0	-	-	-	-	-		-	-	-	-	0	0	-	-	-	-	-	0	0	-	-	-	-	-	-	-	-	-	-
	370	Genus	-	d__Bacteria;p__Firmicutes;c__Bacilli;o__Staphylococcales;f__Staphylococcaceae;g__Staphylococcus_A	Bacteria	Firmicutes	Bacilli	Staphylococcales	Staphylococcaceae	Staphylococcus_A	-	Staphylococcus_A (genus)	0		-	-	-	-	0	0	-	-	-	-	-		-	-	-	-	0	0	-	-	-	-	-	0	0	-	-	-	-	-	-	-	-	-	-
	371	Genus	-	d__Bacteria;p__Firmicutes;c__Bacilli;o__Bacillales;f__Bacillaceae;g__Bacillus	Bacteria	Firmicutes	Bacilli	Bacillales	Bacillaceae	Bacillus	-	Bacillus (genus)	0		-	-	-	-	0	0	-	-	-	-	-		-	-	-	-	0	0	-	-	-	-	-	0	0	-	-	-	-	-	-	-	-	-	-
	372	Genus	-	d__Bacteria;p__Firmicutes;c__Bacilli;o__Lactobacillales;f__Lactobacillaceae;g__Latilactobacillus	Bacteria	Firmicutes	Bacilli	Lactobacillales	Lactobacillaceae	Latilactobacillus	-	Latilactobacillus (genus)	0.000816499		-	-	-	-	0	0	-	-	-	-	-		-	-	-	-	0	0	-	-	-	-	-	0	1	-	-	-	-	-	-	-	-	-	-
	373	Genus	-	d__Bacteria;p__Firmicutes_A;c__Clostridia;o__Peptostreptococcales;f__Peptostreptococcaceae;g__Paraclostridium	Bacteria	Firmicutes_A	Clostridia	Peptostreptococcales	Peptostreptococcaceae	Paraclostridium	-	Paraclostridium (genus)	0		-	-	-	-	0	0	-	-	-	-	-		-	-	-	-	0	0	-	-	-	-	-	0	0	-	-	-	-	-	-	-	-	-	-
	374	Genus	-	d__Bacteria;p__Firmicutes;c__Bacilli;o__Erysipelotrichales;f__Erysipelatoclostridiaceae;g__Catenibacterium	Bacteria	Firmicutes	Bacilli	Erysipelotrichales	Erysipelatoclostridiaceae	Catenibacterium	-	Catenibacterium (genus)	0.88861		-	-	-	-	22	41	-	-	-	-	-		-	-	-	-	9	9	-	-	-	-	-	0	10	-	-	-	-	-	-	-	-	-	-
	375	Genus	-	d__Bacteria;p__Firmicutes_C;c__Negativicutes;o__Selenomonadales;f__Selenomonadaceae;g__Mitsuokella	Bacteria	Firmicutes_C	Negativicutes	Selenomonadales	Selenomonadaceae	Mitsuokella	-	Mitsuokella (genus)	0.189469		-	-	-	-	12	36	-	-	-	-	-		-	-	-	-	4	5	-	-	-	-	-	8	5	-	-	-	-	-	-	-	-	-	-
	376	Genus	-	d__Bacteria;p__Firmicutes_A;c__Clostridia;o__Lachnospirales;f__Lachnospiraceae;g__CAG-603	Bacteria	Firmicutes_A	Clostridia	Lachnospirales	Lachnospiraceae	CAG_603	-	CAG_603 (genus)	0.00363655		-	-	-	-	0	3	-	-	-	-	-		-	-	-	-	0	0	-	-	-	-	-	4	0	-	-	-	-	-	-	-	-	-	-
	377	Genus	-	d__Bacteria;p__Firmicutes_A;c__Clostridia;o__Lachnospirales;f__Lachnospiraceae;g__Hungatella	Bacteria	Firmicutes_A	Clostridia	Lachnospirales	Lachnospiraceae	Hungatella	-	Hungatella (genus)	0.000758755		-	-	-	-	0	1	-	-	-	-	-		-	-	-	-	0	0	-	-	-	-	-	0	0	-	-	-	-	-	-	-	-	-	-
	379	Genus	-	d__Bacteria;p__Firmicutes_A;c__Clostridia;o__Oscillospirales;f__Ruminococcaceae;g__Massilimaliae	Bacteria	Firmicutes_A	Clostridia	Oscillospirales	Ruminococcaceae	Massilimaliae	-	Massilimaliae (genus)	0		-	-	-	-	0	0	-	-	-	-	-		-	-	-	-	0	0	-	-	-	-	-	0	0	-	-	-	-	-	-	-	-	-	-
	380	Genus	-	d__Bacteria;p__Firmicutes_A;c__Clostridia;o__Oscillospirales;f__Acutalibacteraceae;g__Pseudoruminococcus	Bacteria	Firmicutes_A	Clostridia	Oscillospirales	Acutalibacteraceae	Pseudoruminococcus	-	Pseudoruminococcus (genus)	0.0244854		-	-	-	-	1	5	-	-	-	-	-		-	-	-	-	1	0	-	-	-	-	-	0	2	-	-	-	-	-	-	-	-	-	-
	381	Genus	-	d__Bacteria;p__Firmicutes;c__Bacilli;o__Haloplasmatales_A;f__Turicibacteraceae;g__Turicibacter	Bacteria	Firmicutes	Bacilli	Haloplasmatales_A	Turicibacteraceae	Turicibacter	-	Turicibacter (genus)	0.000939947		-	-	-	-	0	1	-	-	-	-	-		-	-	-	-	0	0	-	-	-	-	-	3	0	-	-	-	-	-	-	-	-	-	-
	382	Genus	-	d__Bacteria;p__Firmicutes_A;c__Clostridia;o__Lachnospirales;f__Lachnospiraceae;g__Dorea_A	Bacteria	Firmicutes_A	Clostridia	Lachnospirales	Lachnospiraceae	Dorea_A	-	Dorea_A (genus)	0.35823		-	-	-	-	19	39	-	-	-	-	-		-	-	-	-	8	7	-	-	-	-	-	0	9	-	-	-	-	-	-	-	-	-	-
	384	Genus	-	d__Bacteria;p__Firmicutes;c__Bacilli;o__Erysipelotrichales;f__Erysipelatoclostridiaceae;g__Faecalibacillus	Bacteria	Firmicutes	Bacilli	Erysipelotrichales	Erysipelatoclostridiaceae	Faecalibacillus	-	Faecalibacillus (genus)	0.0067848		-	-	-	-	2	1	-	-	-	-	-		-	-	-	-	1	0	-	-	-	-	-	11	0	-	-	-	-	-	-	-	-	-	-
	385	Genus	-	d__Bacteria;p__Firmicutes_A;c__Clostridia;o__Clostridiales;f__Clostridiaceae;g__Clostridium_P	Bacteria	Firmicutes_A	Clostridia	Clostridiales	Clostridiaceae	Clostridium_P	-	Clostridium_P (genus)	0.0293386		-	-	-	-	6	6	-	-	-	-	-		-	-	-	-	1	2	-	-	-	-	-	2	3	-	-	-	-	-	-	-	-	-	-
	386	Genus	-	d__Bacteria;p__Bacteroidota;c__Bacteroidia;o__Bacteroidales;f__Muribaculaceae;g__Muribaculum	Bacteria	Bacteroidota	Bacteroidia	Bacteroidales	Muribaculaceae	Muribaculum	-	Muribaculum (genus)	0		-	-	-	-	0	0	-	-	-	-	-		-	-	-	-	0	0	-	-	-	-	-	1	0	-	-	-	-	-	-	-	-	-	-
	387	Genus	-	d__Bacteria;p__Firmicutes_A;c__Clostridia;o__Lachnospirales;f__Lachnospiraceae;g__Lachnospira	Bacteria	Firmicutes_A	Clostridia	Lachnospirales	Lachnospiraceae	Lachnospira	-	Lachnospira (genus)	0.103404		-	-	-	-	12	18	-	-	-	-	-		-	-	-	-	3	5	-	-	-	-	-	0	2	-	-	-	-	-	-	-	-	-	-
	388	Genus	-	d__Bacteria;p__Firmicutes_A;c__Clostridia;o__Peptostreptococcales;f__Anaerovoracaceae;g__Emergencia	Bacteria	Firmicutes_A	Clostridia	Peptostreptococcales	Anaerovoracaceae	Emergencia	-	Emergencia (genus)	0		-	-	-	-	0	0	-	-	-	-	-		-	-	-	-	0	0	-	-	-	-	-	4	0	-	-	-	-	-	-	-	-	-	-
	389	Genus	-	d__Bacteria;p__Firmicutes_A;c__Clostridia;o__Lachnospirales;f__Lachnospiraceae;g__GCA-900066755	Bacteria	Firmicutes_A	Clostridia	Lachnospirales	Lachnospiraceae	GCA_900066755	-	GCA_900066755 (genus)	0		-	-	-	-	0	0	-	-	-	-	-		-	-	-	-	0	0	-	-	-	-	-	0	0	-	-	-	-	-	-	-	-	-	-
	390	Genus	-	d__Bacteria;p__Firmicutes_A;c__Clostridia;o__Oscillospirales;f__Acutalibacteraceae;g__Clostridium_A	Bacteria	Firmicutes_A	Clostridia	Oscillospirales	Acutalibacteraceae	Clostridium_A	-	Clostridium_A (genus)	0.00106185		-	-	-	-	0	1	-	-	-	-	-		-	-	-	-	0	0	-	-	-	-	-	0	0	-	-	-	-	-	-	-	-	-	-
	391	Genus	-	d__Bacteria;p__Firmicutes_A;c__Clostridia;o__Oscillospirales;f__Oscillospiraceae;g__Pseudoflavonifractor	Bacteria	Firmicutes_A	Clostridia	Oscillospirales	Oscillospiraceae	Pseudoflavonifractor	-	Pseudoflavonifractor (genus)	0		-	-	-	-	0	0	-	-	-	-	-		-	-	-	-	0	0	-	-	-	-	-	0	0	-	-	-	-	-	-	-	-	-	-
	392	Genus	-	d__Bacteria;p__Firmicutes_A;c__Clostridia;o__Oscillospirales;f__Ruminococcaceae;g__UBA1394	Bacteria	Firmicutes_A	Clostridia	Oscillospirales	Ruminococcaceae	UBA1394	-	UBA1394 (genus)	0		-	-	-	-	0	0	-	-	-	-	-		-	-	-	-	0	0	-	-	-	-	-	0	0	-	-	-	-	-	-	-	-	-	-
	393	Genus	-	d__Bacteria;p__Firmicutes_A;c__Clostridia_A;o__Christensenellales;f__GCA-900066905;g__GCA-900066905	Bacteria	Firmicutes_A	Clostridia_A	Christensenellales	GCA_900066905	GCA_900066905	-	GCA_900066905 (genus)	0		-	-	-	-	0	0	-	-	-	-	-		-	-	-	-	0	0	-	-	-	-	-	0	0	-	-	-	-	-	-	-	-	-	-
	394	Genus	-	d__Bacteria;p__Firmicutes;c__Bacilli;o__Exiguobacterales;f__Exiguobacteraceae;g__Exiguobacterium	Bacteria	Firmicutes	Bacilli	Exiguobacterales	Exiguobacteraceae	Exiguobacterium	-	Exiguobacterium (genus)	0		-	-	-	-	0	0	-	-	-	-	-		-	-	-	-	0	0	-	-	-	-	-	0	0	-	-	-	-	-	-	-	-	-	-
	395	Genus	-	d__Bacteria;p__Actinobacteriota;c__Actinomycetia;o__Mycobacteriales;f__Mycobacteriaceae;g__Corynebacterium	Bacteria	Actinobacteriota	Actinomycetia	Mycobacteriales	Mycobacteriaceae	Corynebacterium	-	Corynebacterium (genus)	0		-	-	-	-	0	0	-	-	-	-	-		-	-	-	-	0	0	-	-	-	-	-	0	0	-	-	-	-	-	-	-	-	-	-
	396	Genus	-	d__Bacteria;p__Proteobacteria;c__Gammaproteobacteria;o__Pseudomonadales;f__Moraxellaceae;g__Acinetobacter	Bacteria	Proteobacteria	Gammaproteobacteria	Pseudomonadales	Moraxellaceae	Acinetobacter	-	Acinetobacter (genus)	0		-	-	-	-	0	0	-	-	-	-	-		-	-	-	-	0	0	-	-	-	-	-	0	0	-	-	-	-	-	-	-	-	-	-
	397	Genus	-	d__Bacteria;p__Firmicutes;c__Bacilli;o__Bacillales_B;f__DSM-1321;g__Peribacillus	Bacteria	Firmicutes	Bacilli	Bacillales_B	DSM_1321	Peribacillus	-	Peribacillus (genus)	0		-	-	-	-	0	0	-	-	-	-	-		-	-	-	-	0	0	-	-	-	-	-	0	0	-	-	-	-	-	-	-	-	-	-
	398	Genus	-	d__Bacteria;p__Firmicutes_A;c__Clostridia;o__Oscillospirales;f__Ruminococcaceae;g__Gemmiger	Bacteria	Firmicutes_A	Clostridia	Oscillospirales	Ruminococcaceae	Gemmiger	-	Gemmiger (genus)	1.84319		-	-	-	-	29	55	-	-	-	-	-		-	-	-	-	11	12	-	-	-	-	-	0	13	-	-	-	-	-	-	-	-	-	-
	399	Genus	-	d__Bacteria;p__Firmicutes_A;c__Clostridia;o__Oscillospirales;f__Ruminococcaceae;g__CAG-353	Bacteria	Firmicutes_A	Clostridia	Oscillospirales	Ruminococcaceae	CAG_353	-	CAG_353 (genus)	0.0106729		-	-	-	-	1	5	-	-	-	-	-		-	-	-	-	0	0	-	-	-	-	-	10	0	-	-	-	-	-	-	-	-	-	-
	400	Genus	-	d__Bacteria;p__Firmicutes_A;c__Clostridia;o__Oscillospirales;f__Oscillospiraceae;g__Lawsonibacter	Bacteria	Firmicutes_A	Clostridia	Oscillospirales	Oscillospiraceae	Lawsonibacter	-	Lawsonibacter (genus)	0.0500992		-	-	-	-	13	24	-	-	-	-	-		-	-	-	-	5	5	-	-	-	-	-	1	4	-	-	-	-	-	-	-	-	-	-
	401	Genus	-	d__Bacteria;p__Proteobacteria;c__Gammaproteobacteria;o__Burkholderiales;f__Burkholderiaceae;g__Achromobacter	Bacteria	Proteobacteria	Gammaproteobacteria	Burkholderiales	Burkholderiaceae	Achromobacter	-	Achromobacter (genus)	0		-	-	-	-	0	0	-	-	-	-	-		-	-	-	-	0	0	-	-	-	-	-	7	0	-	-	-	-	-	-	-	-	-	-
	402	Genus	-	d__Bacteria;p__Firmicutes_A;c__Clostridia;o__Lachnospirales;f__Lachnospiraceae;g__UBA7160	Bacteria	Firmicutes_A	Clostridia	Lachnospirales	Lachnospiraceae	UBA7160	-	UBA7160 (genus)	0.0162232		-	-	-	-	4	8	-	-	-	-	-		-	-	-	-	1	1	-	-	-	-	-	0	3	-	-	-	-	-	-	-	-	-	-
	403	Genus	-	d__Bacteria;p__Proteobacteria;c__Gammaproteobacteria;o__Enterobacterales;f__Enterobacteriaceae;g__Klebsiella_A	Bacteria	Proteobacteria	Gammaproteobacteria	Enterobacterales	Enterobacteriaceae	Klebsiella_A	-	Klebsiella_A (genus)	0.0106701		-	-	-	-	1	0	-	-	-	-	-		-	-	-	-	0	1	-	-	-	-	-	0	0	-	-	-	-	-	-	-	-	-	-
	404	Genus	-	d__Bacteria;p__Firmicutes_A;c__Clostridia;o__Oscillospirales;f__Oscillospiraceae;g__Flavonifractor	Bacteria	Firmicutes_A	Clostridia	Oscillospirales	Oscillospiraceae	Flavonifractor	-	Flavonifractor (genus)	0.00364373		-	-	-	-	1	4	-	-	-	-	-		-	-	-	-	0	1	-	-	-	-	-	0	0	-	-	-	-	-	-	-	-	-	-
	405	Genus	-	d__Bacteria;p__Firmicutes_C;c__Negativicutes;o__Selenomonadales;f__Massilibacillaceae;g__CABIZH01	Bacteria	Firmicutes_C	Negativicutes	Selenomonadales	Massilibacillaceae	CABIZH01	-	CABIZH01 (genus)	0		-	-	-	-	0	0	-	-	-	-	-		-	-	-	-	0	0	-	-	-	-	-	0	0	-	-	-	-	-	-	-	-	-	-
	406	Genus	-	d__Bacteria;p__Actinobacteriota;c__Actinomycetia;o__Actinomycetales;f__Micrococcaceae;g__Micrococcus	Bacteria	Actinobacteriota	Actinomycetia	Actinomycetales	Micrococcaceae	Micrococcus	-	Micrococcus (genus)	0		-	-	-	-	0	0	-	-	-	-	-		-	-	-	-	0	0	-	-	-	-	-	0	0	-	-	-	-	-	-	-	-	-	-
	407	Genus	-	d__Bacteria;p__Firmicutes_A;c__Clostridia;o__Peptostreptococcales;f__Anaerovoracaceae;g__Bacilliculturomica	Bacteria	Firmicutes_A	Clostridia	Peptostreptococcales	Anaerovoracaceae	Bacilliculturomica	-	Bacilliculturomica (genus)	0		-	-	-	-	0	0	-	-	-	-	-		-	-	-	-	0	0	-	-	-	-	-	0	0	-	-	-	-	-	-	-	-	-	-
	408	Genus	-	d__Bacteria;p__Firmicutes;c__Bacilli;o__Lactobacillales;f__Enterococcaceae;g__Enterococcus_D	Bacteria	Firmicutes	Bacilli	Lactobacillales	Enterococcaceae	Enterococcus_D	-	Enterococcus_D (genus)	0		-	-	-	-	0	0	-	-	-	-	-		-	-	-	-	0	0	-	-	-	-	-	0	0	-	-	-	-	-	-	-	-	-	-
	409	Genus	-	d__Bacteria;p__Proteobacteria;c__Gammaproteobacteria;o__Enterobacterales;f__Enterobacteriaceae;g__Kluyvera	Bacteria	Proteobacteria	Gammaproteobacteria	Enterobacterales	Enterobacteriaceae	Kluyvera	-	Kluyvera (genus)	0.00162719		-	-	-	-	0	1	-	-	-	-	-		-	-	-	-	0	0	-	-	-	-	-	0	0	-	-	-	-	-	-	-	-	-	-
	410	Genus	-	d__Bacteria;p__Actinobacteriota;c__Actinomycetia;o__Propionibacteriales;f__Propionibacteriaceae;g__Cutibacterium	Bacteria	Actinobacteriota	Actinomycetia	Propionibacteriales	Propionibacteriaceae	Cutibacterium	-	Cutibacterium (genus)	0		-	-	-	-	0	0	-	-	-	-	-		-	-	-	-	0	0	-	-	-	-	-	0	0	-	-	-	-	-	-	-	-	-	-
	411	Genus	-	d__Bacteria;p__Actinobacteriota;c__Actinomycetia;o__Actinomycetales;f__Actinomycetaceae;g__Actinomyces	Bacteria	Actinobacteriota	Actinomycetia	Actinomycetales	Actinomycetaceae	Actinomyces	-	Actinomyces (genus)	0		-	-	-	-	0	0	-	-	-	-	-		-	-	-	-	0	0	-	-	-	-	-	0	0	-	-	-	-	-	-	-	-	-	-
	412	Genus	-	d__Bacteria;p__Firmicutes;c__Bacilli;o__Lactobacillales;f__Streptococcaceae;g__Streptococcus	Bacteria	Firmicutes	Bacilli	Lactobacillales	Streptococcaceae	Streptococcus	-	Streptococcus (genus)	0.176663		-	-	-	-	3	11	-	-	-	-	-		-	-	-	-	1	1	-	-	-	-	-	0	2	-	-	-	-	-	-	-	-	-	-
	413	Genus	-	d__Bacteria;p__Firmicutes_A;c__Clostridia;o__Clostridiales;f__Clostridiaceae;g__Clostridium_J	Bacteria	Firmicutes_A	Clostridia	Clostridiales	Clostridiaceae	Clostridium_J	-	Clostridium_J (genus)	0		-	-	-	-	0	0	-	-	-	-	-		-	-	-	-	0	0	-	-	-	-	-	4	0	-	-	-	-	-	-	-	-	-	-
	414	Genus	-	d__Bacteria;p__Firmicutes;c__Bacilli;o__Exiguobacterales;f__Exiguobacteraceae;g__Exiguobacterium_A	Bacteria	Firmicutes	Bacilli	Exiguobacterales	Exiguobacteraceae	Exiguobacterium_A	-	Exiguobacterium_A (genus)	0		-	-	-	-	0	0	-	-	-	-	-		-	-	-	-	0	0	-	-	-	-	-	0	0	-	-	-	-	-	-	-	-	-	-
	415	Genus	-	d__Bacteria;p__Firmicutes_A;c__Clostridia;o__Lachnospirales;f__Lachnospiraceae;g__NSJ-38	Bacteria	Firmicutes_A	Clostridia	Lachnospirales	Lachnospiraceae	NSJ_38	-	NSJ_38 (genus)	0		-	-	-	-	0	0	-	-	-	-	-		-	-	-	-	0	0	-	-	-	-	-	0	0	-	-	-	-	-	-	-	-	-	-
	416	Genus	-	d__Bacteria;p__Firmicutes_A;c__Clostridia;o__Eubacteriales;f__Eubacteriaceae;g__Eubacterium	Bacteria	Firmicutes_A	Clostridia	Eubacteriales	Eubacteriaceae	Eubacterium	-	Eubacterium (genus)	0		-	-	-	-	0	0	-	-	-	-	-		-	-	-	-	0	0	-	-	-	-	-	0	0	-	-	-	-	-	-	-	-	-	-
	417	Genus	-	d__Bacteria;p__Firmicutes_A;c__Clostridia;o__Clostridiales;f__Clostridiaceae;g__Clostridium_B	Bacteria	Firmicutes_A	Clostridia	Clostridiales	Clostridiaceae	Clostridium_B	-	Clostridium_B (genus)	0		-	-	-	-	0	0	-	-	-	-	-		-	-	-	-	0	0	-	-	-	-	-	0	0	-	-	-	-	-	-	-	-	-	-
	418	Genus	-	d__Bacteria;p__Firmicutes_A;c__Clostridia;o__Peptostreptococcales;f__Anaerovoracaceae;g__BX12	Bacteria	Firmicutes_A	Clostridia	Peptostreptococcales	Anaerovoracaceae	BX12	-	BX12 (genus)	0		-	-	-	-	0	0	-	-	-	-	-		-	-	-	-	0	0	-	-	-	-	-	0	0	-	-	-	-	-	-	-	-	-	-
	419	Genus	-	d__Bacteria;p__Firmicutes_A;c__Clostridia;o__Lachnospirales;f__Lachnospiraceae;g__Catenibacillus	Bacteria	Firmicutes_A	Clostridia	Lachnospirales	Lachnospiraceae	Catenibacillus	-	Catenibacillus (genus)	0		-	-	-	-	0	0	-	-	-	-	-		-	-	-	-	0	0	-	-	-	-	-	0	0	-	-	-	-	-	-	-	-	-	-
	420	Genus	-	d__Bacteria;p__Firmicutes_A;c__Clostridia;o__Oscillospirales;f__Acutalibacteraceae;g__Marseille-P4683	Bacteria	Firmicutes_A	Clostridia	Oscillospirales	Acutalibacteraceae	Marseille_P4683	-	Marseille_P4683 (genus)	0		-	-	-	-	0	0	-	-	-	-	-		-	-	-	-	0	0	-	-	-	-	-	0	0	-	-	-	-	-	-	-	-	-	-
	421	Genus	-	d__Bacteria;p__Firmicutes_A;c__Clostridia;o__Tissierellales;f__Peptoniphilaceae;g__Peptoniphilus_C	Bacteria	Firmicutes_A	Clostridia	Tissierellales	Peptoniphilaceae	Peptoniphilus_C	-	Peptoniphilus_C (genus)	0		-	-	-	-	0	0	-	-	-	-	-		-	-	-	-	0	0	-	-	-	-	-	0	0	-	-	-	-	-	-	-	-	-	-
	422	Genus	-	d__Bacteria;p__Firmicutes;c__Bacilli;o__Erysipelotrichales;f__Erysipelatoclostridiaceae;g__Beduini	Bacteria	Firmicutes	Bacilli	Erysipelotrichales	Erysipelatoclostridiaceae	Beduini	-	Beduini (genus)	0		-	-	-	-	0	0	-	-	-	-	-		-	-	-	-	0	0	-	-	-	-	-	0	0	-	-	-	-	-	-	-	-	-	-
	423	Genus	-	d__Bacteria;p__Firmicutes;c__Bacilli;o__Erysipelotrichales;f__Erysipelatoclostridiaceae;g__Longibaculum	Bacteria	Firmicutes	Bacilli	Erysipelotrichales	Erysipelatoclostridiaceae	Longibaculum	-	Longibaculum (genus)	0		-	-	-	-	0	0	-	-	-	-	-		-	-	-	-	0	0	-	-	-	-	-	0	0	-	-	-	-	-	-	-	-	-	-
	424	Genus	-	d__Bacteria;p__Firmicutes_A;c__Clostridia;o__Lachnospirales;f__Lachnospiraceae;g__Murimonas	Bacteria	Firmicutes_A	Clostridia	Lachnospirales	Lachnospiraceae	Murimonas	-	Murimonas (genus)	0		-	-	-	-	0	0	-	-	-	-	-		-	-	-	-	0	0	-	-	-	-	-	0	0	-	-	-	-	-	-	-	-	-	-
	427	Genus	-	d__Bacteria;p__Firmicutes_A;c__Clostridia;o__Lachnospirales;f__Lachnospiraceae;g__Lacrimispora	Bacteria	Firmicutes_A	Clostridia	Lachnospirales	Lachnospiraceae	Lacrimispora	-	Lacrimispora (genus)	0		-	-	-	-	0	0	-	-	-	-	-		-	-	-	-	0	0	-	-	-	-	-	0	0	-	-	-	-	-	-	-	-	-	-
	428	Genus	-	d__Bacteria;p__Firmicutes_A;c__Clostridia;o__Lachnospirales;f__Lachnospiraceae;g__Dorea	Bacteria	Firmicutes_A	Clostridia	Lachnospirales	Lachnospiraceae	Dorea	-	Dorea (genus)	0.230913		-	-	-	-	19	41	-	-	-	-	-		-	-	-	-	9	6	-	-	-	-	-	0	9	-	-	-	-	-	-	-	-	-	-
	429	Genus	-	d__Bacteria;p__Firmicutes_A;c__Clostridia;o__Lachnospirales;f__Lachnospiraceae;g__Faecalimonas	Bacteria	Firmicutes_A	Clostridia	Lachnospirales	Lachnospiraceae	Faecalimonas	-	Faecalimonas (genus)	0.00285721		-	-	-	-	0	1	-	-	-	-	-		-	-	-	-	0	0	-	-	-	-	-	9	0	-	-	-	-	-	-	-	-	-	-
	430	Genus	-	d__Bacteria;p__Firmicutes_A;c__Clostridia;o__Lachnospirales;f__Lachnospiraceae;g__CAG-45	Bacteria	Firmicutes_A	Clostridia	Lachnospirales	Lachnospiraceae	CAG_45	-	CAG_45 (genus)	0.0700179		-	-	-	-	8	22	-	-	-	-	-		-	-	-	-	4	3	-	-	-	-	-	0	7	-	-	-	-	-	-	-	-	-	-
	431	Genus	-	d__Bacteria;p__Firmicutes_A;c__Clostridia;o__Lachnospirales;f__Lachnospiraceae;g__RUG115	Bacteria	Firmicutes_A	Clostridia	Lachnospirales	Lachnospiraceae	RUG115	-	RUG115 (genus)	0.112762		-	-	-	-	9	16	-	-	-	-	-		-	-	-	-	5	1	-	-	-	-	-	5	4	-	-	-	-	-	-	-	-	-	-
	432	Genus	-	d__Bacteria;p__Firmicutes;c__Bacilli;o__Lactobacillales;f__Lactobacillaceae;g__Weissella	Bacteria	Firmicutes	Bacilli	Lactobacillales	Lactobacillaceae	Weissella	-	Weissella (genus)	0.00100901		-	-	-	-	0	1	-	-	-	-	-		-	-	-	-	0	0	-	-	-	-	-	3	0	-	-	-	-	-	-	-	-	-	-
	433	Genus	-	d__Bacteria;p__Firmicutes_A;c__Clostridia;o__Lachnospirales;f__Lachnospiraceae;g__Sellimonas	Bacteria	Firmicutes_A	Clostridia	Lachnospirales	Lachnospiraceae	Sellimonas	-	Sellimonas (genus)	0		-	-	-	-	0	0	-	-	-	-	-		-	-	-	-	0	0	-	-	-	-	-	0	0	-	-	-	-	-	-	-	-	-	-
	434	Genus	-	d__Bacteria;p__Firmicutes;c__Bacilli;o__Lactobacillales;f__Lactobacillaceae;g__Lactobacillus	Bacteria	Firmicutes	Bacilli	Lactobacillales	Lactobacillaceae	Lactobacillus	-	Lactobacillus (genus)	0.0512001		-	-	-	-	1	1	-	-	-	-	-		-	-	-	-	0	1	-	-	-	-	-	0	1	-	-	-	-	-	-	-	-	-	-
	435	Genus	-	d__Bacteria;p__Firmicutes;c__Bacilli;o__Lactobacillales;f__Enterococcaceae;g__Enterococcus_B	Bacteria	Firmicutes	Bacilli	Lactobacillales	Enterococcaceae	Enterococcus_B	-	Enterococcus_B (genus)	0.0103401		-	-	-	-	1	2	-	-	-	-	-		-	-	-	-	0	1	-	-	-	-	-	0	1	-	-	-	-	-	-	-	-	-	-
	436	Genus	-	d__Bacteria;p__Firmicutes;c__Bacilli;o__Lactobacillales;f__Enterococcaceae;g__Enterococcus_C	Bacteria	Firmicutes	Bacilli	Lactobacillales	Enterococcaceae	Enterococcus_C	-	Enterococcus_C (genus)	0		-	-	-	-	0	0	-	-	-	-	-		-	-	-	-	0	0	-	-	-	-	-	2	0	-	-	-	-	-	-	-	-	-	-
	437	Genus	-	d__Bacteria;p__Firmicutes_A;c__Clostridia;o__Lachnospirales;f__Lachnospiraceae;g__Mediterraneibacter_A	Bacteria	Firmicutes_A	Clostridia	Lachnospirales	Lachnospiraceae	Mediterraneibacter_A	-	Mediterraneibacter_A (genus)	0		-	-	-	-	0	0	-	-	-	-	-		-	-	-	-	0	0	-	-	-	-	-	0	0	-	-	-	-	-	-	-	-	-	-
	438	Genus	-	d__Bacteria;p__Firmicutes_A;c__Clostridia;o__Lachnospirales;f__Lachnospiraceae;g__Extibacter	Bacteria	Firmicutes_A	Clostridia	Lachnospirales	Lachnospiraceae	Extibacter	-	Extibacter (genus)	0		-	-	-	-	0	0	-	-	-	-	-		-	-	-	-	0	0	-	-	-	-	-	0	0	-	-	-	-	-	-	-	-	-	-
	439	Genus	-	d__Bacteria;p__Firmicutes_A;c__Clostridia;o__Lachnospirales;f__Lachnospiraceae;g__Muricomes	Bacteria	Firmicutes_A	Clostridia	Lachnospirales	Lachnospiraceae	Muricomes	-	Muricomes (genus)	0		-	-	-	-	0	0	-	-	-	-	-		-	-	-	-	0	0	-	-	-	-	-	0	0	-	-	-	-	-	-	-	-	-	-
	440	Genus	-	d__Bacteria;p__Firmicutes_A;c__Clostridia;o__Lachnospirales;f__Anaerotignaceae;g__Anaerotignum	Bacteria	Firmicutes_A	Clostridia	Lachnospirales	Anaerotignaceae	Anaerotignum	-	Anaerotignum (genus)	0.0233277		-	-	-	-	4	8	-	-	-	-	-		-	-	-	-	2	0	-	-	-	-	-	0	2	-	-	-	-	-	-	-	-	-	-
	441	Genus	-	d__Bacteria;p__Firmicutes_A;c__Clostridia;o__Lachnospirales;f__Lachnospiraceae;g__UBA9414	Bacteria	Firmicutes_A	Clostridia	Lachnospirales	Lachnospiraceae	UBA9414	-	UBA9414 (genus)	0		-	-	-	-	0	0	-	-	-	-	-		-	-	-	-	0	0	-	-	-	-	-	2	0	-	-	-	-	-	-	-	-	-	-
	443	Genus	-	d__Bacteria;p__Firmicutes;c__Bacilli;o__Bacillales_B;f__Bacillaceae_C;g__Weizmannia	Bacteria	Firmicutes	Bacilli	Bacillales_B	Bacillaceae_C	Weizmannia	-	Weizmannia (genus)	0		-	-	-	-	0	0	-	-	-	-	-		-	-	-	-	0	0	-	-	-	-	-	0	0	-	-	-	-	-	-	-	-	-	-
	444	Genus	-	d__Bacteria;p__Firmicutes_A;c__Clostridia;o__Lachnospirales;f__Lachnospiraceae;g__KLE1615	Bacteria	Firmicutes_A	Clostridia	Lachnospirales	Lachnospiraceae	KLE1615	-	KLE1615 (genus)	0.0053054		-	-	-	-	1	3	-	-	-	-	-		-	-	-	-	0	0	-	-	-	-	-	0	0	-	-	-	-	-	-	-	-	-	-
	446	Genus	-	d__Bacteria;p__Firmicutes_A;c__Clostridia;o__Lachnospirales;f__Lachnospiraceae;g__AF33-28	Bacteria	Firmicutes_A	Clostridia	Lachnospirales	Lachnospiraceae	AF33_28	-	AF33_28 (genus)	0		-	-	-	-	0	0	-	-	-	-	-		-	-	-	-	0	0	-	-	-	-	-	0	0	-	-	-	-	-	-	-	-	-	-
	447	Genus	-	d__Bacteria;p__Firmicutes_A;c__Clostridia;o__Lachnospirales;f__Lachnospiraceae;g__Lachnoclostridium_B	Bacteria	Firmicutes_A	Clostridia	Lachnospirales	Lachnospiraceae	Lachnoclostridium_B	-	Lachnoclostridium_B (genus)	0.0246528		-	-	-	-	5	10	-	-	-	-	-		-	-	-	-	2	2	-	-	-	-	-	0	2	-	-	-	-	-	-	-	-	-	-
	448	Genus	-	d__Bacteria;p__Firmicutes_A;c__Clostridia;o__Lachnospirales;f__Lachnospiraceae;g__Eubacterium_F	Bacteria	Firmicutes_A	Clostridia	Lachnospirales	Lachnospiraceae	Eubacterium_F	-	Eubacterium_F (genus)	0.0160741		-	-	-	-	1	5	-	-	-	-	-		-	-	-	-	0	0	-	-	-	-	-	3	1	-	-	-	-	-	-	-	-	-	-
	449	Genus	-	d__Bacteria;p__Firmicutes_A;c__Clostridia;o__Oscillospirales;f__Butyricicoccaceae;g__AM07-15	Bacteria	Firmicutes_A	Clostridia	Oscillospirales	Butyricicoccaceae	AM07_15	-	AM07_15 (genus)	0		-	-	-	-	0	0	-	-	-	-	-		-	-	-	-	0	0	-	-	-	-	-	3	0	-	-	-	-	-	-	-	-	-	-
	450	Genus	-	d__Bacteria;p__Firmicutes;c__Bacilli;o__Erysipelotrichales;f__Erysipelotrichaceae;g__NSJ-61	Bacteria	Firmicutes	Bacilli	Erysipelotrichales	Erysipelotrichaceae	NSJ_61	-	NSJ_61 (genus)	0		-	-	-	-	0	0	-	-	-	-	-		-	-	-	-	0	0	-	-	-	-	-	0	0	-	-	-	-	-	-	-	-	-	-
	451	Genus	-	d__Bacteria;p__Firmicutes_A;c__Clostridia;o__Lachnospirales;f__Lachnospiraceae;g__CAG-317	Bacteria	Firmicutes_A	Clostridia	Lachnospirales	Lachnospiraceae	CAG_317	-	CAG_317 (genus)	0.015337		-	-	-	-	3	5	-	-	-	-	-		-	-	-	-	2	1	-	-	-	-	-	0	1	-	-	-	-	-	-	-	-	-	-
	452	Genus	-	d__Bacteria;p__Firmicutes;c__Bacilli;o__Lactobacillales;f__Streptococcaceae;g__Lactococcus	Bacteria	Firmicutes	Bacilli	Lactobacillales	Streptococcaceae	Lactococcus	-	Lactococcus (genus)	0.0238576		-	-	-	-	1	3	-	-	-	-	-		-	-	-	-	0	0	-	-	-	-	-	0	0	-	-	-	-	-	-	-	-	-	-
	453	Genus	-	d__Bacteria;p__Firmicutes_A;c__Clostridia;o__Lachnospirales;f__Lachnospiraceae;g__Coprococcus	Bacteria	Firmicutes_A	Clostridia	Lachnospirales	Lachnospiraceae	Coprococcus	-	Coprococcus (genus)	0.349236		-	-	-	-	13	31	-	-	-	-	-		-	-	-	-	5	6	-	-	-	-	-	0	8	-	-	-	-	-	-	-	-	-	-
	454	Genus	-	d__Bacteria;p__Firmicutes;c__Bacilli;o__Lactobacillales;f__Vagococcaceae;g__Vagococcus	Bacteria	Firmicutes	Bacilli	Lactobacillales	Vagococcaceae	Vagococcus	-	Vagococcus (genus)	0		-	-	-	-	0	0	-	-	-	-	-		-	-	-	-	0	0	-	-	-	-	-	7	0	-	-	-	-	-	-	-	-	-	-
	455	Genus	-	d__Bacteria;p__Firmicutes;c__Bacilli;o__Erysipelotrichales;f__Erysipelotrichaceae;g__Amedibacterium	Bacteria	Firmicutes	Bacilli	Erysipelotrichales	Erysipelotrichaceae	Amedibacterium	-	Amedibacterium (genus)	0		-	-	-	-	0	0	-	-	-	-	-		-	-	-	-	0	0	-	-	-	-	-	0	0	-	-	-	-	-	-	-	-	-	-
	456	Genus	-	d__Bacteria;p__Firmicutes_A;c__Clostridia;o__Lachnospirales;f__Lachnospiraceae;g__Enterocloster	Bacteria	Firmicutes_A	Clostridia	Lachnospirales	Lachnospiraceae	Enterocloster	-	Enterocloster (genus)	0.0123334		-	-	-	-	0	7	-	-	-	-	-		-	-	-	-	0	0	-	-	-	-	-	0	1	-	-	-	-	-	-	-	-	-	-
	457	Genus	-	d__Bacteria;p__Firmicutes_A;c__Clostridia;o__Lachnospirales;f__Lachnospiraceae;g__Mediterraneibacter	Bacteria	Firmicutes_A	Clostridia	Lachnospirales	Lachnospiraceae	Mediterraneibacter	-	Mediterraneibacter (genus)	0.354824		-	-	-	-	22	43	-	-	-	-	-		-	-	-	-	11	7	-	-	-	-	-	1	10	-	-	-	-	-	-	-	-	-	-
	459	Genus	-	d__Bacteria;p__Firmicutes;c__Bacilli;o__Erysipelotrichales;f__Erysipelotrichaceae;g__Holdemanella	Bacteria	Firmicutes	Bacilli	Erysipelotrichales	Erysipelotrichaceae	Holdemanella	-	Holdemanella (genus)	0.758241		-	-	-	-	21	41	-	-	-	-	-		-	-	-	-	10	7	-	-	-	-	-	9	11	-	-	-	-	-	-	-	-	-	-
	461	Genus	-	d__Bacteria;p__Actinobacteriota;c__Coriobacteriia;o__Coriobacteriales;f__Atopobiaceae;g__Olsenella_B	Bacteria	Actinobacteriota	Coriobacteriia	Coriobacteriales	Atopobiaceae	Olsenella_B	-	Olsenella_B (genus)	0.0117369		-	-	-	-	0	1	-	-	-	-	-		-	-	-	-	0	0	-	-	-	-	-	6	0	-	-	-	-	-	-	-	-	-	-
	462	Genus	-	d__Bacteria;p__Firmicutes_A;c__Clostridia;o__Lachnospirales;f__Lachnospiraceae;g__Anaerobutyricum	Bacteria	Firmicutes_A	Clostridia	Lachnospirales	Lachnospiraceae	Anaerobutyricum	-	Anaerobutyricum (genus)	0.176021		-	-	-	-	14	28	-	-	-	-	-		-	-	-	-	6	5	-	-	-	-	-	0	6	-	-	-	-	-	-	-	-	-	-
	463	Genus	-	d__Bacteria;p__Firmicutes;c__Bacilli;o__Erysipelotrichales;f__Erysipelotrichaceae;g__Absicoccus	Bacteria	Firmicutes	Bacilli	Erysipelotrichales	Erysipelotrichaceae	Absicoccus	-	Absicoccus (genus)	0.116745		-	-	-	-	7	12	-	-	-	-	-		-	-	-	-	3	3	-	-	-	-	-	5	8	-	-	-	-	-	-	-	-	-	-
	466	Genus	-	d__Bacteria;p__Firmicutes_A;c__Clostridia;o__Lachnospirales;f__Lachnospiraceae;g__UBA3402	Bacteria	Firmicutes_A	Clostridia	Lachnospirales	Lachnospiraceae	UBA3402	-	UBA3402 (genus)	0.0124998		-	-	-	-	4	4	-	-	-	-	-		-	-	-	-	3	1	-	-	-	-	-	2	1	-	-	-	-	-	-	-	-	-	-
	467	Genus	-	d__Bacteria;p__Firmicutes_A;c__Clostridia;o__Lachnospirales;f__Lachnospiraceae;g__AM51-8	Bacteria	Firmicutes_A	Clostridia	Lachnospirales	Lachnospiraceae	AM51_8	-	AM51_8 (genus)	0.000522764		-	-	-	-	0	1	-	-	-	-	-		-	-	-	-	0	0	-	-	-	-	-	1	0	-	-	-	-	-	-	-	-	-	-
	468	Genus	-	d__Bacteria;p__Firmicutes_A;c__Clostridia;o__Lachnospirales;f__Lachnospiraceae;g__Lachnoclostridium_A	Bacteria	Firmicutes_A	Clostridia	Lachnospirales	Lachnospiraceae	Lachnoclostridium_A	-	Lachnoclostridium_A (genus)	0		-	-	-	-	0	0	-	-	-	-	-		-	-	-	-	0	0	-	-	-	-	-	0	0	-	-	-	-	-	-	-	-	-	-
	469	Genus	-	d__Bacteria;p__Firmicutes_A;c__Clostridia;o__Lachnospirales;f__Lachnospiraceae;g__TF01-11	Bacteria	Firmicutes_A	Clostridia	Lachnospirales	Lachnospiraceae	TF01_11	-	TF01_11 (genus)	0.00168561		-	-	-	-	1	0	-	-	-	-	-		-	-	-	-	1	0	-	-	-	-	-	0	0	-	-	-	-	-	-	-	-	-	-
	470	Genus	-	d__Bacteria;p__Firmicutes_B;c__Peptococcia;o__Peptococcales;f__Peptococcaceae;g__UBA7185	Bacteria	Firmicutes_B	Peptococcia	Peptococcales	Peptococcaceae	UBA7185	-	UBA7185 (genus)	0		-	-	-	-	0	0	-	-	-	-	-		-	-	-	-	0	0	-	-	-	-	-	0	0	-	-	-	-	-	-	-	-	-	-
	471	Genus	-	d__Bacteria;p__Firmicutes_A;c__Clostridia;o__Lachnospirales;f__CAG-274;g__	Bacteria	Firmicutes_A	Clostridia	Lachnospirales	CAG_274	-	-	CAG_274 (family)	0		-	-	-	-	0	0	-	-	-	-	-		-	-	-	-	0	0	-	-	-	-	-	0	0	-	-	-	-	-	-	-	-	-	-
	472	Genus	-	d__Bacteria;p__Firmicutes_A;c__Clostridia;o__Lachnospirales;f__Lachnospiraceae;g__Robinsoniella	Bacteria	Firmicutes_A	Clostridia	Lachnospirales	Lachnospiraceae	Robinsoniella	-	Robinsoniella (genus)	0		-	-	-	-	0	0	-	-	-	-	-		-	-	-	-	0	0	-	-	-	-	-	0	0	-	-	-	-	-	-	-	-	-	-
	473	Genus	-	d__Bacteria;p__Firmicutes_A;c__Clostridia;o__Oscillospirales;f__Acutalibacteraceae;g__Clostridium_E	Bacteria	Firmicutes_A	Clostridia	Oscillospirales	Acutalibacteraceae	Clostridium_E	-	Clostridium_E (genus)	0		-	-	-	-	0	0	-	-	-	-	-		-	-	-	-	0	0	-	-	-	-	-	0	0	-	-	-	-	-	-	-	-	-	-
	474	Genus	-	d__Bacteria;p__Firmicutes_A;c__Clostridia;o__Peptostreptococcales;f__Peptostreptococcaceae;g__Peptostreptococcus	Bacteria	Firmicutes_A	Clostridia	Peptostreptococcales	Peptostreptococcaceae	Peptostreptococcus	-	Peptostreptococcus (genus)	0		-	-	-	-	0	0	-	-	-	-	-		-	-	-	-	0	0	-	-	-	-	-	0	0	-	-	-	-	-	-	-	-	-	-
	475	Genus	-	d__Bacteria;p__Actinobacteriota;c__Actinomycetia;o__Actinomycetales;f__Actinomycetaceae;g__Varibaculum	Bacteria	Actinobacteriota	Actinomycetia	Actinomycetales	Actinomycetaceae	Varibaculum	-	Varibaculum (genus)	0		-	-	-	-	0	0	-	-	-	-	-		-	-	-	-	0	0	-	-	-	-	-	0	0	-	-	-	-	-	-	-	-	-	-
	476	Genus	-	d__Bacteria;p__Cyanobacteria;c__Vampirovibrionia;o__Gastranaerophilales;f__Gastranaerophilaceae;g__UMGS951	Bacteria	Cyanobacteria	Vampirovibrionia	Gastranaerophilales	Gastranaerophilaceae	UMGS951	-	UMGS951 (genus)	0		-	-	-	-	0	0	-	-	-	-	-		-	-	-	-	0	0	-	-	-	-	-	0	0	-	-	-	-	-	-	-	-	-	-
	477	Genus	-	d__Bacteria;p__Firmicutes_A;c__Clostridia;o__Oscillospirales;f__Acutalibacteraceae;g__UBA945	Bacteria	Firmicutes_A	Clostridia	Oscillospirales	Acutalibacteraceae	UBA945	-	UBA945 (genus)	0		-	-	-	-	0	0	-	-	-	-	-		-	-	-	-	0	0	-	-	-	-	-	0	0	-	-	-	-	-	-	-	-	-	-
	478	Genus	-	d__Bacteria;p__Firmicutes_A;c__Clostridia;o__Oscillospirales;f__Ruminococcaceae;g__Pygmaiobacter	Bacteria	Firmicutes_A	Clostridia	Oscillospirales	Ruminococcaceae	Pygmaiobacter	-	Pygmaiobacter (genus)	0		-	-	-	-	0	0	-	-	-	-	-		-	-	-	-	0	0	-	-	-	-	-	0	0	-	-	-	-	-	-	-	-	-	-
	479	Genus	-	d__Bacteria;p__Firmicutes_A;c__Clostridia;o__Oscillospirales;f__Oscillospiraceae;g__UBA5446	Bacteria	Firmicutes_A	Clostridia	Oscillospirales	Oscillospiraceae	UBA5446	-	UBA5446 (genus)	0		-	-	-	-	0	0	-	-	-	-	-		-	-	-	-	0	0	-	-	-	-	-	0	0	-	-	-	-	-	-	-	-	-	-
	480	Genus	-	d__Bacteria;p__Firmicutes;c__Bacilli;o__Lactobacillales;f__Enterococcaceae;g__Enterococcus_G	Bacteria	Firmicutes	Bacilli	Lactobacillales	Enterococcaceae	Enterococcus_G	-	Enterococcus_G (genus)	0		-	-	-	-	0	0	-	-	-	-	-		-	-	-	-	0	0	-	-	-	-	-	0	0	-	-	-	-	-	-	-	-	-	-
	481	Genus	-	d__Bacteria;p__Proteobacteria;c__Gammaproteobacteria;o__Enterobacterales;f__Enterobacteriaceae;g__Morganella	Bacteria	Proteobacteria	Gammaproteobacteria	Enterobacterales	Enterobacteriaceae	Morganella	-	Morganella (genus)	0		-	-	-	-	0	0	-	-	-	-	-		-	-	-	-	0	0	-	-	-	-	-	0	0	-	-	-	-	-	-	-	-	-	-
	482	Genus	-	d__Bacteria;p__Proteobacteria;c__Gammaproteobacteria;o__Enterobacterales;f__Succinivibrionaceae;g__Anaerobiospirillum	Bacteria	Proteobacteria	Gammaproteobacteria	Enterobacterales	Succinivibrionaceae	Anaerobiospirillum	-	Anaerobiospirillum (genus)	0		-	-	-	-	0	0	-	-	-	-	-		-	-	-	-	0	0	-	-	-	-	-	0	0	-	-	-	-	-	-	-	-	-	-
	483	Genus	-	d__Bacteria;p__Firmicutes_A;c__Clostridia;o__Oscillospirales;f__Oscillospiraceae;g__UBA9475	Bacteria	Firmicutes_A	Clostridia	Oscillospirales	Oscillospiraceae	UBA9475	-	UBA9475 (genus)	0		-	-	-	-	0	0	-	-	-	-	-		-	-	-	-	0	0	-	-	-	-	-	0	0	-	-	-	-	-	-	-	-	-	-
	484	Genus	-	d__Bacteria;p__Firmicutes_A;c__Clostridia_A;o__Christensenellales;f__Borkfalkiaceae;g__QALS01	Bacteria	Firmicutes_A	Clostridia_A	Christensenellales	Borkfalkiaceae	QALS01	-	QALS01 (genus)	0		-	-	-	-	0	0	-	-	-	-	-		-	-	-	-	0	0	-	-	-	-	-	0	0	-	-	-	-	-	-	-	-	-	-
	485	Genus	-	d__Bacteria;p__Firmicutes;c__Bacilli;o__ML615J-28;f__CAG-698;g__Tener-01	Bacteria	Firmicutes	Bacilli	ML615J_28	CAG_698	Tener_01	-	Tener_01 (genus)	0.00672979		-	-	-	-	2	1	-	-	-	-	-		-	-	-	-	1	1	-	-	-	-	-	0	0	-	-	-	-	-	-	-	-	-	-
	486	Genus	-	d__Bacteria;p__Firmicutes_A;c__Clostridia_A;o__Christensenellales;f__CAG-917;g__CAG-1138	Bacteria	Firmicutes_A	Clostridia_A	Christensenellales	CAG_917	CAG_1138	-	CAG_1138 (genus)	0.0214289		-	-	-	-	2	2	-	-	-	-	-		-	-	-	-	0	0	-	-	-	-	-	2	0	-	-	-	-	-	-	-	-	-	-
	487	Genus	-	d__Bacteria;p__Firmicutes_A;c__Clostridia;o__Oscillospirales;f__CAG-272;g__	Bacteria	Firmicutes_A	Clostridia	Oscillospirales	CAG_272	-	-	CAG_272 (family)	0		-	-	-	-	0	0	-	-	-	-	-		-	-	-	-	0	0	-	-	-	-	-	0	0	-	-	-	-	-	-	-	-	-	-
	488	Genus	-	d__Bacteria;p__Proteobacteria;c__Gammaproteobacteria;o__Burkholderiales;f__Burkholderiaceae;g__CAG-521	Bacteria	Proteobacteria	Gammaproteobacteria	Burkholderiales	Burkholderiaceae	CAG_521	-	CAG_521 (genus)	0		-	-	-	-	0	0	-	-	-	-	-		-	-	-	-	0	0	-	-	-	-	-	0	0	-	-	-	-	-	-	-	-	-	-
	489	Genus	-	d__Bacteria;p__Firmicutes_A;c__Clostridia;o__Lachnospirales;f__Lachnospiraceae;g__VUNI01	Bacteria	Firmicutes_A	Clostridia	Lachnospirales	Lachnospiraceae	VUNI01	-	VUNI01 (genus)	0.0180833		-	-	-	-	4	6	-	-	-	-	-		-	-	-	-	1	2	-	-	-	-	-	0	2	-	-	-	-	-	-	-	-	-	-
	490	Genus	-	d__Bacteria;p__Firmicutes_A;c__Clostridia;o__Lachnospirales;f__Lachnospiraceae;g__UBA7182	Bacteria	Firmicutes_A	Clostridia	Lachnospirales	Lachnospiraceae	UBA7182	-	UBA7182 (genus)	0.00604033		-	-	-	-	0	5	-	-	-	-	-		-	-	-	-	0	0	-	-	-	-	-	1	0	-	-	-	-	-	-	-	-	-	-
	491	Genus	-	d__Bacteria;p__Firmicutes_A;c__Clostridia;o__Lachnospirales;f__Lachnospiraceae;g__VSOB01	Bacteria	Firmicutes_A	Clostridia	Lachnospirales	Lachnospiraceae	VSOB01	-	VSOB01 (genus)	0		-	-	-	-	0	0	-	-	-	-	-		-	-	-	-	0	0	-	-	-	-	-	1	0	-	-	-	-	-	-	-	-	-	-
	492	Genus	-	d__Bacteria;p__Firmicutes_A;c__Clostridia;o__Peptostreptococcales;f__Anaerovoracaceae;g__QAKD01	Bacteria	Firmicutes_A	Clostridia	Peptostreptococcales	Anaerovoracaceae	QAKD01	-	QAKD01 (genus)	0		-	-	-	-	0	0	-	-	-	-	-		-	-	-	-	0	0	-	-	-	-	-	0	0	-	-	-	-	-	-	-	-	-	-
	493	Genus	-	d__Bacteria;p__Firmicutes_A;c__Clostridia;o__UBA1212;f__UBA1255;g__UMGS1537	Bacteria	Firmicutes_A	Clostridia	UBA1212	UBA1255	UMGS1537	-	UMGS1537 (genus)	0		-	-	-	-	0	0	-	-	-	-	-		-	-	-	-	0	0	-	-	-	-	-	0	0	-	-	-	-	-	-	-	-	-	-
	494	Genus	-	d__Bacteria;p__Firmicutes;c__Bacilli;o__RFN20;f__CAG-631;g__CAG-631	Bacteria	Firmicutes	Bacilli	RFN20	CAG_631	CAG_631	-	CAG_631 (genus)	0		-	-	-	-	0	0	-	-	-	-	-		-	-	-	-	0	0	-	-	-	-	-	0	0	-	-	-	-	-	-	-	-	-	-
	495	Genus	-	d__Bacteria;p__Patescibacteria;c__Saccharimonadia;o__Saccharimonadales;f__Saccharimonadaceae;g__UBA1103	Bacteria	Patescibacteria	Saccharimonadia	Saccharimonadales	Saccharimonadaceae	UBA1103	-	UBA1103 (genus)	0		-	-	-	-	0	0	-	-	-	-	-		-	-	-	-	0	0	-	-	-	-	-	0	0	-	-	-	-	-	-	-	-	-	-
	496	Genus	-	d__Bacteria;p__Firmicutes_A;c__Clostridia;o__Lachnospirales;f__Lachnospiraceae;g__	Bacteria	Firmicutes_A	Clostridia	Lachnospirales	Lachnospiraceae	-	-	Lachnospiraceae (family)	0.0288646		-	-	-	-	10	14	-	-	-	-	-		-	-	-	-	5	3	-	-	-	-	-	0	3	-	-	-	-	-	-	-	-	-	-
	497	Genus	-	d__Bacteria;p__Firmicutes;c__Bacilli;o__Erysipelotrichales;f__Erysipelotrichaceae;g__Merdibacter	Bacteria	Firmicutes	Bacilli	Erysipelotrichales	Erysipelotrichaceae	Merdibacter	-	Merdibacter (genus)	0		-	-	-	-	0	0	-	-	-	-	-		-	-	-	-	0	0	-	-	-	-	-	4	0	-	-	-	-	-	-	-	-	-	-
	498	Genus	-	d__Bacteria;p__Firmicutes_A;c__Clostridia_A;o__Christensenellales;f__Borkfalkiaceae;g__UBA11475	Bacteria	Firmicutes_A	Clostridia_A	Christensenellales	Borkfalkiaceae	UBA11475	-	UBA11475 (genus)	0.000966396		-	-	-	-	0	0	-	-	-	-	-		-	-	-	-	0	0	-	-	-	-	-	0	0	-	-	-	-	-	-	-	-	-	-
	499	Genus	-	d__Bacteria;p__Firmicutes_A;c__Clostridia_A;o__Christensenellales;f__Borkfalkiaceae;g__	Bacteria	Firmicutes_A	Clostridia_A	Christensenellales	Borkfalkiaceae	-	-	Borkfalkiaceae (family)	0		-	-	-	-	0	0	-	-	-	-	-		-	-	-	-	0	0	-	-	-	-	-	1	0	-	-	-	-	-	-	-	-	-	-
	500	Genus	-	d__Bacteria;p__Firmicutes_A;c__Clostridia_A;o__Christensenellales;f__UBA1242;g__UBA4626	Bacteria	Firmicutes_A	Clostridia_A	Christensenellales	UBA1242	UBA4626	-	UBA4626 (genus)	0		-	-	-	-	0	0	-	-	-	-	-		-	-	-	-	0	0	-	-	-	-	-	0	0	-	-	-	-	-	-	-	-	-	-
	501	Genus	-	d__Bacteria;p__Firmicutes_A;c__Clostridia;o__Monoglobales_A;f__UBA1381;g__UBA4716	Bacteria	Firmicutes_A	Clostridia	Monoglobales_A	UBA1381	UBA4716	-	UBA4716 (genus)	0.0392158		-	-	-	-	3	5	-	-	-	-	-		-	-	-	-	2	1	-	-	-	-	-	0	5	-	-	-	-	-	-	-	-	-	-
	502	Genus	-	d__Bacteria;p__Firmicutes_A;c__Clostridia;o__Lachnospirales;f__Lachnospiraceae;g__UBA11774	Bacteria	Firmicutes_A	Clostridia	Lachnospirales	Lachnospiraceae	UBA11774	-	UBA11774 (genus)	0.0086742		-	-	-	-	1	6	-	-	-	-	-		-	-	-	-	0	0	-	-	-	-	-	2	0	-	-	-	-	-	-	-	-	-	-
	503	Genus	-	d__Bacteria;p__Firmicutes_A;c__Clostridia_A;o__Christensenellales;f__UBA1242;g__	Bacteria	Firmicutes_A	Clostridia_A	Christensenellales	UBA1242	-	-	UBA1242 (family)	0		-	-	-	-	0	0	-	-	-	-	-		-	-	-	-	0	0	-	-	-	-	-	2	0	-	-	-	-	-	-	-	-	-	-
	504	Genus	-	d__Bacteria;p__Cyanobacteria;c__Vampirovibrionia;o__Gastranaerophilales;f__Gastranaerophilaceae;g__	Bacteria	Cyanobacteria	Vampirovibrionia	Gastranaerophilales	Gastranaerophilaceae	-	-	Gastranaerophilaceae (family)	0.00431957		-	-	-	-	1	1	-	-	-	-	-		-	-	-	-	0	0	-	-	-	-	-	0	1	-	-	-	-	-	-	-	-	-	-
	506	Genus	-	d__Bacteria;p__Bacteroidota;c__Bacteroidia;o__Bacteroidales;f__UBA11471;g__UBA11471	Bacteria	Bacteroidota	Bacteroidia	Bacteroidales	UBA11471	UBA11471	-	UBA11471 (genus)	0		-	-	-	-	0	0	-	-	-	-	-		-	-	-	-	0	0	-	-	-	-	-	0	0	-	-	-	-	-	-	-	-	-	-
	507	Genus	-	d__Bacteria;p__Bacteroidota;c__Bacteroidia;o__Flavobacteriales;f__UBA1820;g__UBA1820	Bacteria	Bacteroidota	Bacteroidia	Flavobacteriales	UBA1820	UBA1820	-	UBA1820 (genus)	0		-	-	-	-	0	0	-	-	-	-	-		-	-	-	-	0	0	-	-	-	-	-	0	0	-	-	-	-	-	-	-	-	-	-
	508	Genus	-	d__Bacteria;p__Firmicutes;c__Bacilli;o__RF39;f__UBA660;g__CAG-710	Bacteria	Firmicutes	Bacilli	RF39	UBA660	CAG_710	-	CAG_710 (genus)	0.0921196		-	-	-	-	3	16	-	-	-	-	-		-	-	-	-	0	2	-	-	-	-	-	0	2	-	-	-	-	-	-	-	-	-	-
	509	Genus	-	d__Bacteria;p__Firmicutes_A;c__Clostridia;o__Lachnospirales;f__Anaerotignaceae;g__UMGS1670	Bacteria	Firmicutes_A	Clostridia	Lachnospirales	Anaerotignaceae	UMGS1670	-	UMGS1670 (genus)	0.00055046		-	-	-	-	1	0	-	-	-	-	-		-	-	-	-	0	1	-	-	-	-	-	3	0	-	-	-	-	-	-	-	-	-	-
	510	Genus	-	d__Bacteria;p__Firmicutes_A;c__Clostridia;o__TANB77;f__CAG-508;g__UBA7001	Bacteria	Firmicutes_A	Clostridia	TANB77	CAG_508	UBA7001	-	UBA7001 (genus)	0		-	-	-	-	0	0	-	-	-	-	-		-	-	-	-	0	0	-	-	-	-	-	0	0	-	-	-	-	-	-	-	-	-	-
	511	Genus	-	d__Bacteria;p__Firmicutes_A;c__Clostridia;o__Oscillospirales;f__Ruminococcaceae;g__	Bacteria	Firmicutes_A	Clostridia	Oscillospirales	Ruminococcaceae	-	-	Ruminococcaceae (family)	0.00395754		-	-	-	-	3	2	-	-	-	-	-		-	-	-	-	1	2	-	-	-	-	-	0	1	-	-	-	-	-	-	-	-	-	-
	512	Genus	-	d__Bacteria;p__Firmicutes;c__Bacilli;o__RFN20;f__CAG-449;g__CAG-449	Bacteria	Firmicutes	Bacilli	RFN20	CAG_449	CAG_449	-	CAG_449 (genus)	0		-	-	-	-	0	0	-	-	-	-	-		-	-	-	-	0	0	-	-	-	-	-	0	0	-	-	-	-	-	-	-	-	-	-
	513	Genus	-	d__Bacteria;p__Firmicutes;c__Bacilli;o__RFN20;f__CAG-288;g__CAG-288	Bacteria	Firmicutes	Bacilli	RFN20	CAG_288	CAG_288	-	CAG_288 (genus)	0		-	-	-	-	0	0	-	-	-	-	-		-	-	-	-	0	0	-	-	-	-	-	0	0	-	-	-	-	-	-	-	-	-	-
	514	Genus	-	d__Bacteria;p__Firmicutes;c__Bacilli;o__ML615J-28;f__CAG-313;g__UBA1737	Bacteria	Firmicutes	Bacilli	ML615J_28	CAG_313	UBA1737	-	UBA1737 (genus)	0		-	-	-	-	0	0	-	-	-	-	-		-	-	-	-	0	0	-	-	-	-	-	0	0	-	-	-	-	-	-	-	-	-	-
	515	Genus	-	d__Bacteria;p__Firmicutes;c__Bacilli;o__RF39;f__UBA660;g__CAG-611	Bacteria	Firmicutes	Bacilli	RF39	UBA660	CAG_611	-	CAG_611 (genus)	0.101724		-	-	-	-	7	18	-	-	-	-	-		-	-	-	-	3	3	-	-	-	-	-	0	6	-	-	-	-	-	-	-	-	-	-
	516	Genus	-	d__Bacteria;p__Cyanobacteria;c__Vampirovibrionia;o__Gastranaerophilales;f__Gastranaerophilaceae;g__CAG-306	Bacteria	Cyanobacteria	Vampirovibrionia	Gastranaerophilales	Gastranaerophilaceae	CAG_306	-	CAG_306 (genus)	0		-	-	-	-	0	0	-	-	-	-	-		-	-	-	-	0	0	-	-	-	-	-	3	0	-	-	-	-	-	-	-	-	-	-
	517	Genus	-	d__Bacteria;p__Firmicutes_A;c__Clostridia_A;o__Christensenellales;f__Borkfalkiaceae;g__Borkfalkia	Bacteria	Firmicutes_A	Clostridia_A	Christensenellales	Borkfalkiaceae	Borkfalkia	-	Borkfalkia (genus)	0		-	-	-	-	0	0	-	-	-	-	-		-	-	-	-	0	0	-	-	-	-	-	0	0	-	-	-	-	-	-	-	-	-	-
	518	Genus	-	d__Bacteria;p__Firmicutes_A;c__Clostridia;o__Oscillospirales;f__CAG-272;g__RUG11130	Bacteria	Firmicutes_A	Clostridia	Oscillospirales	CAG_272	RUG11130	-	RUG11130 (genus)	0		-	-	-	-	0	0	-	-	-	-	-		-	-	-	-	0	0	-	-	-	-	-	0	0	-	-	-	-	-	-	-	-	-	-
	519	Genus	-	d__Bacteria;p__Firmicutes_A;c__Clostridia;o__Oscillospirales;f__Acutalibacteraceae;g__UBA737	Bacteria	Firmicutes_A	Clostridia	Oscillospirales	Acutalibacteraceae	UBA737	-	UBA737 (genus)	0.222543		-	-	-	-	11	30	-	-	-	-	-		-	-	-	-	6	4	-	-	-	-	-	0	6	-	-	-	-	-	-	-	-	-	-
	520	Genus	-	d__Bacteria;p__Firmicutes_A;c__Clostridia_A;o__Christensenellales;f__CAG-314;g__CAG-314	Bacteria	Firmicutes_A	Clostridia_A	Christensenellales	CAG_314	CAG_314	-	CAG_314 (genus)	0		-	-	-	-	0	0	-	-	-	-	-		-	-	-	-	0	0	-	-	-	-	-	8	0	-	-	-	-	-	-	-	-	-	-
	522	Genus	-	d__Bacteria;p__Firmicutes_A;c__Clostridia;o__Oscillospirales;f__CAG-272;g__CAG-841	Bacteria	Firmicutes_A	Clostridia	Oscillospirales	CAG_272	CAG_841	-	CAG_841 (genus)	0.145106		-	-	-	-	5	18	-	-	-	-	-		-	-	-	-	2	2	-	-	-	-	-	0	4	-	-	-	-	-	-	-	-	-	-
	523	Genus	-	d__Bacteria;p__Cyanobacteria;c__Vampirovibrionia;o__Gastranaerophilales;f__Gastranaerophilaceae;g__QHMH01	Bacteria	Cyanobacteria	Vampirovibrionia	Gastranaerophilales	Gastranaerophilaceae	QHMH01	-	QHMH01 (genus)	0.00348887		-	-	-	-	0	2	-	-	-	-	-		-	-	-	-	0	0	-	-	-	-	-	4	0	-	-	-	-	-	-	-	-	-	-
	524	Genus	-	d__Bacteria;p__Firmicutes_A;c__Clostridia;o__Oscillospirales;f__Ruminococcaceae;g__UMGS1668	Bacteria	Firmicutes_A	Clostridia	Oscillospirales	Ruminococcaceae	UMGS1668	-	UMGS1668 (genus)	0.113657		-	-	-	-	13	22	-	-	-	-	-		-	-	-	-	4	6	-	-	-	-	-	0	6	-	-	-	-	-	-	-	-	-	-
	525	Genus	-	d__Bacteria;p__Verrucomicrobiota;c__Lentisphaeria;o__Victivallales;f__Victivallaceae;g__CAAGED01	Bacteria	Verrucomicrobiota	Lentisphaeria	Victivallales	Victivallaceae	CAAGED01	-	CAAGED01 (genus)	0		-	-	-	-	0	0	-	-	-	-	-		-	-	-	-	0	0	-	-	-	-	-	3	0	-	-	-	-	-	-	-	-	-	-
	526	Genus	-	d__Bacteria;p__Firmicutes;c__Bacilli;o__RF39;f__UBA660;g__UBA6414	Bacteria	Firmicutes	Bacilli	RF39	UBA660	UBA6414	-	UBA6414 (genus)	0.0192454		-	-	-	-	1	9	-	-	-	-	-		-	-	-	-	0	1	-	-	-	-	-	0	0	-	-	-	-	-	-	-	-	-	-
	527	Genus	-	d__Bacteria;p__Spirochaetota;c__Brachyspirae;o__Brachyspirales;f__Brachyspiraceae;g__Brachyspira	Bacteria	Spirochaetota	Brachyspirae	Brachyspirales	Brachyspiraceae	Brachyspira	-	Brachyspira (genus)	0		-	-	-	-	0	0	-	-	-	-	-		-	-	-	-	0	0	-	-	-	-	-	0	0	-	-	-	-	-	-	-	-	-	-
	528	Genus	-	d__Bacteria;p__Firmicutes_A;c__Clostridia_A;o__Christensenellales;f__UBA1242;g__UMGS2069	Bacteria	Firmicutes_A	Clostridia_A	Christensenellales	UBA1242	UMGS2069	-	UMGS2069 (genus)	0.00601605		-	-	-	-	1	3	-	-	-	-	-		-	-	-	-	1	0	-	-	-	-	-	0	1	-	-	-	-	-	-	-	-	-	-
	530	Genus	-	d__Bacteria;p__Firmicutes;c__Bacilli;o__RFN20;f__CAG-826;g__UBA4951	Bacteria	Firmicutes	Bacilli	RFN20	CAG_826	UBA4951	-	UBA4951 (genus)	0.0068377		-	-	-	-	0	2	-	-	-	-	-		-	-	-	-	0	0	-	-	-	-	-	1	2	-	-	-	-	-	-	-	-	-	-
	531	Genus	-	d__Bacteria;p__Firmicutes_A;c__Clostridia;o__TANB77;f__CAG-508;g__HGM13634	Bacteria	Firmicutes_A	Clostridia	TANB77	CAG_508	HGM13634	-	HGM13634 (genus)	0.0424388		-	-	-	-	1	3	-	-	-	-	-		-	-	-	-	0	1	-	-	-	-	-	0	4	-	-	-	-	-	-	-	-	-	-
	532	Genus	-	d__Bacteria;p__Firmicutes;c__Bacilli;o__Acholeplasmatales;f__Anaeroplasmataceae;g__Anaeroplasma	Bacteria	Firmicutes	Bacilli	Acholeplasmatales	Anaeroplasmataceae	Anaeroplasma	-	Anaeroplasma (genus)	0		-	-	-	-	0	0	-	-	-	-	-		-	-	-	-	0	0	-	-	-	-	-	1	0	-	-	-	-	-	-	-	-	-	-
	534	Genus	-	d__Bacteria;p__Cyanobacteria;c__Vampirovibrionia;o__Gastranaerophilales;f__Gastranaerophilaceae;g__UBA2883	Bacteria	Cyanobacteria	Vampirovibrionia	Gastranaerophilales	Gastranaerophilaceae	UBA2883	-	UBA2883 (genus)	0.0015328		-	-	-	-	0	1	-	-	-	-	-		-	-	-	-	0	0	-	-	-	-	-	0	0	-	-	-	-	-	-	-	-	-	-
	535	Genus	-	d__Bacteria;p__Firmicutes_A;c__Clostridia;o__UMGS1883;f__HGM11501;g__HGM11501	Bacteria	Firmicutes_A	Clostridia	UMGS1883	HGM11501	HGM11501	-	HGM11501 (genus)	0.0224091		-	-	-	-	4	7	-	-	-	-	-		-	-	-	-	1	2	-	-	-	-	-	0	0	-	-	-	-	-	-	-	-	-	-
	536	Genus	-	d__Bacteria;p__Verrucomicrobiota;c__Verrucomicrobiae;o__Opitutales;f__CAG-312;g__QALA01	Bacteria	Verrucomicrobiota	Verrucomicrobiae	Opitutales	CAG_312	QALA01	-	QALA01 (genus)	0		-	-	-	-	0	0	-	-	-	-	-		-	-	-	-	0	0	-	-	-	-	-	0	0	-	-	-	-	-	-	-	-	-	-
	537	Genus	-	d__Bacteria;p__Firmicutes;c__Bacilli;o__RF39;f__UBA660;g__UMGS995	Bacteria	Firmicutes	Bacilli	RF39	UBA660	UMGS995	-	UMGS995 (genus)	0.00160348		-	-	-	-	1	0	-	-	-	-	-		-	-	-	-	1	0	-	-	-	-	-	0	1	-	-	-	-	-	-	-	-	-	-
	538	Genus	-	d__Bacteria;p__Firmicutes_A;c__Clostridia_A;o__Christensenellales;f__Borkfalkiaceae;g__HGM11416	Bacteria	Firmicutes_A	Clostridia_A	Christensenellales	Borkfalkiaceae	HGM11416	-	HGM11416 (genus)	0.00400797		-	-	-	-	1	2	-	-	-	-	-		-	-	-	-	0	0	-	-	-	-	-	0	0	-	-	-	-	-	-	-	-	-	-
	539	Genus	-	d__Bacteria;p__Cyanobacteria;c__Vampirovibrionia;o__Gastranaerophilales;f__Gastranaerophilaceae;g__UMGS1585	Bacteria	Cyanobacteria	Vampirovibrionia	Gastranaerophilales	Gastranaerophilaceae	UMGS1585	-	UMGS1585 (genus)	0		-	-	-	-	0	0	-	-	-	-	-		-	-	-	-	0	0	-	-	-	-	-	0	0	-	-	-	-	-	-	-	-	-	-
	540	Genus	-	d__Bacteria;p__Proteobacteria;c__Alphaproteobacteria;o__RF32;f__CAG-977;g__UBA2903	Bacteria	Proteobacteria	Alphaproteobacteria	RF32	CAG_977	UBA2903	-	UBA2903 (genus)	0.00298254		-	-	-	-	0	3	-	-	-	-	-		-	-	-	-	0	0	-	-	-	-	-	0	0	-	-	-	-	-	-	-	-	-	-
	541	Genus	-	d__Bacteria;p__Firmicutes_A;c__Clostridia;o__Oscillospirales;f__CAG-272;g__CAG-724	Bacteria	Firmicutes_A	Clostridia	Oscillospirales	CAG_272	CAG_724	-	CAG_724 (genus)	0.0213617		-	-	-	-	2	5	-	-	-	-	-		-	-	-	-	0	2	-	-	-	-	-	0	4	-	-	-	-	-	-	-	-	-	-
	542	Genus	-	d__Bacteria;p__Elusimicrobiota;c__Elusimicrobia;o__Elusimicrobiales;f__Elusimicrobiaceae;g__CADBRU01	Bacteria	Elusimicrobiota	Elusimicrobia	Elusimicrobiales	Elusimicrobiaceae	CADBRU01	-	CADBRU01 (genus)	0.0110929		-	-	-	-	3	2	-	-	-	-	-		-	-	-	-	1	0	-	-	-	-	-	1	0	-	-	-	-	-	-	-	-	-	-
	543	Genus	-	d__Bacteria;p__Campylobacterota;c__Campylobacteria;o__Campylobacterales;f__Helicobacteraceae;g__Helicobacter_B	Bacteria	Campylobacterota	Campylobacteria	Campylobacterales	Helicobacteraceae	Helicobacter_B	-	Helicobacter_B (genus)	0		-	-	-	-	0	0	-	-	-	-	-		-	-	-	-	0	0	-	-	-	-	-	1	0	-	-	-	-	-	-	-	-	-	-
	544	Genus	-	d__Bacteria;p__Firmicutes_A;c__Clostridia;o__Lachnospirales;f__Lachnospiraceae;g__UBA2882	Bacteria	Firmicutes_A	Clostridia	Lachnospirales	Lachnospiraceae	UBA2882	-	UBA2882 (genus)	0.00453036		-	-	-	-	2	1	-	-	-	-	-		-	-	-	-	1	0	-	-	-	-	-	0	0	-	-	-	-	-	-	-	-	-	-
	545	Genus	-	d__Bacteria;p__Firmicutes_A;c__Clostridia;o__Oscillospirales;f__Ruminococcaceae;g__UMGS1889	Bacteria	Firmicutes_A	Clostridia	Oscillospirales	Ruminococcaceae	UMGS1889	-	UMGS1889 (genus)	0.0211908		-	-	-	-	2	1	-	-	-	-	-		-	-	-	-	0	0	-	-	-	-	-	1	1	-	-	-	-	-	-	-	-	-	-
	546	Genus	-	d__Bacteria;p__Elusimicrobiota;c__Elusimicrobia;o__Elusimicrobiales;f__Elusimicrobiaceae;g__UBA1436	Bacteria	Elusimicrobiota	Elusimicrobia	Elusimicrobiales	Elusimicrobiaceae	UBA1436	-	UBA1436 (genus)	0.0303926		-	-	-	-	3	10	-	-	-	-	-		-	-	-	-	1	0	-	-	-	-	-	0	1	-	-	-	-	-	-	-	-	-	-
	547	Genus	-	d__Bacteria;p__Firmicutes_A;c__Clostridia;o__Oscillospirales;f__CAG-272;g__Firm-07	Bacteria	Firmicutes_A	Clostridia	Oscillospirales	CAG_272	Firm_07	-	Firm_07 (genus)	0.00348932		-	-	-	-	1	3	-	-	-	-	-		-	-	-	-	1	0	-	-	-	-	-	0	0	-	-	-	-	-	-	-	-	-	-
	549	Genus	-	d__Bacteria;p__Firmicutes_A;c__Clostridia_A;o__Christensenellales;f__Borkfalkiaceae;g__UBA4636	Bacteria	Firmicutes_A	Clostridia_A	Christensenellales	Borkfalkiaceae	UBA4636	-	UBA4636 (genus)	0.000576361		-	-	-	-	0	1	-	-	-	-	-		-	-	-	-	0	0	-	-	-	-	-	1	0	-	-	-	-	-	-	-	-	-	-
	550	Genus	-	d__Bacteria;p__Firmicutes_A;c__Clostridia_A;o__Christensenellales;f__UBA1242;g__UMGS1470	Bacteria	Firmicutes_A	Clostridia_A	Christensenellales	UBA1242	UMGS1470	-	UMGS1470 (genus)	0.00161635		-	-	-	-	1	1	-	-	-	-	-		-	-	-	-	0	0	-	-	-	-	-	0	0	-	-	-	-	-	-	-	-	-	-
	551	Genus	-	d__Bacteria;p__Proteobacteria;c__Alphaproteobacteria;o__RF32;f__CAG-239;g__CAAFZY01	Bacteria	Proteobacteria	Alphaproteobacteria	RF32	CAG_239	CAAFZY01	-	CAAFZY01 (genus)	0.00904505		-	-	-	-	1	5	-	-	-	-	-		-	-	-	-	1	0	-	-	-	-	-	0	0	-	-	-	-	-	-	-	-	-	-
	552	Genus	-	d__Bacteria;p__Firmicutes_A;c__Clostridia_A;o__Christensenellales;f__CAG-138;g__PeH17	Bacteria	Firmicutes_A	Clostridia_A	Christensenellales	CAG_138	PeH17	-	PeH17 (genus)	0.611003		-	-	-	-	21	40	-	-	-	-	-		-	-	-	-	9	10	-	-	-	-	-	0	9	-	-	-	-	-	-	-	-	-	-
	553	Genus	-	d__Bacteria;p__Firmicutes_A;c__Clostridia;o__Lachnospirales;f__Lachnospiraceae;g__CAG-510	Bacteria	Firmicutes_A	Clostridia	Lachnospirales	Lachnospiraceae	CAG_510	-	CAG_510 (genus)	0.249392		-	-	-	-	11	21	-	-	-	-	-		-	-	-	-	5	2	-	-	-	-	-	8	6	-	-	-	-	-	-	-	-	-	-
	554	Genus	-	d__Bacteria;p__Fusobacteriota;c__Fusobacteriia;o__Fusobacteriales;f__Fusobacteriaceae;g__Cetobacterium_A	Bacteria	Fusobacteriota	Fusobacteriia	Fusobacteriales	Fusobacteriaceae	Cetobacterium_A	-	Cetobacterium_A (genus)	0		-	-	-	-	0	0	-	-	-	-	-		-	-	-	-	0	0	-	-	-	-	-	5	0	-	-	-	-	-	-	-	-	-	-
	556	Genus	-	d__Bacteria;p__Firmicutes_A;c__Clostridia;o__Lachnospirales;f__Lachnospiraceae;g__Oribacterium	Bacteria	Firmicutes_A	Clostridia	Lachnospirales	Lachnospiraceae	Oribacterium	-	Oribacterium (genus)	0.140616		-	-	-	-	13	17	-	-	-	-	-		-	-	-	-	5	6	-	-	-	-	-	0	4	-	-	-	-	-	-	-	-	-	-
	557	Genus	-	d__Bacteria;p__Firmicutes;c__Bacilli;o__RF39;f__UBA660;g__CAG-762	Bacteria	Firmicutes	Bacilli	RF39	UBA660	CAG_762	-	CAG_762 (genus)	0.0478658		-	-	-	-	3	11	-	-	-	-	-		-	-	-	-	1	0	-	-	-	-	-	5	3	-	-	-	-	-	-	-	-	-	-
	558	Genus	-	d__Bacteria;p__Eremiobacterota;c__Xenobia;o__Xenobiales;f__Xenobiaceae;g__Bruticola	Bacteria	Eremiobacterota	Xenobia	Xenobiales	Xenobiaceae	Bruticola	-	Bruticola (genus)	0.0511907		-	-	-	-	0	7	-	-	-	-	-		-	-	-	-	0	0	-	-	-	-	-	1	1	-	-	-	-	-	-	-	-	-	-
	559	Genus	-	d__Bacteria;p__Proteobacteria;c__Gammaproteobacteria;o__Burkholderiales;f__Burkholderiaceae;g__Sutterella	Bacteria	Proteobacteria	Gammaproteobacteria	Burkholderiales	Burkholderiaceae	Sutterella	-	Sutterella (genus)	0		-	-	-	-	0	0	-	-	-	-	-		-	-	-	-	0	0	-	-	-	-	-	0	0	-	-	-	-	-	-	-	-	-	-
	560	Genus	-	d__Bacteria;p__Cyanobacteria;c__Vampirovibrionia;o__Gastranaerophilales;f__Gastranaerophilaceae;g__Zag1	Bacteria	Cyanobacteria	Vampirovibrionia	Gastranaerophilales	Gastranaerophilaceae	Zag1	-	Zag1 (genus)	0.066728		-	-	-	-	2	7	-	-	-	-	-		-	-	-	-	1	1	-	-	-	-	-	0	4	-	-	-	-	-	-	-	-	-	-
	561	Genus	-	d__Bacteria;p__Desulfobacterota;c__Desulfovibrionia;o__Desulfovibrionales;f__Desulfovibrionaceae;g__Mailhella	Bacteria	Desulfobacterota	Desulfovibrionia	Desulfovibrionales	Desulfovibrionaceae	Mailhella	-	Mailhella (genus)	0		-	-	-	-	0	0	-	-	-	-	-		-	-	-	-	0	0	-	-	-	-	-	3	0	-	-	-	-	-	-	-	-	-	-
	562	Genus	-	d__Bacteria;p__Campylobacterota;c__Campylobacteria;o__Campylobacterales;f__Campylobacteraceae;g__Campylobacter	Bacteria	Campylobacterota	Campylobacteria	Campylobacterales	Campylobacteraceae	Campylobacter	-	Campylobacter (genus)	0		-	-	-	-	0	0	-	-	-	-	-		-	-	-	-	0	0	-	-	-	-	-	0	0	-	-	-	-	-	-	-	-	-	-
	563	Genus	-	d__Bacteria;p__Firmicutes_A;c__Clostridia;o__Lachnospirales;f__Cellulosilyticaceae;g__Cellulosilyticum	Bacteria	Firmicutes_A	Clostridia	Lachnospirales	Cellulosilyticaceae	Cellulosilyticum	-	Cellulosilyticum (genus)	0		-	-	-	-	0	0	-	-	-	-	-		-	-	-	-	0	0	-	-	-	-	-	0	0	-	-	-	-	-	-	-	-	-	-
	564	Genus	-	d__Bacteria;p__Firmicutes;c__Bacilli;o__ML615J-28;f__CAG-313;g__UMGS75	Bacteria	Firmicutes	Bacilli	ML615J_28	CAG_313	UMGS75	-	UMGS75 (genus)	0		-	-	-	-	0	0	-	-	-	-	-		-	-	-	-	0	0	-	-	-	-	-	0	0	-	-	-	-	-	-	-	-	-	-
	565	Genus	-	d__Bacteria;p__Proteobacteria;c__Alphaproteobacteria;o__Rs-D84;f__Rs-D84;g__Rs-D84	Bacteria	Proteobacteria	Alphaproteobacteria	Rs_D84	Rs_D84	Rs_D84	-	Rs_D84 (genus)	0.237458		-	-	-	-	2	7	-	-	-	-	-		-	-	-	-	1	1	-	-	-	-	-	0	3	-	-	-	-	-	-	-	-	-	-
	566	Genus	-	d__Bacteria;p__Actinobacteriota;c__Coriobacteriia;o__Coriobacteriales;f__Eggerthellaceae;g__UMGS1293	Bacteria	Actinobacteriota	Coriobacteriia	Coriobacteriales	Eggerthellaceae	UMGS1293	-	UMGS1293 (genus)	0.00398353		-	-	-	-	1	2	-	-	-	-	-		-	-	-	-	1	0	-	-	-	-	-	1	0	-	-	-	-	-	-	-	-	-	-
	567	Genus	-	d__Bacteria;p__Verrucomicrobiota;c__Lentisphaeria;o__UBA1407;f__UBA1407;g__UBA1724	Bacteria	Verrucomicrobiota	Lentisphaeria	UBA1407	UBA1407	UBA1724	-	UBA1724 (genus)	0.00426393		-	-	-	-	1	2	-	-	-	-	-		-	-	-	-	0	0	-	-	-	-	-	0	0	-	-	-	-	-	-	-	-	-	-
	568	Genus	-	d__Bacteria;p__Firmicutes_A;c__Clostridia;o__Lachnospirales;f__Lachnospiraceae;g__CAG-791	Bacteria	Firmicutes_A	Clostridia	Lachnospirales	Lachnospiraceae	CAG_791	-	CAG_791 (genus)	0.526788		-	-	-	-	17	40	-	-	-	-	-		-	-	-	-	6	6	-	-	-	-	-	0	9	-	-	-	-	-	-	-	-	-	-
	569	Genus	-	d__Bacteria;p__Firmicutes_A;c__Clostridia;o__Peptostreptococcales;f__Anaerovoracaceae;g__Mobilibacterium	Bacteria	Firmicutes_A	Clostridia	Peptostreptococcales	Anaerovoracaceae	Mobilibacterium	-	Mobilibacterium (genus)	0		-	-	-	-	0	0	-	-	-	-	-		-	-	-	-	0	0	-	-	-	-	-	5	0	-	-	-	-	-	-	-	-	-	-
	571	Genus	-	d__Bacteria;p__Verrucomicrobiota;c__Lentisphaeria;o__Victivallales;f__UBA1829;g__UBA1829	Bacteria	Verrucomicrobiota	Lentisphaeria	Victivallales	UBA1829	UBA1829	-	UBA1829 (genus)	0.00618778		-	-	-	-	1	1	-	-	-	-	-		-	-	-	-	0	1	-	-	-	-	-	0	0	-	-	-	-	-	-	-	-	-	-
	572	Genus	-	d__Bacteria;p__Bacteroidota;c__Bacteroidia;o__Bacteroidales;f__UBA932;g__RC9	Bacteria	Bacteroidota	Bacteroidia	Bacteroidales	UBA932	RC9	-	RC9 (genus)	5.90117		-	-	-	-	26	50	-	-	-	-	-		-	-	-	-	8	13	-	-	-	-	-	0	13	-	-	-	-	-	-	-	-	-	-
	573	Genus	-	d__Bacteria;p__Verrucomicrobiota;c__Lentisphaeria;o__Victivallales;f__Victivallaceae;g__UMGS1518	Bacteria	Verrucomicrobiota	Lentisphaeria	Victivallales	Victivallaceae	UMGS1518	-	UMGS1518 (genus)	0		-	-	-	-	0	0	-	-	-	-	-		-	-	-	-	0	0	-	-	-	-	-	7	0	-	-	-	-	-	-	-	-	-	-
	574	Genus	-	d__Bacteria;p__Firmicutes_A;c__Clostridia;o__TANB77;f__UBA1234;g__UBA1234	Bacteria	Firmicutes_A	Clostridia	TANB77	UBA1234	UBA1234	-	UBA1234 (genus)	0.00164205		-	-	-	-	0	2	-	-	-	-	-		-	-	-	-	0	0	-	-	-	-	-	0	0	-	-	-	-	-	-	-	-	-	-
	576	Genus	-	d__Bacteria;p__Firmicutes_A;c__Clostridia;o__Oscillospirales;f__CAG-382;g__UBA1752	Bacteria	Firmicutes_A	Clostridia	Oscillospirales	CAG_382	UBA1752	-	UBA1752 (genus)	0.169148		-	-	-	-	9	24	-	-	-	-	-		-	-	-	-	4	3	-	-	-	-	-	0	4	-	-	-	-	-	-	-	-	-	-
	579	Genus	-	d__Bacteria;p__Firmicutes_A;c__Clostridia;o__Lachnospirales;f__Lachnospiraceae;g__Eubacterium_J	Bacteria	Firmicutes_A	Clostridia	Lachnospirales	Lachnospiraceae	Eubacterium_J	-	Eubacterium_J (genus)	0		-	-	-	-	0	0	-	-	-	-	-		-	-	-	-	0	0	-	-	-	-	-	3	0	-	-	-	-	-	-	-	-	-	-
	580	Genus	-	d__Bacteria;p__Proteobacteria;c__Gammaproteobacteria;o__Burkholderiales;f__Rhodocyclaceae;g__SFHR01	Bacteria	Proteobacteria	Gammaproteobacteria	Burkholderiales	Rhodocyclaceae	SFHR01	-	SFHR01 (genus)	0		-	-	-	-	0	0	-	-	-	-	-		-	-	-	-	0	0	-	-	-	-	-	0	0	-	-	-	-	-	-	-	-	-	-
	581	Genus	-	d__Bacteria;p__Proteobacteria;c__Alphaproteobacteria;o__RF32;f__CAG-239;g__CAG-495	Bacteria	Proteobacteria	Alphaproteobacteria	RF32	CAG_239	CAG_495	-	CAG_495 (genus)	0.00958012		-	-	-	-	2	1	-	-	-	-	-		-	-	-	-	1	1	-	-	-	-	-	0	1	-	-	-	-	-	-	-	-	-	-
	583	Genus	-	d__Bacteria;p__Firmicutes_A;c__Clostridia;o__Oscillospirales;f__CAG-272;g__CAG-390	Bacteria	Firmicutes_A	Clostridia	Oscillospirales	CAG_272	CAG_390	-	CAG_390 (genus)	0.126809		-	-	-	-	10	27	-	-	-	-	-		-	-	-	-	3	5	-	-	-	-	-	1	8	-	-	-	-	-	-	-	-	-	-
	584	Genus	-	d__Bacteria;p__Firmicutes_A;c__Clostridia;o__Oscillospirales;f__Oscillospiraceae;g__CAG-170	Bacteria	Firmicutes_A	Clostridia	Oscillospirales	Oscillospiraceae	CAG_170	-	CAG_170 (genus)	2.46602		-	-	-	-	29	55	-	-	-	-	-		-	-	-	-	11	12	-	-	-	-	-	5	13	-	-	-	-	-	-	-	-	-	-
	585	Genus	-	d__Archaea;p__Thermoplasmatota;c__Thermoplasmata;o__Methanomassiliicoccales;f__Methanomethylophilaceae;g__MX-02	Archaea	Thermoplasmatota	Thermoplasmata	Methanomassiliicoccales	Methanomethylophilaceae	MX_02	-	MX_02 (genus)	0.00181987		-	-	-	-	1	0	-	-	-	-	-		-	-	-	-	0	0	-	-	-	-	-	11	0	-	-	-	-	-	-	-	-	-	-
	586	Genus	-	d__Bacteria;p__Proteobacteria;c__Gammaproteobacteria;o__Pseudomonadales;f__Pseudomonadaceae;g__Pseudomonas_E	Bacteria	Proteobacteria	Gammaproteobacteria	Pseudomonadales	Pseudomonadaceae	Pseudomonas_E	-	Pseudomonas_E (genus)	0		-	-	-	-	0	0	-	-	-	-	-		-	-	-	-	0	0	-	-	-	-	-	0	0	-	-	-	-	-	-	-	-	-	-
	587	Genus	-	d__Bacteria;p__Verrucomicrobiota;c__Lentisphaeria;o__Victivallales;f__UBA1829;g__	Bacteria	Verrucomicrobiota	Lentisphaeria	Victivallales	UBA1829	-	-	UBA1829 (family)	0		-	-	-	-	0	0	-	-	-	-	-		-	-	-	-	0	0	-	-	-	-	-	0	0	-	-	-	-	-	-	-	-	-	-
	588	Genus	-	d__Bacteria;p__Firmicutes_A;c__Clostridia;o__Oscillospirales;f__Acutalibacteraceae;g__CAG-488	Bacteria	Firmicutes_A	Clostridia	Oscillospirales	Acutalibacteraceae	CAG_488	-	CAG_488 (genus)	2.74554		-	-	-	-	24	49	-	-	-	-	-		-	-	-	-	10	10	-	-	-	-	-	0	12	-	-	-	-	-	-	-	-	-	-
	589	Genus	-	d__Bacteria;p__Spirochaetota;c__Spirochaetia;o__Sphaerochaetales;f__Sphaerochaetaceae;g__UBA5920	Bacteria	Spirochaetota	Spirochaetia	Sphaerochaetales	Sphaerochaetaceae	UBA5920	-	UBA5920 (genus)	0		-	-	-	-	0	0	-	-	-	-	-		-	-	-	-	0	0	-	-	-	-	-	11	0	-	-	-	-	-	-	-	-	-	-
	590	Genus	-	d__Bacteria;p__Firmicutes;c__Bacilli;o__Lactobacillales;f__Streptococcaceae;g__Lactococcus_A	Bacteria	Firmicutes	Bacilli	Lactobacillales	Streptococcaceae	Lactococcus_A	-	Lactococcus_A (genus)	0.00237807		-	-	-	-	0	1	-	-	-	-	-		-	-	-	-	0	0	-	-	-	-	-	0	0	-	-	-	-	-	-	-	-	-	-
	591	Genus	-	d__Bacteria;p__Bacteroidota;c__Bacteroidia;o__Bacteroidales;f__Bacteroidaceae;g__UBA4334	Bacteria	Bacteroidota	Bacteroidia	Bacteroidales	Bacteroidaceae	UBA4334	-	UBA4334 (genus)	0.00565434		-	-	-	-	0	2	-	-	-	-	-		-	-	-	-	0	0	-	-	-	-	-	0	0	-	-	-	-	-	-	-	-	-	-
	592	Genus	-	d__Bacteria;p__Proteobacteria;c__Alphaproteobacteria;o__RF32;f__CAG-977;g__CAG-977	Bacteria	Proteobacteria	Alphaproteobacteria	RF32	CAG_977	CAG_977	-	CAG_977 (genus)	0		-	-	-	-	0	0	-	-	-	-	-		-	-	-	-	0	0	-	-	-	-	-	0	0	-	-	-	-	-	-	-	-	-	-
	593	Genus	-	d__Bacteria;p__Firmicutes_A;c__Clostridia;o__Lachnospirales;f__Lachnospiraceae;g__CAG-590	Bacteria	Firmicutes_A	Clostridia	Lachnospirales	Lachnospiraceae	CAG_590	-	CAG_590 (genus)	0.00747809		-	-	-	-	1	3	-	-	-	-	-		-	-	-	-	1	0	-	-	-	-	-	0	2	-	-	-	-	-	-	-	-	-	-
	594	Genus	-	d__Bacteria;p__Bacteroidota;c__Bacteroidia;o__Bacteroidales;f__Tannerellaceae;g__Parabacteroides	Bacteria	Bacteroidota	Bacteroidia	Bacteroidales	Tannerellaceae	Parabacteroides	-	Parabacteroides (genus)	0.153234		-	-	-	-	15	28	-	-	-	-	-		-	-	-	-	5	5	-	-	-	-	-	1	5	-	-	-	-	-	-	-	-	-	-
	595	Genus	-	d__Bacteria;p__Firmicutes_A;c__Clostridia_A;o__Christensenellales;f__DTU072;g__CAG-1782	Bacteria	Firmicutes_A	Clostridia_A	Christensenellales	DTU072	CAG_1782	-	CAG_1782 (genus)	0		-	-	-	-	0	0	-	-	-	-	-		-	-	-	-	0	0	-	-	-	-	-	7	0	-	-	-	-	-	-	-	-	-	-
	596	Genus	-	d__Bacteria;p__Bacteroidota;c__Bacteroidia;o__Bacteroidales;f__Bacteroidaceae;g__UBA4372	Bacteria	Bacteroidota	Bacteroidia	Bacteroidales	Bacteroidaceae	UBA4372	-	UBA4372 (genus)	0.0988701		-	-	-	-	12	21	-	-	-	-	-		-	-	-	-	3	5	-	-	-	-	-	0	5	-	-	-	-	-	-	-	-	-	-
	597	Genus	-	d__Bacteria;p__Firmicutes_A;c__Clostridia_A;o__Christensenellales;f__CAG-917;g__CAG-475	Bacteria	Firmicutes_A	Clostridia_A	Christensenellales	CAG_917	CAG_475	-	CAG_475 (genus)	0.0109473		-	-	-	-	1	3	-	-	-	-	-		-	-	-	-	0	0	-	-	-	-	-	3	0	-	-	-	-	-	-	-	-	-	-
	598	Genus	-	d__Bacteria;p__Firmicutes_A;c__Clostridia;o__Monoglobales;f__Monoglobaceae;g__UMGS1326	Bacteria	Firmicutes_A	Clostridia	Monoglobales	Monoglobaceae	UMGS1326	-	UMGS1326 (genus)	0.0135444		-	-	-	-	1	4	-	-	-	-	-		-	-	-	-	1	0	-	-	-	-	-	1	2	-	-	-	-	-	-	-	-	-	-
	599	Genus	-	d__Bacteria;p__Fusobacteriota;c__Fusobacteriia;o__Fusobacteriales;f__Fusobacteriaceae;g__Fusobacterium_B	Bacteria	Fusobacteriota	Fusobacteriia	Fusobacteriales	Fusobacteriaceae	Fusobacterium_B	-	Fusobacterium_B (genus)	0		-	-	-	-	0	0	-	-	-	-	-		-	-	-	-	0	0	-	-	-	-	-	1	0	-	-	-	-	-	-	-	-	-	-
	600	Genus	-	d__Bacteria;p__Firmicutes_A;c__Clostridia_A;o__Christensenellales;f__CAG-138;g__SFDB01	Bacteria	Firmicutes_A	Clostridia_A	Christensenellales	CAG_138	SFDB01	-	SFDB01 (genus)	0.0338256		-	-	-	-	4	3	-	-	-	-	-		-	-	-	-	2	0	-	-	-	-	-	0	1	-	-	-	-	-	-	-	-	-	-
	601	Genus	-	d__Bacteria;p__Firmicutes_A;c__Clostridia;o__Oscillospirales;f__CAG-272;g__HGM12650	Bacteria	Firmicutes_A	Clostridia	Oscillospirales	CAG_272	HGM12650	-	HGM12650 (genus)	0.00331188		-	-	-	-	1	1	-	-	-	-	-		-	-	-	-	0	0	-	-	-	-	-	2	0	-	-	-	-	-	-	-	-	-	-
	602	Genus	-	d__Bacteria;p__Firmicutes_A;c__Clostridia;o__Lachnospirales;f__Lachnospiraceae;g__NC2004	Bacteria	Firmicutes_A	Clostridia	Lachnospirales	Lachnospiraceae	NC2004	-	NC2004 (genus)	0.0139275		-	-	-	-	3	3	-	-	-	-	-		-	-	-	-	1	1	-	-	-	-	-	0	2	-	-	-	-	-	-	-	-	-	-
	603	Genus	-	d__Bacteria;p__Firmicutes_A;c__Clostridia;o__Oscillospirales;f__Acutalibacteraceae;g__CAG-177	Bacteria	Firmicutes_A	Clostridia	Oscillospirales	Acutalibacteraceae	CAG_177	-	CAG_177 (genus)	1.16553		-	-	-	-	23	48	-	-	-	-	-		-	-	-	-	9	10	-	-	-	-	-	0	12	-	-	-	-	-	-	-	-	-	-
	604	Genus	-	d__Bacteria;p__Firmicutes_C;c__Negativicutes;o__Veillonellales;f__Dialisteraceae;g__Dialister	Bacteria	Firmicutes_C	Negativicutes	Veillonellales	Dialisteraceae	Dialister	-	Dialister (genus)	1.92609		-	-	-	-	25	44	-	-	-	-	-		-	-	-	-	8	11	-	-	-	-	-	10	10	-	-	-	-	-	-	-	-	-	-
	605	Genus	-	d__Bacteria;p__Firmicutes_A;c__Clostridia_A;o__Christensenellales;f__CAG-74;g__SFFS01	Bacteria	Firmicutes_A	Clostridia_A	Christensenellales	CAG_74	SFFS01	-	SFFS01 (genus)	0.102049		-	-	-	-	7	22	-	-	-	-	-		-	-	-	-	1	5	-	-	-	-	-	9	5	-	-	-	-	-	-	-	-	-	-
	606	Genus	-	d__Bacteria;p__Firmicutes_A;c__Clostridia;o__UBA1212;f__;g__	Bacteria	Firmicutes_A	Clostridia	UBA1212	-	-	-	UBA1212 (order)	0		-	-	-	-	0	0	-	-	-	-	-		-	-	-	-	0	0	-	-	-	-	-	1	0	-	-	-	-	-	-	-	-	-	-
	607	Genus	-	d__Bacteria;p__Firmicutes_A;c__Clostridia_A;o__Christensenellales;f__CAG-138;g__Phil1	Bacteria	Firmicutes_A	Clostridia_A	Christensenellales	CAG_138	Phil1	-	Phil1 (genus)	0.500347		-	-	-	-	17	34	-	-	-	-	-		-	-	-	-	6	8	-	-	-	-	-	0	10	-	-	-	-	-	-	-	-	-	-
	608	Genus	-	d__Bacteria;p__Firmicutes_A;c__Clostridia_A;o__Christensenellales;f__Borkfalkiaceae;g__UBA10281	Bacteria	Firmicutes_A	Clostridia_A	Christensenellales	Borkfalkiaceae	UBA10281	-	UBA10281 (genus)	0.0578504		-	-	-	-	7	14	-	-	-	-	-		-	-	-	-	2	3	-	-	-	-	-	7	5	-	-	-	-	-	-	-	-	-	-
	609	Genus	-	d__Bacteria;p__Firmicutes_A;c__Clostridia_A;o__Christensenellales;f__CAG-74;g__	Bacteria	Firmicutes_A	Clostridia_A	Christensenellales	CAG_74	-	-	CAG_74 (family)	0.18958		-	-	-	-	12	26	-	-	-	-	-		-	-	-	-	3	6	-	-	-	-	-	3	9	-	-	-	-	-	-	-	-	-	-
	610	Genus	-	d__Bacteria;p__Firmicutes_A;c__Clostridia_A;o__Christensenellales;f__CAG-917;g__CAG-917	Bacteria	Firmicutes_A	Clostridia_A	Christensenellales	CAG_917	CAG_917	-	CAG_917 (genus)	0		-	-	-	-	0	0	-	-	-	-	-		-	-	-	-	0	0	-	-	-	-	-	5	0	-	-	-	-	-	-	-	-	-	-
	611	Genus	-	d__Bacteria;p__Firmicutes_A;c__Clostridia_A;o__Christensenellales;f__UBA1242;g__UBA11490	Bacteria	Firmicutes_A	Clostridia_A	Christensenellales	UBA1242	UBA11490	-	UBA11490 (genus)	0		-	-	-	-	0	0	-	-	-	-	-		-	-	-	-	0	0	-	-	-	-	-	0	0	-	-	-	-	-	-	-	-	-	-
	612	Genus	-	d__Bacteria;p__Firmicutes_C;c__Negativicutes;o__Veillonellales;f__Negativicoccaceae;g__Negativicoccus	Bacteria	Firmicutes_C	Negativicutes	Veillonellales	Negativicoccaceae	Negativicoccus	-	Negativicoccus (genus)	0		-	-	-	-	0	0	-	-	-	-	-		-	-	-	-	0	0	-	-	-	-	-	0	0	-	-	-	-	-	-	-	-	-	-
	613	Genus	-	d__Bacteria;p__Bacteroidota;c__Bacteroidia;o__Bacteroidales;f__Porphyromonadaceae;g__Porphyromonas	Bacteria	Bacteroidota	Bacteroidia	Bacteroidales	Porphyromonadaceae	Porphyromonas	-	Porphyromonas (genus)	0		-	-	-	-	0	0	-	-	-	-	-		-	-	-	-	0	0	-	-	-	-	-	0	0	-	-	-	-	-	-	-	-	-	-
	614	Genus	-	d__Bacteria;p__Bacteroidota;c__Bacteroidia;o__Bacteroidales;f__Porphyromonadaceae;g__Porphyromonas_A	Bacteria	Bacteroidota	Bacteroidia	Bacteroidales	Porphyromonadaceae	Porphyromonas_A	-	Porphyromonas_A (genus)	0		-	-	-	-	0	0	-	-	-	-	-		-	-	-	-	0	0	-	-	-	-	-	0	0	-	-	-	-	-	-	-	-	-	-
	615	Genus	-	d__Bacteria;p__Firmicutes_A;c__Clostridia;o__Tissierellales;f__Peptoniphilaceae;g__Fenollaria	Bacteria	Firmicutes_A	Clostridia	Tissierellales	Peptoniphilaceae	Fenollaria	-	Fenollaria (genus)	0		-	-	-	-	0	0	-	-	-	-	-		-	-	-	-	0	0	-	-	-	-	-	0	0	-	-	-	-	-	-	-	-	-	-
	616	Genus	-	d__Bacteria;p__Actinobacteriota;c__Coriobacteriia;o__Coriobacteriales;f__Eggerthellaceae;g__Paraeggerthella	Bacteria	Actinobacteriota	Coriobacteriia	Coriobacteriales	Eggerthellaceae	Paraeggerthella	-	Paraeggerthella (genus)	0		-	-	-	-	0	0	-	-	-	-	-		-	-	-	-	0	0	-	-	-	-	-	0	0	-	-	-	-	-	-	-	-	-	-
	617	Genus	-	d__Bacteria;p__Firmicutes;c__Bacilli;o__Erysipelotrichales;f__Erysipelotrichaceae;g__Bulleidia	Bacteria	Firmicutes	Bacilli	Erysipelotrichales	Erysipelotrichaceae	Bulleidia	-	Bulleidia (genus)	0.377691		-	-	-	-	20	42	-	-	-	-	-		-	-	-	-	6	9	-	-	-	-	-	0	11	-	-	-	-	-	-	-	-	-	-
	618	Genus	-	d__Bacteria;p__Firmicutes_C;c__Negativicutes;o__Veillonellales;f__Dialisteraceae;g__UBA5809	Bacteria	Firmicutes_C	Negativicutes	Veillonellales	Dialisteraceae	UBA5809	-	UBA5809 (genus)	0		-	-	-	-	0	0	-	-	-	-	-		-	-	-	-	0	0	-	-	-	-	-	6	0	-	-	-	-	-	-	-	-	-	-
	619	Genus	-	d__Bacteria;p__Firmicutes_C;c__Negativicutes;o__Veillonellales;f__Veillonellaceae;g__Veillonella_A	Bacteria	Firmicutes_C	Negativicutes	Veillonellales	Veillonellaceae	Veillonella_A	-	Veillonella_A (genus)	0		-	-	-	-	0	0	-	-	-	-	-		-	-	-	-	0	0	-	-	-	-	-	0	0	-	-	-	-	-	-	-	-	-	-
	620	Genus	-	d__Bacteria;p__Firmicutes;c__Bacilli;o__RF39;f__UBA660;g__CAG-417	Bacteria	Firmicutes	Bacilli	RF39	UBA660	CAG_417	-	CAG_417 (genus)	0.0422717		-	-	-	-	1	6	-	-	-	-	-		-	-	-	-	1	0	-	-	-	-	-	0	3	-	-	-	-	-	-	-	-	-	-
	621	Genus	-	d__Bacteria;p__Actinobacteriota;c__Coriobacteriia;o__Coriobacteriales;f__Atopobiaceae;g__Lancefieldella	Bacteria	Actinobacteriota	Coriobacteriia	Coriobacteriales	Atopobiaceae	Lancefieldella	-	Lancefieldella (genus)	0		-	-	-	-	0	0	-	-	-	-	-		-	-	-	-	0	0	-	-	-	-	-	0	0	-	-	-	-	-	-	-	-	-	-
	622	Genus	-	d__Bacteria;p__Fusobacteriota;c__Fusobacteriia;o__Fusobacteriales;f__Fusobacteriaceae;g__Fusobacterium	Bacteria	Fusobacteriota	Fusobacteriia	Fusobacteriales	Fusobacteriaceae	Fusobacterium	-	Fusobacterium (genus)	0		-	-	-	-	0	0	-	-	-	-	-		-	-	-	-	0	0	-	-	-	-	-	0	0	-	-	-	-	-	-	-	-	-	-
	623	Genus	-	d__Bacteria;p__Firmicutes_A;c__Clostridia;o__Peptostreptococcales;f__Anaerovoracaceae;g__Eubacterium_M	Bacteria	Firmicutes_A	Clostridia	Peptostreptococcales	Anaerovoracaceae	Eubacterium_M	-	Eubacterium_M (genus)	0		-	-	-	-	0	0	-	-	-	-	-		-	-	-	-	0	0	-	-	-	-	-	0	0	-	-	-	-	-	-	-	-	-	-
	624	Genus	-	d__Bacteria;p__Proteobacteria;c__Gammaproteobacteria;o__Burkholderiales;f__Burkholderiaceae;g__Turicimonas	Bacteria	Proteobacteria	Gammaproteobacteria	Burkholderiales	Burkholderiaceae	Turicimonas	-	Turicimonas (genus)	0		-	-	-	-	0	0	-	-	-	-	-		-	-	-	-	0	0	-	-	-	-	-	0	0	-	-	-	-	-	-	-	-	-	-
	625	Genus	-	d__Bacteria;p__Firmicutes;c__Bacilli;o__Mycoplasmatales;f__Mycoplasmoidaceae;g__Ureaplasma	Bacteria	Firmicutes	Bacilli	Mycoplasmatales	Mycoplasmoidaceae	Ureaplasma	-	Ureaplasma (genus)	0		-	-	-	-	0	0	-	-	-	-	-		-	-	-	-	0	0	-	-	-	-	-	0	0	-	-	-	-	-	-	-	-	-	-
	626	Genus	-	d__Bacteria;p__Firmicutes_A;c__Clostridia;o__Eubacteriales;f__Anaerofustaceae;g__Anaerofustis	Bacteria	Firmicutes_A	Clostridia	Eubacteriales	Anaerofustaceae	Anaerofustis	-	Anaerofustis (genus)	0		-	-	-	-	0	0	-	-	-	-	-		-	-	-	-	0	0	-	-	-	-	-	0	0	-	-	-	-	-	-	-	-	-	-
	627	Genus	-	d__Bacteria;p__Firmicutes_A;c__Clostridia;o__Oscillospirales;f__Acutalibacteraceae;g__UBA1691	Bacteria	Firmicutes_A	Clostridia	Oscillospirales	Acutalibacteraceae	UBA1691	-	UBA1691 (genus)	0		-	-	-	-	0	0	-	-	-	-	-		-	-	-	-	0	0	-	-	-	-	-	0	0	-	-	-	-	-	-	-	-	-	-
	628	Genus	-	d__Bacteria;p__Bacteroidota;c__Bacteroidia;o__Bacteroidales;f__Dysgonomonadaceae;g__Dysgonomonas	Bacteria	Bacteroidota	Bacteroidia	Bacteroidales	Dysgonomonadaceae	Dysgonomonas	-	Dysgonomonas (genus)	0		-	-	-	-	0	0	-	-	-	-	-		-	-	-	-	0	0	-	-	-	-	-	0	0	-	-	-	-	-	-	-	-	-	-
	629	Genus	-	d__Bacteria;p__Firmicutes_A;c__Clostridia;o__Monoglobales_A;f__UBA9506;g__UBA9506	Bacteria	Firmicutes_A	Clostridia	Monoglobales_A	UBA9506	UBA9506	-	UBA9506 (genus)	0.00156421		-	-	-	-	0	1	-	-	-	-	-		-	-	-	-	0	0	-	-	-	-	-	0	0	-	-	-	-	-	-	-	-	-	-
	630	Genus	-	d__Bacteria;p__Firmicutes;c__Bacilli;o__Lactobacillales;f__Lactobacillaceae;g__Companilactobacillus	Bacteria	Firmicutes	Bacilli	Lactobacillales	Lactobacillaceae	Companilactobacillus	-	Companilactobacillus (genus)	0		-	-	-	-	0	0	-	-	-	-	-		-	-	-	-	0	0	-	-	-	-	-	0	0	-	-	-	-	-	-	-	-	-	-
	631	Genus	-	d__Bacteria;p__Bacteroidota;c__Bacteroidia;o__Bacteroidales;f__Muribaculaceae;g__Duncaniella	Bacteria	Bacteroidota	Bacteroidia	Bacteroidales	Muribaculaceae	Duncaniella	-	Duncaniella (genus)	0		-	-	-	-	0	0	-	-	-	-	-		-	-	-	-	0	0	-	-	-	-	-	0	0	-	-	-	-	-	-	-	-	-	-
	632	Genus	-	d__Bacteria;p__Actinobacteriota;c__Coriobacteriia;o__Coriobacteriales;f__Atopobiaceae;g__UBA7748	Bacteria	Actinobacteriota	Coriobacteriia	Coriobacteriales	Atopobiaceae	UBA7748	-	UBA7748 (genus)	0		-	-	-	-	0	0	-	-	-	-	-		-	-	-	-	0	0	-	-	-	-	-	0	0	-	-	-	-	-	-	-	-	-	-
	633	Genus	-	d__Bacteria;p__Firmicutes;c__Bacilli;o__Lactobacillales;f__Lactobacillaceae;g__Lacticaseibacillus	Bacteria	Firmicutes	Bacilli	Lactobacillales	Lactobacillaceae	Lacticaseibacillus	-	Lacticaseibacillus (genus)	0		-	-	-	-	0	0	-	-	-	-	-		-	-	-	-	0	0	-	-	-	-	-	0	0	-	-	-	-	-	-	-	-	-	-
	634	Genus	-	d__Bacteria;p__Verrucomicrobiota;c__Verrucomicrobiae;o__Opitutales;f__CAG-312;g__UMGS1490	Bacteria	Verrucomicrobiota	Verrucomicrobiae	Opitutales	CAG_312	UMGS1490	-	UMGS1490 (genus)	0		-	-	-	-	0	0	-	-	-	-	-		-	-	-	-	0	0	-	-	-	-	-	0	0	-	-	-	-	-	-	-	-	-	-
	635	Genus	-	d__Bacteria;p__Firmicutes_A;c__Clostridia;o__Oscillospirales;f__Ruminococcaceae;g__UBA1409	Bacteria	Firmicutes_A	Clostridia	Oscillospirales	Ruminococcaceae	UBA1409	-	UBA1409 (genus)	0		-	-	-	-	0	0	-	-	-	-	-		-	-	-	-	0	0	-	-	-	-	-	0	0	-	-	-	-	-	-	-	-	-	-
	636	Genus	-	d__Bacteria;p__Firmicutes_A;c__Clostridia_A;o__Christensenellales;f__UBA1242;g__UBA11517	Bacteria	Firmicutes_A	Clostridia_A	Christensenellales	UBA1242	UBA11517	-	UBA11517 (genus)	0.00553157		-	-	-	-	1	4	-	-	-	-	-		-	-	-	-	1	0	-	-	-	-	-	0	0	-	-	-	-	-	-	-	-	-	-
	637	Genus	-	d__Bacteria;p__Proteobacteria;c__Alphaproteobacteria;o__RF32;f__CAG-239;g__CAG-267	Bacteria	Proteobacteria	Alphaproteobacteria	RF32	CAG_239	CAG_267	-	CAG_267 (genus)	0		-	-	-	-	0	0	-	-	-	-	-		-	-	-	-	0	0	-	-	-	-	-	0	0	-	-	-	-	-	-	-	-	-	-
	638	Genus	-	d__Bacteria;p__Firmicutes_A;c__Clostridia_A;o__Christensenellales;f__CAG-138;g__CAG-1024	Bacteria	Firmicutes_A	Clostridia_A	Christensenellales	CAG_138	CAG_1024	-	CAG_1024 (genus)	0.290719		-	-	-	-	13	21	-	-	-	-	-		-	-	-	-	3	7	-	-	-	-	-	0	3	-	-	-	-	-	-	-	-	-	-
	639	Genus	-	d__Bacteria;p__Firmicutes;c__Bacilli;o__RF39;f__UBA660;g__CAG-914	Bacteria	Firmicutes	Bacilli	RF39	UBA660	CAG_914	-	CAG_914 (genus)	0.02882		-	-	-	-	2	1	-	-	-	-	-		-	-	-	-	0	1	-	-	-	-	-	5	3	-	-	-	-	-	-	-	-	-	-
	640	Genus	-	d__Bacteria;p__Firmicutes_A;c__Clostridia;o__Oscillospirales;f__CAG-382;g__UMGS1307	Bacteria	Firmicutes_A	Clostridia	Oscillospirales	CAG_382	UMGS1307	-	UMGS1307 (genus)	0		-	-	-	-	0	0	-	-	-	-	-		-	-	-	-	0	0	-	-	-	-	-	0	0	-	-	-	-	-	-	-	-	-	-
	641	Genus	-	d__Archaea;p__Thermoplasmatota;c__Thermoplasmata;o__Methanomassiliicoccales;f__Methanomassiliicoccaceae;g__Methanomassiliicoccus_A	Archaea	Thermoplasmatota	Thermoplasmata	Methanomassiliicoccales	Methanomassiliicoccaceae	Methanomassiliicoccus_A	-	Methanomassiliicoccus_A (genus)	0		-	-	-	-	0	0	-	-	-	-	-		-	-	-	-	0	0	-	-	-	-	-	0	0	-	-	-	-	-	-	-	-	-	-
	642	Genus	-	d__Bacteria;p__Firmicutes_A;c__Clostridia_A;o__Christensenellales;f__CAG-138;g__UBA5394	Bacteria	Firmicutes_A	Clostridia_A	Christensenellales	CAG_138	UBA5394	-	UBA5394 (genus)	0		-	-	-	-	0	0	-	-	-	-	-		-	-	-	-	0	0	-	-	-	-	-	0	0	-	-	-	-	-	-	-	-	-	-
	643	Genus	-	d__Bacteria;p__Firmicutes_A;c__Clostridia;o__Oscillospirales;f__Oscillospiraceae;g__An92	Bacteria	Firmicutes_A	Clostridia	Oscillospirales	Oscillospiraceae	An92	-	An92 (genus)	0		-	-	-	-	0	0	-	-	-	-	-		-	-	-	-	0	0	-	-	-	-	-	0	0	-	-	-	-	-	-	-	-	-	-
	644	Genus	-	d__Bacteria;p__Fusobacteriota;c__Fusobacteriia;o__Fusobacteriales;f__Fusobacteriaceae;g__Fusobacterium_A	Bacteria	Fusobacteriota	Fusobacteriia	Fusobacteriales	Fusobacteriaceae	Fusobacterium_A	-	Fusobacterium_A (genus)	0		-	-	-	-	0	0	-	-	-	-	-		-	-	-	-	0	0	-	-	-	-	-	0	0	-	-	-	-	-	-	-	-	-	-
	645	Genus	-	d__Bacteria;p__Firmicutes_A;c__Clostridia;o__Lachnospirales;f__Cellulosilyticaceae;g__Niameybacter	Bacteria	Firmicutes_A	Clostridia	Lachnospirales	Cellulosilyticaceae	Niameybacter	-	Niameybacter (genus)	0		-	-	-	-	0	0	-	-	-	-	-		-	-	-	-	0	0	-	-	-	-	-	0	0	-	-	-	-	-	-	-	-	-	-
	646	Genus	-	d__Bacteria;p__Firmicutes_A;c__Clostridia_A;o__Christensenellales;f__UMGS416;g__UMGS416	Bacteria	Firmicutes_A	Clostridia_A	Christensenellales	UMGS416	UMGS416	-	UMGS416 (genus)	0		-	-	-	-	0	0	-	-	-	-	-		-	-	-	-	0	0	-	-	-	-	-	0	0	-	-	-	-	-	-	-	-	-	-
	647	Genus	-	d__Bacteria;p__Firmicutes_A;c__Clostridia;o__Oscillospirales;f__Acutalibacteraceae;g__An172	Bacteria	Firmicutes_A	Clostridia	Oscillospirales	Acutalibacteraceae	An172	-	An172 (genus)	0		-	-	-	-	0	0	-	-	-	-	-		-	-	-	-	0	0	-	-	-	-	-	0	0	-	-	-	-	-	-	-	-	-	-
	648	Genus	-	d__Bacteria;p__Firmicutes_A;c__Clostridia;o__Oscillospirales;f__Acutalibacteraceae;g__UMGS577	Bacteria	Firmicutes_A	Clostridia	Oscillospirales	Acutalibacteraceae	UMGS577	-	UMGS577 (genus)	0		-	-	-	-	0	0	-	-	-	-	-		-	-	-	-	0	0	-	-	-	-	-	0	0	-	-	-	-	-	-	-	-	-	-
	649	Genus	-	d__Bacteria;p__Firmicutes_A;c__Clostridia;o__Oscillospirales;f__Acutalibacteraceae;g__UMGS1532	Bacteria	Firmicutes_A	Clostridia	Oscillospirales	Acutalibacteraceae	UMGS1532	-	UMGS1532 (genus)	0		-	-	-	-	0	0	-	-	-	-	-		-	-	-	-	0	0	-	-	-	-	-	0	0	-	-	-	-	-	-	-	-	-	-
	650	Genus	-	d__Bacteria;p__Firmicutes_A;c__Clostridia;o__Oscillospirales;f__Acutalibacteraceae;g__UMGS403	Bacteria	Firmicutes_A	Clostridia	Oscillospirales	Acutalibacteraceae	UMGS403	-	UMGS403 (genus)	0		-	-	-	-	0	0	-	-	-	-	-		-	-	-	-	0	0	-	-	-	-	-	0	0	-	-	-	-	-	-	-	-	-	-
	651	Genus	-	d__Bacteria;p__Firmicutes_A;c__Clostridia_A;o__Christensenellales;f__CAG-138;g__UMGS1241	Bacteria	Firmicutes_A	Clostridia_A	Christensenellales	CAG_138	UMGS1241	-	UMGS1241 (genus)	0.000586274		-	-	-	-	0	1	-	-	-	-	-		-	-	-	-	0	0	-	-	-	-	-	0	0	-	-	-	-	-	-	-	-	-	-
	652	Genus	-	d__Bacteria;p__Bacteroidota;c__Bacteroidia;o__Bacteroidales;f__Muribaculaceae;g__CAG-1031	Bacteria	Bacteroidota	Bacteroidia	Bacteroidales	Muribaculaceae	CAG_1031	-	CAG_1031 (genus)	0		-	-	-	-	0	0	-	-	-	-	-		-	-	-	-	0	0	-	-	-	-	-	0	0	-	-	-	-	-	-	-	-	-	-
	653	Genus	-	d__Bacteria;p__Firmicutes_A;c__Clostridia_A;o__Christensenellales;f__CAG-314;g__UMGS692	Bacteria	Firmicutes_A	Clostridia_A	Christensenellales	CAG_314	UMGS692	-	UMGS692 (genus)	0.0175205		-	-	-	-	2	4	-	-	-	-	-		-	-	-	-	1	0	-	-	-	-	-	0	1	-	-	-	-	-	-	-	-	-	-
	654	Genus	-	d__Bacteria;p__Firmicutes;c__Bacilli;o__RFN20;f__CAG-826;g__UBA4855	Bacteria	Firmicutes	Bacilli	RFN20	CAG_826	UBA4855	-	UBA4855 (genus)	0		-	-	-	-	0	0	-	-	-	-	-		-	-	-	-	0	0	-	-	-	-	-	1	0	-	-	-	-	-	-	-	-	-	-
	655	Genus	-	d__Bacteria;p__Firmicutes;c__Bacilli;o__RF39;f__UBA660;g__CAG-776	Bacteria	Firmicutes	Bacilli	RF39	UBA660	CAG_776	-	CAG_776 (genus)	0		-	-	-	-	0	0	-	-	-	-	-		-	-	-	-	0	0	-	-	-	-	-	0	0	-	-	-	-	-	-	-	-	-	-
	656	Genus	-	d__Bacteria;p__Firmicutes_A;c__Clostridia;o__Lachnospirales;f__CAG-274;g__UMGS1441	Bacteria	Firmicutes_A	Clostridia	Lachnospirales	CAG_274	UMGS1441	-	UMGS1441 (genus)	0		-	-	-	-	0	0	-	-	-	-	-		-	-	-	-	0	0	-	-	-	-	-	0	0	-	-	-	-	-	-	-	-	-	-
	657	Genus	-	d__Bacteria;p__Firmicutes_A;c__Clostridia_A;o__Christensenellales;f__CAG-552;g__UMGS1880	Bacteria	Firmicutes_A	Clostridia_A	Christensenellales	CAG_552	UMGS1880	-	UMGS1880 (genus)	0		-	-	-	-	0	0	-	-	-	-	-		-	-	-	-	0	0	-	-	-	-	-	0	0	-	-	-	-	-	-	-	-	-	-
	658	Genus	-	d__Bacteria;p__Firmicutes_A;c__Clostridia;o__Lachnospirales;f__Lachnospiraceae;g__Merdimonas	Bacteria	Firmicutes_A	Clostridia	Lachnospirales	Lachnospiraceae	Merdimonas	-	Merdimonas (genus)	0		-	-	-	-	0	0	-	-	-	-	-		-	-	-	-	0	0	-	-	-	-	-	0	0	-	-	-	-	-	-	-	-	-	-
	659	Genus	-	d__Bacteria;p__Firmicutes_A;c__Clostridia;o__Lachnospirales;f__Lachnospiraceae;g__UMGS680	Bacteria	Firmicutes_A	Clostridia	Lachnospirales	Lachnospiraceae	UMGS680	-	UMGS680 (genus)	0		-	-	-	-	0	0	-	-	-	-	-		-	-	-	-	0	0	-	-	-	-	-	0	0	-	-	-	-	-	-	-	-	-	-
	660	Genus	-	d__Bacteria;p__Patescibacteria;c__Saccharimonadia;o__Saccharimonadales;f__Saccharimonadaceae;g__TM7x	Bacteria	Patescibacteria	Saccharimonadia	Saccharimonadales	Saccharimonadaceae	TM7x	-	TM7x (genus)	0		-	-	-	-	0	0	-	-	-	-	-		-	-	-	-	0	0	-	-	-	-	-	0	0	-	-	-	-	-	-	-	-	-	-
	661	Genus	-	d__Bacteria;p__Firmicutes_A;c__Clostridia;o__Lachnospirales;f__Lachnospiraceae;g__CAG-56	Bacteria	Firmicutes_A	Clostridia	Lachnospirales	Lachnospiraceae	CAG_56	-	CAG_56 (genus)	0		-	-	-	-	0	0	-	-	-	-	-		-	-	-	-	0	0	-	-	-	-	-	0	0	-	-	-	-	-	-	-	-	-	-
	662	Genus	-	d__Bacteria;p__Firmicutes_A;c__Clostridia;o__Peptostreptococcales;f__Peptostreptococcaceae;g__Intestinibacter	Bacteria	Firmicutes_A	Clostridia	Peptostreptococcales	Peptostreptococcaceae	Intestinibacter	-	Intestinibacter (genus)	0.00372371		-	-	-	-	2	1	-	-	-	-	-		-	-	-	-	1	1	-	-	-	-	-	0	0	-	-	-	-	-	-	-	-	-	-
	663	Genus	-	d__Bacteria;p__Firmicutes_A;c__Clostridia;o__Tissierellales;f__Peptoniphilaceae;g__Ezakiella	Bacteria	Firmicutes_A	Clostridia	Tissierellales	Peptoniphilaceae	Ezakiella	-	Ezakiella (genus)	0		-	-	-	-	0	0	-	-	-	-	-		-	-	-	-	0	0	-	-	-	-	-	0	0	-	-	-	-	-	-	-	-	-	-
	664	Genus	-	d__Bacteria;p__Firmicutes_B;c__Dehalobacteriia;o__UBA7702;f__UBA7702;g__UBA7702	Bacteria	Firmicutes_B	Dehalobacteriia	UBA7702	UBA7702	UBA7702	-	UBA7702 (genus)	0.00175405		-	-	-	-	1	2	-	-	-	-	-		-	-	-	-	0	0	-	-	-	-	-	0	0	-	-	-	-	-	-	-	-	-	-
	665	Genus	-	d__Bacteria;p__Firmicutes_B;c__Peptococcia;o__Peptococcales;f__Peptococcaceae;g__UMGS1590	Bacteria	Firmicutes_B	Peptococcia	Peptococcales	Peptococcaceae	UMGS1590	-	UMGS1590 (genus)	0.0216882		-	-	-	-	6	8	-	-	-	-	-		-	-	-	-	4	1	-	-	-	-	-	0	3	-	-	-	-	-	-	-	-	-	-
	666	Genus	-	d__Bacteria;p__Firmicutes_A;c__Clostridia;o__Monoglobales_A;f__UBA1381;g__HGM11521	Bacteria	Firmicutes_A	Clostridia	Monoglobales_A	UBA1381	HGM11521	-	HGM11521 (genus)	0.000598152		-	-	-	-	0	1	-	-	-	-	-		-	-	-	-	0	0	-	-	-	-	-	0	0	-	-	-	-	-	-	-	-	-	-
	668	Genus	-	d__Bacteria;p__Firmicutes_A;c__Clostridia;o__Oscillospirales;f__Acutalibacteraceae;g__CAG-217	Bacteria	Firmicutes_A	Clostridia	Oscillospirales	Acutalibacteraceae	CAG_217	-	CAG_217 (genus)	0.510856		-	-	-	-	18	30	-	-	-	-	-		-	-	-	-	7	8	-	-	-	-	-	0	5	-	-	-	-	-	-	-	-	-	-
	669	Genus	-	d__Bacteria;p__Firmicutes_A;c__Clostridia;o__Oscillospirales;f__Acutalibacteraceae;g__DTU089	Bacteria	Firmicutes_A	Clostridia	Oscillospirales	Acutalibacteraceae	DTU089	-	DTU089 (genus)	0.0593488		-	-	-	-	3	1	-	-	-	-	-		-	-	-	-	1	1	-	-	-	-	-	5	1	-	-	-	-	-	-	-	-	-	-
	670	Genus	-	d__Bacteria;p__Firmicutes;c__Bacilli;o__RF39;f__UBA660;g__UMGS1648	Bacteria	Firmicutes	Bacilli	RF39	UBA660	UMGS1648	-	UMGS1648 (genus)	0		-	-	-	-	0	0	-	-	-	-	-		-	-	-	-	0	0	-	-	-	-	-	1	0	-	-	-	-	-	-	-	-	-	-
	671	Genus	-	d__Bacteria;p__Firmicutes_A;c__Clostridia;o__Oscillospirales;f__Acutalibacteraceae;g__UBA4871	Bacteria	Firmicutes_A	Clostridia	Oscillospirales	Acutalibacteraceae	UBA4871	-	UBA4871 (genus)	0.00126252		-	-	-	-	1	1	-	-	-	-	-		-	-	-	-	1	0	-	-	-	-	-	0	0	-	-	-	-	-	-	-	-	-	-
	672	Genus	-	d__Bacteria;p__Proteobacteria;c__Gammaproteobacteria;o__Enterobacterales;f__Pasteurellaceae;g__Haemophilus_A	Bacteria	Proteobacteria	Gammaproteobacteria	Enterobacterales	Pasteurellaceae	Haemophilus_A	-	Haemophilus_A (genus)	0		-	-	-	-	0	0	-	-	-	-	-		-	-	-	-	0	0	-	-	-	-	-	0	0	-	-	-	-	-	-	-	-	-	-
	673	Genus	-	d__Bacteria;p__Firmicutes;c__Bacilli;o__Lactobacillales;f__Aerococcaceae;g__Granulicatella	Bacteria	Firmicutes	Bacilli	Lactobacillales	Aerococcaceae	Granulicatella	-	Granulicatella (genus)	0		-	-	-	-	0	0	-	-	-	-	-		-	-	-	-	0	0	-	-	-	-	-	0	0	-	-	-	-	-	-	-	-	-	-
	674	Genus	-	d__Bacteria;p__Firmicutes_A;c__Clostridia;o__Lachnospirales;f__Lachnospiraceae;g__CAG-411	Bacteria	Firmicutes_A	Clostridia	Lachnospirales	Lachnospiraceae	CAG_411	-	CAG_411 (genus)	0		-	-	-	-	0	0	-	-	-	-	-		-	-	-	-	0	0	-	-	-	-	-	0	0	-	-	-	-	-	-	-	-	-	-
	675	Genus	-	d__Bacteria;p__Campylobacterota;c__Campylobacteria;o__Campylobacterales;f__Campylobacteraceae;g__Campylobacter_B	Bacteria	Campylobacterota	Campylobacteria	Campylobacterales	Campylobacteraceae	Campylobacter_B	-	Campylobacter_B (genus)	0		-	-	-	-	0	0	-	-	-	-	-		-	-	-	-	0	0	-	-	-	-	-	0	0	-	-	-	-	-	-	-	-	-	-
	676	Genus	-	d__Bacteria;p__Firmicutes_A;c__Clostridia;o__Oscillospirales;f__Acutalibacteraceae;g__Acutalibacter	Bacteria	Firmicutes_A	Clostridia	Oscillospirales	Acutalibacteraceae	Acutalibacter	-	Acutalibacter (genus)	0		-	-	-	-	0	0	-	-	-	-	-		-	-	-	-	0	0	-	-	-	-	-	0	0	-	-	-	-	-	-	-	-	-	-
	677	Genus	-	d__Bacteria;p__Firmicutes_A;c__Clostridia;o__Clostridiales;f__Clostridiaceae;g__Clostridium	Bacteria	Firmicutes_A	Clostridia	Clostridiales	Clostridiaceae	Clostridium	-	Clostridium (genus)	0.0880367		-	-	-	-	8	11	-	-	-	-	-		-	-	-	-	4	4	-	-	-	-	-	0	4	-	-	-	-	-	-	-	-	-	-
	678	Genus	-	d__Bacteria;p__Proteobacteria;c__Gammaproteobacteria;o__Enterobacterales;f__Enterobacteriaceae;g__Citrobacter_A	Bacteria	Proteobacteria	Gammaproteobacteria	Enterobacterales	Enterobacteriaceae	Citrobacter_A	-	Citrobacter_A (genus)	0		-	-	-	-	0	0	-	-	-	-	-		-	-	-	-	0	0	-	-	-	-	-	2	0	-	-	-	-	-	-	-	-	-	-
	679	Genus	-	d__Bacteria;p__Bacteroidota;c__Bacteroidia;o__Flavobacteriales;f__Flavobacteriaceae;g__Flavobacterium	Bacteria	Bacteroidota	Bacteroidia	Flavobacteriales	Flavobacteriaceae	Flavobacterium	-	Flavobacterium (genus)	0		-	-	-	-	0	0	-	-	-	-	-		-	-	-	-	0	0	-	-	-	-	-	0	0	-	-	-	-	-	-	-	-	-	-
	680	Genus	-	d__Bacteria;p__Proteobacteria;c__Gammaproteobacteria;o__Burkholderiales;f__Rhodocyclaceae;g__Azonexus	Bacteria	Proteobacteria	Gammaproteobacteria	Burkholderiales	Rhodocyclaceae	Azonexus	-	Azonexus (genus)	0		-	-	-	-	0	0	-	-	-	-	-		-	-	-	-	0	0	-	-	-	-	-	0	0	-	-	-	-	-	-	-	-	-	-
	681	Genus	-	d__Bacteria;p__Bacteroidota;c__Bacteroidia;o__Flavobacteriales;f__Weeksellaceae;g__Chryseobacterium	Bacteria	Bacteroidota	Bacteroidia	Flavobacteriales	Weeksellaceae	Chryseobacterium	-	Chryseobacterium (genus)	0		-	-	-	-	0	0	-	-	-	-	-		-	-	-	-	0	0	-	-	-	-	-	0	0	-	-	-	-	-	-	-	-	-	-
	682	Genus	-	d__Bacteria;p__Firmicutes_A;c__Clostridia;o__Monoglobales_A;f__UBA1381;g__HGM11523	Bacteria	Firmicutes_A	Clostridia	Monoglobales_A	UBA1381	HGM11523	-	HGM11523 (genus)	0		-	-	-	-	0	0	-	-	-	-	-		-	-	-	-	0	0	-	-	-	-	-	0	0	-	-	-	-	-	-	-	-	-	-
	683	Genus	-	d__Bacteria;p__Firmicutes_A;c__Clostridia_A;o__Christensenellales;f__CAG-74;g__UMGS1600	Bacteria	Firmicutes_A	Clostridia_A	Christensenellales	CAG_74	UMGS1600	-	UMGS1600 (genus)	0.0675853		-	-	-	-	10	31	-	-	-	-	-		-	-	-	-	6	2	-	-	-	-	-	0	6	-	-	-	-	-	-	-	-	-	-
	684	Genus	-	d__Bacteria;p__Firmicutes_A;c__Clostridia;o__TANB77;f__CAG-508;g__CAG-269	Bacteria	Firmicutes_A	Clostridia	TANB77	CAG_508	CAG_269	-	CAG_269 (genus)	0.229533		-	-	-	-	16	22	-	-	-	-	-		-	-	-	-	6	6	-	-	-	-	-	5	10	-	-	-	-	-	-	-	-	-	-
	685	Genus	-	d__Bacteria;p__Firmicutes_A;c__Clostridia;o__Oscillospirales;f__Acutalibacteraceae;g__UMGS1279	Bacteria	Firmicutes_A	Clostridia	Oscillospirales	Acutalibacteraceae	UMGS1279	-	UMGS1279 (genus)	0.0297412		-	-	-	-	2	3	-	-	-	-	-		-	-	-	-	1	1	-	-	-	-	-	4	1	-	-	-	-	-	-	-	-	-	-
	686	Genus	-	d__Bacteria;p__Firmicutes_A;c__Clostridia;o__Lachnospirales;f__Anaerotignaceae;g__HGM11808	Bacteria	Firmicutes_A	Clostridia	Lachnospirales	Anaerotignaceae	HGM11808	-	HGM11808 (genus)	0		-	-	-	-	0	0	-	-	-	-	-		-	-	-	-	0	0	-	-	-	-	-	1	0	-	-	-	-	-	-	-	-	-	-
	687	Genus	-	d__Bacteria;p__Firmicutes_A;c__Clostridia;o__Oscillospirales;f__Butyricicoccaceae;g__Butyricicoccus_A	Bacteria	Firmicutes_A	Clostridia	Oscillospirales	Butyricicoccaceae	Butyricicoccus_A	-	Butyricicoccus_A (genus)	0.0232013		-	-	-	-	4	6	-	-	-	-	-		-	-	-	-	2	0	-	-	-	-	-	0	1	-	-	-	-	-	-	-	-	-	-
	688	Genus	-	d__Bacteria;p__Firmicutes_A;c__Clostridia_A;o__Christensenellales;f__CAG-138;g__UBA1685	Bacteria	Firmicutes_A	Clostridia_A	Christensenellales	CAG_138	UBA1685	-	UBA1685 (genus)	0.00341858		-	-	-	-	0	1	-	-	-	-	-		-	-	-	-	0	0	-	-	-	-	-	0	1	-	-	-	-	-	-	-	-	-	-
	689	Genus	-	d__Bacteria;p__Firmicutes_A;c__Clostridia;o__Oscillospirales;f__CAG-272;g__HGM12669	Bacteria	Firmicutes_A	Clostridia	Oscillospirales	CAG_272	HGM12669	-	HGM12669 (genus)	0		-	-	-	-	0	0	-	-	-	-	-		-	-	-	-	0	0	-	-	-	-	-	0	0	-	-	-	-	-	-	-	-	-	-
	690	Genus	-	d__Bacteria;p__Firmicutes_A;c__Clostridia;o__Oscillospirales;f__Oscillospiraceae;g__CAG-103	Bacteria	Firmicutes_A	Clostridia	Oscillospirales	Oscillospiraceae	CAG_103	-	CAG_103 (genus)	1.16035		-	-	-	-	26	55	-	-	-	-	-		-	-	-	-	10	11	-	-	-	-	-	0	12	-	-	-	-	-	-	-	-	-	-
	691	Genus	-	d__Bacteria;p__Firmicutes_A;c__Clostridia_A;o__Christensenellales;f__CAG-74;g__SFHK01	Bacteria	Firmicutes_A	Clostridia_A	Christensenellales	CAG_74	SFHK01	-	SFHK01 (genus)	0.115668		-	-	-	-	11	25	-	-	-	-	-		-	-	-	-	4	5	-	-	-	-	-	11	6	-	-	-	-	-	-	-	-	-	-
	692	Genus	-	d__Bacteria;p__Firmicutes_A;c__Clostridia;o__Lachnospirales;f__CAG-274;g__CAG-274	Bacteria	Firmicutes_A	Clostridia	Lachnospirales	CAG_274	CAG_274	-	CAG_274 (genus)	0		-	-	-	-	0	0	-	-	-	-	-		-	-	-	-	0	0	-	-	-	-	-	2	0	-	-	-	-	-	-	-	-	-	-
	693	Genus	-	d__Bacteria;p__Firmicutes_A;c__Clostridia;o__TANB77;f__CAG-508;g__UMGS1754	Bacteria	Firmicutes_A	Clostridia	TANB77	CAG_508	UMGS1754	-	UMGS1754 (genus)	0		-	-	-	-	0	0	-	-	-	-	-		-	-	-	-	0	0	-	-	-	-	-	0	0	-	-	-	-	-	-	-	-	-	-
	694	Genus	-	d__Bacteria;p__Firmicutes;c__Bacilli;o__Erysipelotrichales;f__Erysipelotrichaceae;g__Massilicoli	Bacteria	Firmicutes	Bacilli	Erysipelotrichales	Erysipelotrichaceae	Massilicoli	-	Massilicoli (genus)	0		-	-	-	-	0	0	-	-	-	-	-		-	-	-	-	0	0	-	-	-	-	-	0	0	-	-	-	-	-	-	-	-	-	-
	695	Genus	-	d__Bacteria;p__Firmicutes_A;c__Clostridia;o__Lachnospirales;f__Lachnospiraceae;g__Anaerosacchariphilus	Bacteria	Firmicutes_A	Clostridia	Lachnospirales	Lachnospiraceae	Anaerosacchariphilus	-	Anaerosacchariphilus (genus)	0.00293901		-	-	-	-	1	2	-	-	-	-	-		-	-	-	-	1	0	-	-	-	-	-	0	0	-	-	-	-	-	-	-	-	-	-
	696	Genus	-	d__Bacteria;p__Firmicutes_A;c__Clostridia;o__Lachnospirales;f__Lachnospiraceae;g__UMGS1472	Bacteria	Firmicutes_A	Clostridia	Lachnospirales	Lachnospiraceae	UMGS1472	-	UMGS1472 (genus)	0		-	-	-	-	0	0	-	-	-	-	-		-	-	-	-	0	0	-	-	-	-	-	0	0	-	-	-	-	-	-	-	-	-	-
	698	Genus	-	d__Bacteria;p__Firmicutes_A;c__Clostridia;o__Lachnospirales;f__Lachnospiraceae;g__UBA4285	Bacteria	Firmicutes_A	Clostridia	Lachnospirales	Lachnospiraceae	UBA4285	-	UBA4285 (genus)	0.112842		-	-	-	-	13	20	-	-	-	-	-		-	-	-	-	6	4	-	-	-	-	-	0	5	-	-	-	-	-	-	-	-	-	-
	699	Genus	-	d__Bacteria;p__Actinobacteriota;c__Coriobacteriia;o__Coriobacteriales;f__QAMH01;g__QAMH01	Bacteria	Actinobacteriota	Coriobacteriia	Coriobacteriales	QAMH01	QAMH01	-	QAMH01 (genus)	0		-	-	-	-	0	0	-	-	-	-	-		-	-	-	-	0	0	-	-	-	-	-	8	0	-	-	-	-	-	-	-	-	-	-
	700	Genus	-	d__Bacteria;p__Firmicutes_A;c__Clostridia;o__TANB77;f__CAG-508;g__UMGS1994	Bacteria	Firmicutes_A	Clostridia	TANB77	CAG_508	UMGS1994	-	UMGS1994 (genus)	0.0129309		-	-	-	-	2	1	-	-	-	-	-		-	-	-	-	1	0	-	-	-	-	-	0	0	-	-	-	-	-	-	-	-	-	-
	701	Genus	-	d__Bacteria;p__Firmicutes;c__Bacilli;o__RF39;f__UBA660;g__CAG-451	Bacteria	Firmicutes	Bacilli	RF39	UBA660	CAG_451	-	CAG_451 (genus)	0.00447301		-	-	-	-	1	1	-	-	-	-	-		-	-	-	-	0	0	-	-	-	-	-	1	1	-	-	-	-	-	-	-	-	-	-
	702	Genus	-	d__Bacteria;p__Firmicutes_A;c__Clostridia;o__Oscillospirales;f__Acutalibacteraceae;g__UMGS1491	Bacteria	Firmicutes_A	Clostridia	Oscillospirales	Acutalibacteraceae	UMGS1491	-	UMGS1491 (genus)	0.074268		-	-	-	-	6	12	-	-	-	-	-		-	-	-	-	1	3	-	-	-	-	-	0	2	-	-	-	-	-	-	-	-	-	-
	703	Genus	-	d__Bacteria;p__Firmicutes_A;c__Clostridia_A;o__Christensenellales;f__CAG-74;g__RUG11247	Bacteria	Firmicutes_A	Clostridia_A	Christensenellales	CAG_74	RUG11247	-	RUG11247 (genus)	0.0472929		-	-	-	-	4	10	-	-	-	-	-		-	-	-	-	2	1	-	-	-	-	-	2	1	-	-	-	-	-	-	-	-	-	-
	704	Genus	-	d__Bacteria;p__Firmicutes_A;c__Clostridia;o__Oscillospirales;f__Oscillospiraceae;g__Evtepia	Bacteria	Firmicutes_A	Clostridia	Oscillospirales	Oscillospiraceae	Evtepia	-	Evtepia (genus)	0.175463		-	-	-	-	24	49	-	-	-	-	-		-	-	-	-	9	10	-	-	-	-	-	2	10	-	-	-	-	-	-	-	-	-	-
	706	Genus	-	d__Bacteria;p__Actinobacteriota;c__Coriobacteriia;o__Coriobacteriales;f__QAMH01;g__CACZQA01	Bacteria	Actinobacteriota	Coriobacteriia	Coriobacteriales	QAMH01	CACZQA01	-	CACZQA01 (genus)	0.0546174		-	-	-	-	3	3	-	-	-	-	-		-	-	-	-	0	2	-	-	-	-	-	8	0	-	-	-	-	-	-	-	-	-	-
	707	Genus	-	d__Bacteria;p__Firmicutes_A;c__Clostridia;o__Peptostreptococcales;f__Peptostreptococcaceae;g__Peptacetobacter	Bacteria	Firmicutes_A	Clostridia	Peptostreptococcales	Peptostreptococcaceae	Peptacetobacter	-	Peptacetobacter (genus)	0		-	-	-	-	0	0	-	-	-	-	-		-	-	-	-	0	0	-	-	-	-	-	0	0	-	-	-	-	-	-	-	-	-	-
	708	Genus	-	d__Bacteria;p__Firmicutes_A;c__Clostridia;o__Lachnospirales;f__Lachnospiraceae;g__UMGS1370	Bacteria	Firmicutes_A	Clostridia	Lachnospirales	Lachnospiraceae	UMGS1370	-	UMGS1370 (genus)	0		-	-	-	-	0	0	-	-	-	-	-		-	-	-	-	0	0	-	-	-	-	-	0	0	-	-	-	-	-	-	-	-	-	-
	709	Genus	-	d__Bacteria;p__Firmicutes;c__Bacilli;o__Erysipelotrichales;f__Erysipelatoclostridiaceae;g__Massiliomicrobiota	Bacteria	Firmicutes	Bacilli	Erysipelotrichales	Erysipelatoclostridiaceae	Massiliomicrobiota	-	Massiliomicrobiota (genus)	0		-	-	-	-	0	0	-	-	-	-	-		-	-	-	-	0	0	-	-	-	-	-	0	0	-	-	-	-	-	-	-	-	-	-
	710	Genus	-	d__Bacteria;p__Proteobacteria;c__Alphaproteobacteria;o__Caulobacterales;f__Caulobacteraceae;g__Caulobacter	Bacteria	Proteobacteria	Alphaproteobacteria	Caulobacterales	Caulobacteraceae	Caulobacter	-	Caulobacter (genus)	0		-	-	-	-	0	0	-	-	-	-	-		-	-	-	-	0	0	-	-	-	-	-	0	0	-	-	-	-	-	-	-	-	-	-
	711	Genus	-	d__Bacteria;p__Proteobacteria;c__Alphaproteobacteria;o__Sphingomonadales;f__Sphingomonadaceae;g__Sphingomonas	Bacteria	Proteobacteria	Alphaproteobacteria	Sphingomonadales	Sphingomonadaceae	Sphingomonas	-	Sphingomonas (genus)	0		-	-	-	-	0	0	-	-	-	-	-		-	-	-	-	0	0	-	-	-	-	-	0	0	-	-	-	-	-	-	-	-	-	-
	712	Genus	-	d__Bacteria;p__Proteobacteria;c__Gammaproteobacteria;o__Burkholderiales;f__Burkholderiaceae;g__Acidovorax	Bacteria	Proteobacteria	Gammaproteobacteria	Burkholderiales	Burkholderiaceae	Acidovorax	-	Acidovorax (genus)	0		-	-	-	-	0	0	-	-	-	-	-		-	-	-	-	0	0	-	-	-	-	-	0	0	-	-	-	-	-	-	-	-	-	-
	713	Genus	-	d__Bacteria;p__Proteobacteria;c__Alphaproteobacteria;o__Rhizobiales;f__Beijerinckiaceae;g__Methylobacterium	Bacteria	Proteobacteria	Alphaproteobacteria	Rhizobiales	Beijerinckiaceae	Methylobacterium	-	Methylobacterium (genus)	0		-	-	-	-	0	0	-	-	-	-	-		-	-	-	-	0	0	-	-	-	-	-	0	0	-	-	-	-	-	-	-	-	-	-
	714	Genus	-	d__Bacteria;p__Proteobacteria;c__Gammaproteobacteria;o__Enterobacterales;f__Enterobacteriaceae;g__Atlantibacter	Bacteria	Proteobacteria	Gammaproteobacteria	Enterobacterales	Enterobacteriaceae	Atlantibacter	-	Atlantibacter (genus)	0		-	-	-	-	0	0	-	-	-	-	-		-	-	-	-	0	0	-	-	-	-	-	0	0	-	-	-	-	-	-	-	-	-	-
	715	Genus	-	d__Bacteria;p__Firmicutes_A;c__Clostridia_A;o__Christensenellales;f__Borkfalkiaceae;g__UMGS775	Bacteria	Firmicutes_A	Clostridia_A	Christensenellales	Borkfalkiaceae	UMGS775	-	UMGS775 (genus)	0		-	-	-	-	0	0	-	-	-	-	-		-	-	-	-	0	0	-	-	-	-	-	0	0	-	-	-	-	-	-	-	-	-	-
	716	Genus	-	d__Bacteria;p__Actinobacteriota;c__Coriobacteriia;o__Coriobacteriales;f__Eggerthellaceae;g__DNF00809	Bacteria	Actinobacteriota	Coriobacteriia	Coriobacteriales	Eggerthellaceae	DNF00809	-	DNF00809 (genus)	0		-	-	-	-	0	0	-	-	-	-	-		-	-	-	-	0	0	-	-	-	-	-	0	0	-	-	-	-	-	-	-	-	-	-
	717	Genus	-	d__Bacteria;p__Firmicutes_A;c__Clostridia;o__Saccharofermentanales;f__Fastidiosipilaceae;g__KA00274	Bacteria	Firmicutes_A	Clostridia	Saccharofermentanales	Fastidiosipilaceae	KA00274	-	KA00274 (genus)	0		-	-	-	-	0	0	-	-	-	-	-		-	-	-	-	0	0	-	-	-	-	-	0	0	-	-	-	-	-	-	-	-	-	-
	718	Genus	-	d__Bacteria;p__Firmicutes_C;c__Negativicutes;o__Veillonellales;f__Megasphaeraceae;g__28L	Bacteria	Firmicutes_C	Negativicutes	Veillonellales	Megasphaeraceae	28L	-	28L (genus)	0		-	-	-	-	0	0	-	-	-	-	-		-	-	-	-	0	0	-	-	-	-	-	0	0	-	-	-	-	-	-	-	-	-	-
	719	Genus	-	d__Bacteria;p__Actinobacteriota;c__Actinomycetia;o__Actinomycetales;f__Bifidobacteriaceae;g__Scardovia	Bacteria	Actinobacteriota	Actinomycetia	Actinomycetales	Bifidobacteriaceae	Scardovia	-	Scardovia (genus)	0		-	-	-	-	0	0	-	-	-	-	-		-	-	-	-	0	0	-	-	-	-	-	0	0	-	-	-	-	-	-	-	-	-	-
	720	Genus	-	d__Bacteria;p__Actinobacteriota;c__Actinomycetia;o__Actinomycetales;f__Actinomycetaceae;g__Pauljensenia	Bacteria	Actinobacteriota	Actinomycetia	Actinomycetales	Actinomycetaceae	Pauljensenia	-	Pauljensenia (genus)	0.0266968		-	-	-	-	2	9	-	-	-	-	-		-	-	-	-	0	2	-	-	-	-	-	0	0	-	-	-	-	-	-	-	-	-	-
	721	Genus	-	d__Bacteria;p__Firmicutes_A;c__Clostridia;o__Oscillospirales;f__Oscillospiraceae;g__UMGS1872	Bacteria	Firmicutes_A	Clostridia	Oscillospirales	Oscillospiraceae	UMGS1872	-	UMGS1872 (genus)	0.000621418		-	-	-	-	0	1	-	-	-	-	-		-	-	-	-	0	0	-	-	-	-	-	0	0	-	-	-	-	-	-	-	-	-	-
	722	Genus	-	d__Bacteria;p__Firmicutes_A;c__Clostridia_A;o__Christensenellales;f__UBA3700;g__CABKMX01	Bacteria	Firmicutes_A	Clostridia_A	Christensenellales	UBA3700	CABKMX01	-	CABKMX01 (genus)	0		-	-	-	-	0	0	-	-	-	-	-		-	-	-	-	0	0	-	-	-	-	-	0	0	-	-	-	-	-	-	-	-	-	-
	723	Genus	-	d__Bacteria;p__Firmicutes_A;c__Clostridia;o__Tissierellales;f__Peptoniphilaceae;g__Finegoldia	Bacteria	Firmicutes_A	Clostridia	Tissierellales	Peptoniphilaceae	Finegoldia	-	Finegoldia (genus)	0		-	-	-	-	0	0	-	-	-	-	-		-	-	-	-	0	0	-	-	-	-	-	0	0	-	-	-	-	-	-	-	-	-	-
	724	Genus	-	d__Bacteria;p__Proteobacteria;c__Gammaproteobacteria;o__Burkholderiales;f__Burkholderiaceae;g__Parasutterella	Bacteria	Proteobacteria	Gammaproteobacteria	Burkholderiales	Burkholderiaceae	Parasutterella	-	Parasutterella (genus)	0.000675469		-	-	-	-	1	0	-	-	-	-	-		-	-	-	-	1	0	-	-	-	-	-	0	0	-	-	-	-	-	-	-	-	-	-
	725	Genus	-	d__Bacteria;p__Firmicutes;c__Bacilli;o__Lactobacillales;f__Lactobacillaceae;g__Pediococcus	Bacteria	Firmicutes	Bacilli	Lactobacillales	Lactobacillaceae	Pediococcus	-	Pediococcus (genus)	0		-	-	-	-	0	0	-	-	-	-	-		-	-	-	-	0	0	-	-	-	-	-	0	0	-	-	-	-	-	-	-	-	-	-
	726	Genus	-	d__Bacteria;p__Firmicutes;c__Bacilli;o__Lactobacillales;f__Listeriaceae;g__Listeria	Bacteria	Firmicutes	Bacilli	Lactobacillales	Listeriaceae	Listeria	-	Listeria (genus)	0		-	-	-	-	0	0	-	-	-	-	-		-	-	-	-	0	0	-	-	-	-	-	0	0	-	-	-	-	-	-	-	-	-	-
	727	Genus	-	d__Bacteria;p__Firmicutes;c__Bacilli;o__Erysipelotrichales;f__Erysipelotrichaceae;g__Amedibacillus	Bacteria	Firmicutes	Bacilli	Erysipelotrichales	Erysipelotrichaceae	Amedibacillus	-	Amedibacillus (genus)	0		-	-	-	-	0	0	-	-	-	-	-		-	-	-	-	0	0	-	-	-	-	-	0	0	-	-	-	-	-	-	-	-	-	-
	728	Genus	-	d__Bacteria;p__Firmicutes_A;c__Clostridia;o__Tissierellales;f__Peptoniphilaceae;g__Parvimonas	Bacteria	Firmicutes_A	Clostridia	Tissierellales	Peptoniphilaceae	Parvimonas	-	Parvimonas (genus)	0.00289052		-	-	-	-	0	1	-	-	-	-	-		-	-	-	-	0	0	-	-	-	-	-	0	0	-	-	-	-	-	-	-	-	-	-
	730	Genus	-	d__Bacteria;p__Firmicutes_A;c__Clostridia;o__Lachnospirales;f__Lachnospiraceae;g__Clostridium_AP	Bacteria	Firmicutes_A	Clostridia	Lachnospirales	Lachnospiraceae	Clostridium_AP	-	Clostridium_AP (genus)	0		-	-	-	-	0	0	-	-	-	-	-		-	-	-	-	0	0	-	-	-	-	-	0	0	-	-	-	-	-	-	-	-	-	-
	731	Genus	-	d__Bacteria;p__Proteobacteria;c__Gammaproteobacteria;o__Enterobacterales;f__Enterobacteriaceae;g__Providencia	Bacteria	Proteobacteria	Gammaproteobacteria	Enterobacterales	Enterobacteriaceae	Providencia	-	Providencia (genus)	0		-	-	-	-	0	0	-	-	-	-	-		-	-	-	-	0	0	-	-	-	-	-	0	0	-	-	-	-	-	-	-	-	-	-
	732	Genus	-	d__Bacteria;p__Firmicutes_A;c__Clostridia;o__Clostridiales;f__Clostridiaceae;g__Clostridium_F	Bacteria	Firmicutes_A	Clostridia	Clostridiales	Clostridiaceae	Clostridium_F	-	Clostridium_F (genus)	0		-	-	-	-	0	0	-	-	-	-	-		-	-	-	-	0	0	-	-	-	-	-	0	0	-	-	-	-	-	-	-	-	-	-
	733	Genus	-	d__Bacteria;p__Campylobacterota;c__Campylobacteria;o__Campylobacterales;f__Helicobacteraceae;g__Helicobacter_D	Bacteria	Campylobacterota	Campylobacteria	Campylobacterales	Helicobacteraceae	Helicobacter_D	-	Helicobacter_D (genus)	0		-	-	-	-	0	0	-	-	-	-	-		-	-	-	-	0	0	-	-	-	-	-	0	0	-	-	-	-	-	-	-	-	-	-
	735	Genus	-	d__Bacteria;p__Firmicutes_A;c__Clostridia;o__Lachnospirales;f__Lachnospiraceae;g__Bariatricus	Bacteria	Firmicutes_A	Clostridia	Lachnospirales	Lachnospiraceae	Bariatricus	-	Bariatricus (genus)	0.137615		-	-	-	-	18	31	-	-	-	-	-		-	-	-	-	9	6	-	-	-	-	-	0	8	-	-	-	-	-	-	-	-	-	-
	736	Genus	-	d__Bacteria;p__Firmicutes_A;c__Clostridia;o__Lachnospirales;f__Lachnospiraceae;g__Butyrivibrio_A	Bacteria	Firmicutes_A	Clostridia	Lachnospirales	Lachnospiraceae	Butyrivibrio_A	-	Butyrivibrio_A (genus)	0.133032		-	-	-	-	10	19	-	-	-	-	-		-	-	-	-	5	5	-	-	-	-	-	7	3	-	-	-	-	-	-	-	-	-	-
	737	Genus	-	d__Bacteria;p__Fusobacteriota;c__Fusobacteriia;o__Fusobacteriales;f__Fusobacteriaceae;g__Fusobacterium_C	Bacteria	Fusobacteriota	Fusobacteriia	Fusobacteriales	Fusobacteriaceae	Fusobacterium_C	-	Fusobacterium_C (genus)	0		-	-	-	-	0	0	-	-	-	-	-		-	-	-	-	0	0	-	-	-	-	-	7	0	-	-	-	-	-	-	-	-	-	-
	738	Genus	-	d__Bacteria;p__Campylobacterota;c__Campylobacteria;o__Campylobacterales;f__Helicobacteraceae;g__Helicobacter_A	Bacteria	Campylobacterota	Campylobacteria	Campylobacterales	Helicobacteraceae	Helicobacter_A	-	Helicobacter_A (genus)	0		-	-	-	-	0	0	-	-	-	-	-		-	-	-	-	0	0	-	-	-	-	-	0	0	-	-	-	-	-	-	-	-	-	-
	739	Genus	-	d__Bacteria;p__Firmicutes;c__Bacilli;o__Lactobacillales;f__Lactobacillaceae;g__Ligilactobacillus	Bacteria	Firmicutes	Bacilli	Lactobacillales	Lactobacillaceae	Ligilactobacillus	-	Ligilactobacillus (genus)	0.833421		-	-	-	-	23	47	-	-	-	-	-		-	-	-	-	10	10	-	-	-	-	-	0	12	-	-	-	-	-	-	-	-	-	-
	741	Genus	-	d__Bacteria;p__Firmicutes_A;c__Clostridia;o__Lachnospirales;f__Lachnospiraceae;g__Blautia_A	Bacteria	Firmicutes_A	Clostridia	Lachnospirales	Lachnospiraceae	Blautia_A	-	Blautia_A (genus)	0.826826		-	-	-	-	19	47	-	-	-	-	-		-	-	-	-	10	6	-	-	-	-	-	9	11	-	-	-	-	-	-	-	-	-	-
	742	Genus	-	d__Bacteria;p__Synergistota;c__Synergistia;o__Synergistales;f__Acetomicrobiaceae;g__Acetomicrobium	Bacteria	Synergistota	Synergistia	Synergistales	Acetomicrobiaceae	Acetomicrobium	-	Acetomicrobium (genus)	0		-	-	-	-	0	0	-	-	-	-	-		-	-	-	-	0	0	-	-	-	-	-	11	0	-	-	-	-	-	-	-	-	-	-
	743	Genus	-	d__Bacteria;p__Firmicutes_C;c__Negativicutes;o__Veillonellales;f__Veillonellaceae;g__Veillonella	Bacteria	Firmicutes_C	Negativicutes	Veillonellales	Veillonellaceae	Veillonella	-	Veillonella (genus)	0.0273808		-	-	-	-	2	4	-	-	-	-	-		-	-	-	-	0	1	-	-	-	-	-	0	1	-	-	-	-	-	-	-	-	-	-
	744	Genus	-	d__Bacteria;p__Proteobacteria;c__Gammaproteobacteria;o__Enterobacterales;f__Enterobacteriaceae;g__Edwardsiella	Bacteria	Proteobacteria	Gammaproteobacteria	Enterobacterales	Enterobacteriaceae	Edwardsiella	-	Edwardsiella (genus)	0		-	-	-	-	0	0	-	-	-	-	-		-	-	-	-	0	0	-	-	-	-	-	0	0	-	-	-	-	-	-	-	-	-	-
	745	Genus	-	d__Bacteria;p__Campylobacterota;c__Campylobacteria;o__Campylobacterales;f__Helicobacteraceae;g__Helicobacter	Bacteria	Campylobacterota	Campylobacteria	Campylobacterales	Helicobacteraceae	Helicobacter	-	Helicobacter (genus)	0		-	-	-	-	0	0	-	-	-	-	-		-	-	-	-	0	0	-	-	-	-	-	0	0	-	-	-	-	-	-	-	-	-	-
	746	Genus	-	d__Bacteria;p__Desulfobacterota;c__Desulfovibrionia;o__Desulfovibrionales;f__Desulfovibrionaceae;g__Bilophila	Bacteria	Desulfobacterota	Desulfovibrionia	Desulfovibrionales	Desulfovibrionaceae	Bilophila	-	Bilophila (genus)	0.0136567		-	-	-	-	1	3	-	-	-	-	-		-	-	-	-	1	0	-	-	-	-	-	0	0	-	-	-	-	-	-	-	-	-	-
	747	Genus	-	d__Bacteria;p__Firmicutes_C;c__Negativicutes;o__Acidaminococcales;f__Acidaminococcaceae;g__Phascolarctobacterium_A	Bacteria	Firmicutes_C	Negativicutes	Acidaminococcales	Acidaminococcaceae	Phascolarctobacterium_A	-	Phascolarctobacterium_A (genus)	0.138412		-	-	-	-	4	14	-	-	-	-	-		-	-	-	-	1	0	-	-	-	-	-	0	1	-	-	-	-	-	-	-	-	-	-
	748	Genus	-	d__Bacteria;p__Proteobacteria;c__Gammaproteobacteria;o__Enterobacterales;f__Succinivibrionaceae;g__Succinatimonas	Bacteria	Proteobacteria	Gammaproteobacteria	Enterobacterales	Succinivibrionaceae	Succinatimonas	-	Succinatimonas (genus)	0		-	-	-	-	0	0	-	-	-	-	-		-	-	-	-	0	0	-	-	-	-	-	1	0	-	-	-	-	-	-	-	-	-	-
	749	Genus	-	d__Bacteria;p__Firmicutes;c__Bacilli;o__Paenibacillales;f__Paenibacillaceae;g__Paenibacillus	Bacteria	Firmicutes	Bacilli	Paenibacillales	Paenibacillaceae	Paenibacillus	-	Paenibacillus (genus)	0		-	-	-	-	0	0	-	-	-	-	-		-	-	-	-	0	0	-	-	-	-	-	0	0	-	-	-	-	-	-	-	-	-	-
	750	Genus	-	d__Bacteria;p__Firmicutes_A;c__Clostridia;o__Oscillospirales;f__Ruminococcaceae;g__Ruminococcus_F	Bacteria	Firmicutes_A	Clostridia	Oscillospirales	Ruminococcaceae	Ruminococcus_F	-	Ruminococcus_F (genus)	0.0161657		-	-	-	-	3	9	-	-	-	-	-		-	-	-	-	2	0	-	-	-	-	-	0	1	-	-	-	-	-	-	-	-	-	-
	751	Genus	-	d__Bacteria;p__Firmicutes_A;c__Clostridia;o__Lachnospirales;f__Lachnospiraceae;g__Ruminococcus_B	Bacteria	Firmicutes_A	Clostridia	Lachnospirales	Lachnospiraceae	Ruminococcus_B	-	Ruminococcus_B (genus)	0.00126034		-	-	-	-	0	1	-	-	-	-	-		-	-	-	-	0	0	-	-	-	-	-	2	0	-	-	-	-	-	-	-	-	-	-
	752	Genus	-	d__Bacteria;p__Proteobacteria;c__Gammaproteobacteria;o__Burkholderiales;f__Neisseriaceae;g__Neisseria	Bacteria	Proteobacteria	Gammaproteobacteria	Burkholderiales	Neisseriaceae	Neisseria	-	Neisseria (genus)	0		-	-	-	-	0	0	-	-	-	-	-		-	-	-	-	0	0	-	-	-	-	-	0	0	-	-	-	-	-	-	-	-	-	-
	753	Genus	-	d__Bacteria;p__Proteobacteria;c__Gammaproteobacteria;o__Burkholderiales;f__Burkholderiaceae;g__Ralstonia	Bacteria	Proteobacteria	Gammaproteobacteria	Burkholderiales	Burkholderiaceae	Ralstonia	-	Ralstonia (genus)	0		-	-	-	-	0	0	-	-	-	-	-		-	-	-	-	0	0	-	-	-	-	-	0	0	-	-	-	-	-	-	-	-	-	-
	754	Genus	-	d__Bacteria;p__Actinobacteriota;c__Coriobacteriia;o__Coriobacteriales;f__Eggerthellaceae;g__Senegalimassilia	Bacteria	Actinobacteriota	Coriobacteriia	Coriobacteriales	Eggerthellaceae	Senegalimassilia	-	Senegalimassilia (genus)	0.343531		-	-	-	-	21	36	-	-	-	-	-		-	-	-	-	7	12	-	-	-	-	-	0	9	-	-	-	-	-	-	-	-	-	-
	755	Genus	-	d__Bacteria;p__Firmicutes_B;c__Desulfitobacteriia;o__Desulfitobacteriales;f__Desulfitobacteriaceae;g__Desulfitobacterium	Bacteria	Firmicutes_B	Desulfitobacteriia	Desulfitobacteriales	Desulfitobacteriaceae	Desulfitobacterium	-	Desulfitobacterium (genus)	0		-	-	-	-	0	0	-	-	-	-	-		-	-	-	-	0	0	-	-	-	-	-	7	0	-	-	-	-	-	-	-	-	-	-
	756	Genus	-	d__Bacteria;p__Synergistota;c__Synergistia;o__Synergistales;f__Synergistaceae;g__Cloacibacillus	Bacteria	Synergistota	Synergistia	Synergistales	Synergistaceae	Cloacibacillus	-	Cloacibacillus (genus)	0		-	-	-	-	0	0	-	-	-	-	-		-	-	-	-	0	0	-	-	-	-	-	0	0	-	-	-	-	-	-	-	-	-	-
	757	Genus	-	d__Bacteria;p__Firmicutes;c__Bacilli;o__Bacillales_B;f__Domibacillaceae;g__Bacillus_O	Bacteria	Firmicutes	Bacilli	Bacillales_B	Domibacillaceae	Bacillus_O	-	Bacillus_O (genus)	0		-	-	-	-	0	0	-	-	-	-	-		-	-	-	-	0	0	-	-	-	-	-	0	0	-	-	-	-	-	-	-	-	-	-
	758	Genus	-	d__Bacteria;p__Bacteroidota;c__Bacteroidia;o__Bacteroidales;f__Coprobacteraceae;g__Coprobacter	Bacteria	Bacteroidota	Bacteroidia	Bacteroidales	Coprobacteraceae	Coprobacter	-	Coprobacter (genus)	0.00272251		-	-	-	-	2	1	-	-	-	-	-		-	-	-	-	0	1	-	-	-	-	-	0	0	-	-	-	-	-	-	-	-	-	-
	759	Genus	-	d__Bacteria;p__Campylobacterota;c__Campylobacteria;o__Campylobacterales;f__Campylobacteraceae;g__Campylobacter_A	Bacteria	Campylobacterota	Campylobacteria	Campylobacterales	Campylobacteraceae	Campylobacter_A	-	Campylobacter_A (genus)	0		-	-	-	-	0	0	-	-	-	-	-		-	-	-	-	0	0	-	-	-	-	-	0	0	-	-	-	-	-	-	-	-	-	-
	760	Genus	-	d__Bacteria;p__Proteobacteria;c__Gammaproteobacteria;o__Enterobacterales;f__Enterobacteriaceae;g__Hafnia	Bacteria	Proteobacteria	Gammaproteobacteria	Enterobacterales	Enterobacteriaceae	Hafnia	-	Hafnia (genus)	0		-	-	-	-	0	0	-	-	-	-	-		-	-	-	-	0	0	-	-	-	-	-	0	0	-	-	-	-	-	-	-	-	-	-
	761	Genus	-	d__Bacteria;p__Proteobacteria;c__Gammaproteobacteria;o__Enterobacterales;f__Enterobacteriaceae;g__Yokenella	Bacteria	Proteobacteria	Gammaproteobacteria	Enterobacterales	Enterobacteriaceae	Yokenella	-	Yokenella (genus)	0		-	-	-	-	0	0	-	-	-	-	-		-	-	-	-	0	0	-	-	-	-	-	0	0	-	-	-	-	-	-	-	-	-	-
	762	Genus	-	d__Bacteria;p__Firmicutes;c__Bacilli;o__Erysipelotrichales;f__Erysipelotrichaceae;g__Longicatena	Bacteria	Firmicutes	Bacilli	Erysipelotrichales	Erysipelotrichaceae	Longicatena	-	Longicatena (genus)	0		-	-	-	-	0	0	-	-	-	-	-		-	-	-	-	0	0	-	-	-	-	-	0	0	-	-	-	-	-	-	-	-	-	-
	763	Genus	-	d__Bacteria;p__Firmicutes;c__Bacilli;o__Erysipelotrichales;f__Erysipelatoclostridiaceae;g__Erysipelatoclostridium	Bacteria	Firmicutes	Bacilli	Erysipelotrichales	Erysipelatoclostridiaceae	Erysipelatoclostridium	-	Erysipelatoclostridium (genus)	0.00303933		-	-	-	-	0	1	-	-	-	-	-		-	-	-	-	0	0	-	-	-	-	-	0	0	-	-	-	-	-	-	-	-	-	-
	764	Genus	-	d__Bacteria;p__Firmicutes;c__Bacilli;o__Erysipelotrichales;f__Erysipelatoclostridiaceae;g__Coprobacillus	Bacteria	Firmicutes	Bacilli	Erysipelotrichales	Erysipelatoclostridiaceae	Coprobacillus	-	Coprobacillus (genus)	0		-	-	-	-	0	0	-	-	-	-	-		-	-	-	-	0	0	-	-	-	-	-	0	0	-	-	-	-	-	-	-	-	-	-
	765	Genus	-	d__Bacteria;p__Firmicutes;c__Bacilli;o__Bacillales_D;f__Amphibacillaceae;g__Oceanobacillus	Bacteria	Firmicutes	Bacilli	Bacillales_D	Amphibacillaceae	Oceanobacillus	-	Oceanobacillus (genus)	0		-	-	-	-	0	0	-	-	-	-	-		-	-	-	-	0	0	-	-	-	-	-	0	0	-	-	-	-	-	-	-	-	-	-
	766	Genus	-	d__Bacteria;p__Firmicutes;c__Bacilli;o__Paenibacillales;f__Paenibacillaceae;g__Paenibacillus_L	Bacteria	Firmicutes	Bacilli	Paenibacillales	Paenibacillaceae	Paenibacillus_L	-	Paenibacillus_L (genus)	0		-	-	-	-	0	0	-	-	-	-	-		-	-	-	-	0	0	-	-	-	-	-	0	0	-	-	-	-	-	-	-	-	-	-
	767	Genus	-	d__Bacteria;p__Firmicutes;c__Bacilli;o__Bacillales;f__Bacillaceae_L;g__Ferdinandcohnia	Bacteria	Firmicutes	Bacilli	Bacillales	Bacillaceae_L	Ferdinandcohnia	-	Ferdinandcohnia (genus)	0		-	-	-	-	0	0	-	-	-	-	-		-	-	-	-	0	0	-	-	-	-	-	0	0	-	-	-	-	-	-	-	-	-	-
	768	Genus	-	d__Bacteria;p__Firmicutes;c__Bacilli;o__Bacillales_A;f__Planococcaceae;g__Kurthia	Bacteria	Firmicutes	Bacilli	Bacillales_A	Planococcaceae	Kurthia	-	Kurthia (genus)	0		-	-	-	-	0	0	-	-	-	-	-		-	-	-	-	0	0	-	-	-	-	-	0	0	-	-	-	-	-	-	-	-	-	-
	769	Genus	-	d__Bacteria;p__Actinobacteriota;c__Actinomycetia;o__Actinomycetales;f__Brevibacteriaceae;g__Brevibacterium	Bacteria	Actinobacteriota	Actinomycetia	Actinomycetales	Brevibacteriaceae	Brevibacterium	-	Brevibacterium (genus)	0		-	-	-	-	0	0	-	-	-	-	-		-	-	-	-	0	0	-	-	-	-	-	0	0	-	-	-	-	-	-	-	-	-	-
	770	Genus	-	d__Bacteria;p__Firmicutes;c__Bacilli;o__Bacillales_B;f__DSM-18226;g__Robertmurraya	Bacteria	Firmicutes	Bacilli	Bacillales_B	DSM_18226	Robertmurraya	-	Robertmurraya (genus)	0		-	-	-	-	0	0	-	-	-	-	-		-	-	-	-	0	0	-	-	-	-	-	0	0	-	-	-	-	-	-	-	-	-	-
	771	Genus	-	d__Bacteria;p__Actinobacteriota;c__Coriobacteriia;o__Coriobacteriales;f__Coriobacteriaceae;g__Enorma	Bacteria	Actinobacteriota	Coriobacteriia	Coriobacteriales	Coriobacteriaceae	Enorma	-	Enorma (genus)	0		-	-	-	-	0	0	-	-	-	-	-		-	-	-	-	0	0	-	-	-	-	-	0	0	-	-	-	-	-	-	-	-	-	-
	772	Genus	-	d__Bacteria;p__Firmicutes_A;c__Clostridia;o__Tissierellales;f__Peptoniphilaceae;g__Peptoniphilus_E	Bacteria	Firmicutes_A	Clostridia	Tissierellales	Peptoniphilaceae	Peptoniphilus_E	-	Peptoniphilus_E (genus)	0		-	-	-	-	0	0	-	-	-	-	-		-	-	-	-	0	0	-	-	-	-	-	0	0	-	-	-	-	-	-	-	-	-	-
	773	Genus	-	d__Bacteria;p__Actinobacteriota;c__Actinomycetia;o__Actinomycetales;f__Cellulomonadaceae;g__Cellulomonas	Bacteria	Actinobacteriota	Actinomycetia	Actinomycetales	Cellulomonadaceae	Cellulomonas	-	Cellulomonas (genus)	0		-	-	-	-	0	0	-	-	-	-	-		-	-	-	-	0	0	-	-	-	-	-	0	0	-	-	-	-	-	-	-	-	-	-
	774	Genus	-	d__Bacteria;p__Proteobacteria;c__Gammaproteobacteria;o__Burkholderiales;f__Burkholderiaceae;g__Noviherbaspirillum	Bacteria	Proteobacteria	Gammaproteobacteria	Burkholderiales	Burkholderiaceae	Noviherbaspirillum	-	Noviherbaspirillum (genus)	0		-	-	-	-	0	0	-	-	-	-	-		-	-	-	-	0	0	-	-	-	-	-	0	0	-	-	-	-	-	-	-	-	-	-
	775	Genus	-	d__Bacteria;p__Actinobacteriota;c__Actinomycetia;o__Propionibacteriales;f__Nocardioidaceae;g__Aeromicrobium	Bacteria	Actinobacteriota	Actinomycetia	Propionibacteriales	Nocardioidaceae	Aeromicrobium	-	Aeromicrobium (genus)	0		-	-	-	-	0	0	-	-	-	-	-		-	-	-	-	0	0	-	-	-	-	-	0	0	-	-	-	-	-	-	-	-	-	-
	776	Genus	-	d__Bacteria;p__Actinobacteriota;c__Actinomycetia;o__Actinomycetales;f__Cellulomonadaceae;g__Timonella	Bacteria	Actinobacteriota	Actinomycetia	Actinomycetales	Cellulomonadaceae	Timonella	-	Timonella (genus)	0		-	-	-	-	0	0	-	-	-	-	-		-	-	-	-	0	0	-	-	-	-	-	0	0	-	-	-	-	-	-	-	-	-	-
	777	Genus	-	d__Bacteria;p__Firmicutes;c__Bacilli;o__Erysipelotrichales;f__Erysipelotrichaceae;g__Dielma	Bacteria	Firmicutes	Bacilli	Erysipelotrichales	Erysipelotrichaceae	Dielma	-	Dielma (genus)	0.00152618		-	-	-	-	1	0	-	-	-	-	-		-	-	-	-	1	0	-	-	-	-	-	0	0	-	-	-	-	-	-	-	-	-	-
	778	Genus	-	d__Bacteria;p__Firmicutes_A;c__Clostridia;o__Tissierellales;f__Peptoniphilaceae;g__Peptoniphilus_A	Bacteria	Firmicutes_A	Clostridia	Tissierellales	Peptoniphilaceae	Peptoniphilus_A	-	Peptoniphilus_A (genus)	0.00517137		-	-	-	-	0	1	-	-	-	-	-		-	-	-	-	0	0	-	-	-	-	-	0	0	-	-	-	-	-	-	-	-	-	-
	779	Genus	-	d__Bacteria;p__Proteobacteria;c__Gammaproteobacteria;o__Enterobacterales;f__Enterobacteriaceae;g__Phytobacter	Bacteria	Proteobacteria	Gammaproteobacteria	Enterobacterales	Enterobacteriaceae	Phytobacter	-	Phytobacter (genus)	0		-	-	-	-	0	0	-	-	-	-	-		-	-	-	-	0	0	-	-	-	-	-	0	0	-	-	-	-	-	-	-	-	-	-
	780	Genus	-	d__Bacteria;p__Firmicutes;c__Bacilli;o__Bacillales_B;f__DSM-1321;g__Bacillus_BN	Bacteria	Firmicutes	Bacilli	Bacillales_B	DSM_1321	Bacillus_BN	-	Bacillus_BN (genus)	0		-	-	-	-	0	0	-	-	-	-	-		-	-	-	-	0	0	-	-	-	-	-	0	0	-	-	-	-	-	-	-	-	-	-
	782	Genus	-	d__Bacteria;p__Firmicutes;c__Bacilli;o__Erysipelotrichales;f__Erysipelotrichaceae;g__Holdemania	Bacteria	Firmicutes	Bacilli	Erysipelotrichales	Erysipelotrichaceae	Holdemania	-	Holdemania (genus)	0.000724306		-	-	-	-	0	1	-	-	-	-	-		-	-	-	-	0	0	-	-	-	-	-	0	0	-	-	-	-	-	-	-	-	-	-
	783	Genus	-	d__Bacteria;p__Campylobacterota;c__Campylobacteria;o__Campylobacterales;f__Helicobacteraceae;g__Helicobacter_C	Bacteria	Campylobacterota	Campylobacteria	Campylobacterales	Helicobacteraceae	Helicobacter_C	-	Helicobacter_C (genus)	0		-	-	-	-	0	0	-	-	-	-	-		-	-	-	-	0	0	-	-	-	-	-	0	0	-	-	-	-	-	-	-	-	-	-
	784	Genus	-	d__Bacteria;p__Firmicutes_A;c__Clostridia;o__Oscillospirales;f__Butyricicoccaceae;g__Butyricicoccus	Bacteria	Firmicutes_A	Clostridia	Oscillospirales	Butyricicoccaceae	Butyricicoccus	-	Butyricicoccus (genus)	0		-	-	-	-	0	0	-	-	-	-	-		-	-	-	-	0	0	-	-	-	-	-	0	0	-	-	-	-	-	-	-	-	-	-
	785	Genus	-	d__Bacteria;p__Firmicutes;c__Bacilli;o__Paenibacillales;f__Paenibacillaceae;g__Paenibacillus_F	Bacteria	Firmicutes	Bacilli	Paenibacillales	Paenibacillaceae	Paenibacillus_F	-	Paenibacillus_F (genus)	0		-	-	-	-	0	0	-	-	-	-	-		-	-	-	-	0	0	-	-	-	-	-	0	0	-	-	-	-	-	-	-	-	-	-
	786	Genus	-	d__Bacteria;p__Firmicutes;c__Bacilli;o__Bacillales_A;f__Planococcaceae;g__Paenisporosarcina	Bacteria	Firmicutes	Bacilli	Bacillales_A	Planococcaceae	Paenisporosarcina	-	Paenisporosarcina (genus)	0		-	-	-	-	0	0	-	-	-	-	-		-	-	-	-	0	0	-	-	-	-	-	0	0	-	-	-	-	-	-	-	-	-	-
	787	Genus	-	d__Bacteria;p__Actinobacteriota;c__Actinomycetia;o__Streptomycetales;f__Streptomycetaceae;g__Streptomyces	Bacteria	Actinobacteriota	Actinomycetia	Streptomycetales	Streptomycetaceae	Streptomyces	-	Streptomyces (genus)	0		-	-	-	-	0	0	-	-	-	-	-		-	-	-	-	0	0	-	-	-	-	-	0	0	-	-	-	-	-	-	-	-	-	-
	788	Genus	-	d__Bacteria;p__Proteobacteria;c__Gammaproteobacteria;o__Enterobacterales;f__Enterobacteriaceae;g__Cedecea	Bacteria	Proteobacteria	Gammaproteobacteria	Enterobacterales	Enterobacteriaceae	Cedecea	-	Cedecea (genus)	0		-	-	-	-	0	0	-	-	-	-	-		-	-	-	-	0	0	-	-	-	-	-	0	0	-	-	-	-	-	-	-	-	-	-
	789	Genus	-	d__Bacteria;p__Actinobacteriota;c__Actinomycetia;o__Actinomycetales;f__Dermabacteraceae;g__Dermabacter	Bacteria	Actinobacteriota	Actinomycetia	Actinomycetales	Dermabacteraceae	Dermabacter	-	Dermabacter (genus)	0		-	-	-	-	0	0	-	-	-	-	-		-	-	-	-	0	0	-	-	-	-	-	0	0	-	-	-	-	-	-	-	-	-	-
	790	Genus	-	d__Bacteria;p__Firmicutes;c__Bacilli;o__Staphylococcales;f__Salinicoccaceae;g__Nosocomiicoccus	Bacteria	Firmicutes	Bacilli	Staphylococcales	Salinicoccaceae	Nosocomiicoccus	-	Nosocomiicoccus (genus)	0		-	-	-	-	0	0	-	-	-	-	-		-	-	-	-	0	0	-	-	-	-	-	0	0	-	-	-	-	-	-	-	-	-	-
	791	Genus	-	d__Bacteria;p__Actinobacteriota;c__Actinomycetia;o__Actinomycetales;f__Micrococcaceae;g__Nesterenkonia	Bacteria	Actinobacteriota	Actinomycetia	Actinomycetales	Micrococcaceae	Nesterenkonia	-	Nesterenkonia (genus)	0		-	-	-	-	0	0	-	-	-	-	-		-	-	-	-	0	0	-	-	-	-	-	0	0	-	-	-	-	-	-	-	-	-	-
	792	Genus	-	d__Bacteria;p__Firmicutes;c__Bacilli;o__Paenibacillales;f__Paenibacillaceae;g__Paenibacillus_A	Bacteria	Firmicutes	Bacilli	Paenibacillales	Paenibacillaceae	Paenibacillus_A	-	Paenibacillus_A (genus)	0		-	-	-	-	0	0	-	-	-	-	-		-	-	-	-	0	0	-	-	-	-	-	0	0	-	-	-	-	-	-	-	-	-	-
	793	Genus	-	d__Bacteria;p__Firmicutes;c__Bacilli;o__Erysipelotrichales;f__Erysipelatoclostridiaceae;g__Stoquefichus	Bacteria	Firmicutes	Bacilli	Erysipelotrichales	Erysipelatoclostridiaceae	Stoquefichus	-	Stoquefichus (genus)	0		-	-	-	-	0	0	-	-	-	-	-		-	-	-	-	0	0	-	-	-	-	-	0	0	-	-	-	-	-	-	-	-	-	-
	794	Genus	-	d__Bacteria;p__Firmicutes;c__Bacilli;o__Aneurinibacillales;f__Aneurinibacillaceae;g__Aneurinibacillus	Bacteria	Firmicutes	Bacilli	Aneurinibacillales	Aneurinibacillaceae	Aneurinibacillus	-	Aneurinibacillus (genus)	0		-	-	-	-	0	0	-	-	-	-	-		-	-	-	-	0	0	-	-	-	-	-	0	0	-	-	-	-	-	-	-	-	-	-
	795	Genus	-	d__Bacteria;p__Firmicutes_A;c__Clostridia;o__Oscillospirales;f__Ruminococcaceae;g__Bittarella	Bacteria	Firmicutes_A	Clostridia	Oscillospirales	Ruminococcaceae	Bittarella	-	Bittarella (genus)	0		-	-	-	-	0	0	-	-	-	-	-		-	-	-	-	0	0	-	-	-	-	-	0	0	-	-	-	-	-	-	-	-	-	-
	796	Genus	-	d__Bacteria;p__Firmicutes;c__Bacilli;o__Erysipelotrichales;f__Erysipelotrichaceae;g__Faecalitalea	Bacteria	Firmicutes	Bacilli	Erysipelotrichales	Erysipelotrichaceae	Faecalitalea	-	Faecalitalea (genus)	0		-	-	-	-	0	0	-	-	-	-	-		-	-	-	-	0	0	-	-	-	-	-	0	0	-	-	-	-	-	-	-	-	-	-
	797	Genus	-	d__Bacteria;p__Proteobacteria;c__Gammaproteobacteria;o__Pseudomonadales;f__Pseudomonadaceae;g__Pseudomonas_B	Bacteria	Proteobacteria	Gammaproteobacteria	Pseudomonadales	Pseudomonadaceae	Pseudomonas_B	-	Pseudomonas_B (genus)	0		-	-	-	-	0	0	-	-	-	-	-		-	-	-	-	0	0	-	-	-	-	-	0	0	-	-	-	-	-	-	-	-	-	-
	798	Genus	-	d__Bacteria;p__Actinobacteriota;c__Actinomycetia;o__Mycobacteriales;f__Geodermatophilaceae;g__Blastococcus	Bacteria	Actinobacteriota	Actinomycetia	Mycobacteriales	Geodermatophilaceae	Blastococcus	-	Blastococcus (genus)	0		-	-	-	-	0	0	-	-	-	-	-		-	-	-	-	0	0	-	-	-	-	-	0	0	-	-	-	-	-	-	-	-	-	-
	799	Genus	-	d__Bacteria;p__Firmicutes;c__Bacilli;o__Bacillales_B;f__DSM-18226;g__Neobacillus	Bacteria	Firmicutes	Bacilli	Bacillales_B	DSM_18226	Neobacillus	-	Neobacillus (genus)	0		-	-	-	-	0	0	-	-	-	-	-		-	-	-	-	0	0	-	-	-	-	-	0	0	-	-	-	-	-	-	-	-	-	-
	800	Genus	-	d__Bacteria;p__Firmicutes;c__Bacilli;o__Bacillales_D;f__Amphibacillaceae;g__Virgibacillus	Bacteria	Firmicutes	Bacilli	Bacillales_D	Amphibacillaceae	Virgibacillus	-	Virgibacillus (genus)	0		-	-	-	-	0	0	-	-	-	-	-		-	-	-	-	0	0	-	-	-	-	-	0	0	-	-	-	-	-	-	-	-	-	-
	801	Genus	-	d__Bacteria;p__Firmicutes_A;c__Clostridia;o__Tissierellales;f__Sporanaerobacteraceae;g__Anaerosalibacter	Bacteria	Firmicutes_A	Clostridia	Tissierellales	Sporanaerobacteraceae	Anaerosalibacter	-	Anaerosalibacter (genus)	0		-	-	-	-	0	0	-	-	-	-	-		-	-	-	-	0	0	-	-	-	-	-	0	0	-	-	-	-	-	-	-	-	-	-
	802	Genus	-	d__Bacteria;p__Firmicutes_A;c__Clostridia;o__Oscillospirales;f__Acutalibacteraceae;g__Caproiciproducens	Bacteria	Firmicutes_A	Clostridia	Oscillospirales	Acutalibacteraceae	Caproiciproducens	-	Caproiciproducens (genus)	0		-	-	-	-	0	0	-	-	-	-	-		-	-	-	-	0	0	-	-	-	-	-	0	0	-	-	-	-	-	-	-	-	-	-
	803	Genus	-	d__Bacteria;p__Firmicutes_A;c__Clostridia;o__Clostridiales;f__Clostridiaceae;g__Clostridium_L	Bacteria	Firmicutes_A	Clostridia	Clostridiales	Clostridiaceae	Clostridium_L	-	Clostridium_L (genus)	0		-	-	-	-	0	0	-	-	-	-	-		-	-	-	-	0	0	-	-	-	-	-	0	0	-	-	-	-	-	-	-	-	-	-
	804	Genus	-	d__Bacteria;p__Firmicutes_A;c__Clostridia;o__Clostridiales;f__Clostridiaceae;g__Clostridium_AA	Bacteria	Firmicutes_A	Clostridia	Clostridiales	Clostridiaceae	Clostridium_AA	-	Clostridium_AA (genus)	0		-	-	-	-	0	0	-	-	-	-	-		-	-	-	-	0	0	-	-	-	-	-	0	0	-	-	-	-	-	-	-	-	-	-
	805	Genus	-	d__Bacteria;p__Firmicutes;c__Bacilli;o__Bacillales_A;f__Planococcaceae;g__Planococcus	Bacteria	Firmicutes	Bacilli	Bacillales_A	Planococcaceae	Planococcus	-	Planococcus (genus)	0		-	-	-	-	0	0	-	-	-	-	-		-	-	-	-	0	0	-	-	-	-	-	0	0	-	-	-	-	-	-	-	-	-	-
	806	Genus	-	d__Bacteria;p__Actinobacteriota;c__Actinomycetia;o__Propionibacteriales;f__Propionibacteriaceae;g__Arachnia	Bacteria	Actinobacteriota	Actinomycetia	Propionibacteriales	Propionibacteriaceae	Arachnia	-	Arachnia (genus)	0		-	-	-	-	0	0	-	-	-	-	-		-	-	-	-	0	0	-	-	-	-	-	0	0	-	-	-	-	-	-	-	-	-	-
	807	Genus	-	d__Bacteria;p__Actinobacteriota;c__Actinomycetia;o__Propionibacteriales;f__Propionibacteriaceae;g__Nigerium	Bacteria	Actinobacteriota	Actinomycetia	Propionibacteriales	Propionibacteriaceae	Nigerium	-	Nigerium (genus)	0		-	-	-	-	0	0	-	-	-	-	-		-	-	-	-	0	0	-	-	-	-	-	0	0	-	-	-	-	-	-	-	-	-	-
	808	Genus	-	d__Bacteria;p__Actinobacteriota;c__Actinomycetia;o__Actinomycetales;f__Dermatophilaceae;g__Mobilicoccus	Bacteria	Actinobacteriota	Actinomycetia	Actinomycetales	Dermatophilaceae	Mobilicoccus	-	Mobilicoccus (genus)	0		-	-	-	-	0	0	-	-	-	-	-		-	-	-	-	0	0	-	-	-	-	-	0	0	-	-	-	-	-	-	-	-	-	-
	809	Genus	-	d__Bacteria;p__Firmicutes;c__Bacilli;o__Thermoactinomycetales;f__Thermoactinomycetaceae;g__Risungbinella	Bacteria	Firmicutes	Bacilli	Thermoactinomycetales	Thermoactinomycetaceae	Risungbinella	-	Risungbinella (genus)	0		-	-	-	-	0	0	-	-	-	-	-		-	-	-	-	0	0	-	-	-	-	-	0	0	-	-	-	-	-	-	-	-	-	-
	810	Genus	-	d__Bacteria;p__Firmicutes;c__Bacilli;o__Rubeoparvulales;f__Rubeoparvulaceae;g__Rubeoparvulum	Bacteria	Firmicutes	Bacilli	Rubeoparvulales	Rubeoparvulaceae	Rubeoparvulum	-	Rubeoparvulum (genus)	0		-	-	-	-	0	0	-	-	-	-	-		-	-	-	-	0	0	-	-	-	-	-	0	0	-	-	-	-	-	-	-	-	-	-
	811	Genus	-	d__Bacteria;p__Proteobacteria;c__Gammaproteobacteria;o__Burkholderiales;f__Burkholderiaceae;g__Mesosutterella	Bacteria	Proteobacteria	Gammaproteobacteria	Burkholderiales	Burkholderiaceae	Mesosutterella	-	Mesosutterella (genus)	0		-	-	-	-	0	0	-	-	-	-	-		-	-	-	-	0	0	-	-	-	-	-	0	0	-	-	-	-	-	-	-	-	-	-
	812	Genus	-	d__Bacteria;p__Firmicutes;c__Bacilli;o__Bacillales_B;f__Caldibacillaceae;g__Bacillus_J	Bacteria	Firmicutes	Bacilli	Bacillales_B	Caldibacillaceae	Bacillus_J	-	Bacillus_J (genus)	0		-	-	-	-	0	0	-	-	-	-	-		-	-	-	-	0	0	-	-	-	-	-	0	0	-	-	-	-	-	-	-	-	-	-
	813	Genus	-	d__Bacteria;p__Firmicutes_A;c__Clostridia;o__Oscillospirales;f__Oscillospiraceae;g__Intestinimonas	Bacteria	Firmicutes_A	Clostridia	Oscillospirales	Oscillospiraceae	Intestinimonas	-	Intestinimonas (genus)	0		-	-	-	-	0	0	-	-	-	-	-		-	-	-	-	0	0	-	-	-	-	-	0	0	-	-	-	-	-	-	-	-	-	-
	814	Genus	-	d__Bacteria;p__Bacteroidota;c__Bacteroidia;o__Bacteroidales;f__Dysgonomonadaceae;g__Fermentimonas	Bacteria	Bacteroidota	Bacteroidia	Bacteroidales	Dysgonomonadaceae	Fermentimonas	-	Fermentimonas (genus)	0		-	-	-	-	0	0	-	-	-	-	-		-	-	-	-	0	0	-	-	-	-	-	0	0	-	-	-	-	-	-	-	-	-	-
	815	Genus	-	d__Bacteria;p__Firmicutes_A;c__Clostridia;o__Tissierellales;f__Tepidimicrobiaceae;g__Mt11	Bacteria	Firmicutes_A	Clostridia	Tissierellales	Tepidimicrobiaceae	Mt11	-	Mt11 (genus)	0		-	-	-	-	0	0	-	-	-	-	-		-	-	-	-	0	0	-	-	-	-	-	0	0	-	-	-	-	-	-	-	-	-	-
	816	Genus	-	d__Bacteria;p__Firmicutes_A;c__Clostridia;o__Tissierellales;f__Peptoniphilaceae;g__Kallipyga	Bacteria	Firmicutes_A	Clostridia	Tissierellales	Peptoniphilaceae	Kallipyga	-	Kallipyga (genus)	0		-	-	-	-	0	0	-	-	-	-	-		-	-	-	-	0	0	-	-	-	-	-	0	0	-	-	-	-	-	-	-	-	-	-
	817	Genus	-	d__Bacteria;p__Firmicutes_A;c__Clostridia;o__Tissierellales;f__Peptoniphilaceae;g__Neofamilia	Bacteria	Firmicutes_A	Clostridia	Tissierellales	Peptoniphilaceae	Neofamilia	-	Neofamilia (genus)	0		-	-	-	-	0	0	-	-	-	-	-		-	-	-	-	0	0	-	-	-	-	-	0	0	-	-	-	-	-	-	-	-	-	-
	818	Genus	-	d__Bacteria;p__Firmicutes;c__Bacilli;o__Bacillales_D;f__Halobacillaceae;g__Thalassobacillus	Bacteria	Firmicutes	Bacilli	Bacillales_D	Halobacillaceae	Thalassobacillus	-	Thalassobacillus (genus)	0		-	-	-	-	0	0	-	-	-	-	-		-	-	-	-	0	0	-	-	-	-	-	0	0	-	-	-	-	-	-	-	-	-	-
	819	Genus	-	d__Bacteria;p__Actinobacteriota;c__Actinomycetia;o__Actinomycetales;f__Actinomycetaceae;g__Flaviflexus	Bacteria	Actinobacteriota	Actinomycetia	Actinomycetales	Actinomycetaceae	Flaviflexus	-	Flaviflexus (genus)	0		-	-	-	-	0	0	-	-	-	-	-		-	-	-	-	0	0	-	-	-	-	-	0	0	-	-	-	-	-	-	-	-	-	-
	820	Genus	-	d__Bacteria;p__Firmicutes;c__Bacilli;o__Thermoactinomycetales;f__Novibacillaceae;g__Numidum	Bacteria	Firmicutes	Bacilli	Thermoactinomycetales	Novibacillaceae	Numidum	-	Numidum (genus)	0		-	-	-	-	0	0	-	-	-	-	-		-	-	-	-	0	0	-	-	-	-	-	0	0	-	-	-	-	-	-	-	-	-	-
	821	Genus	-	d__Bacteria;p__Firmicutes;c__Bacilli;o__Bacillales_E;f__Massilibacteriaceae;g__Massilibacterium	Bacteria	Firmicutes	Bacilli	Bacillales_E	Massilibacteriaceae	Massilibacterium	-	Massilibacterium (genus)	0		-	-	-	-	0	0	-	-	-	-	-		-	-	-	-	0	0	-	-	-	-	-	0	0	-	-	-	-	-	-	-	-	-	-
	822	Genus	-	d__Bacteria;p__Firmicutes_A;c__Clostridia;o__Tissierellales;f__Peptoniphilaceae;g__Lagierella	Bacteria	Firmicutes_A	Clostridia	Tissierellales	Peptoniphilaceae	Lagierella	-	Lagierella (genus)	0		-	-	-	-	0	0	-	-	-	-	-		-	-	-	-	0	0	-	-	-	-	-	0	0	-	-	-	-	-	-	-	-	-	-
	823	Genus	-	d__Bacteria;p__Firmicutes;c__Bacilli;o__Paenibacillales;f__Paenibacillaceae;g__Gorillibacterium	Bacteria	Firmicutes	Bacilli	Paenibacillales	Paenibacillaceae	Gorillibacterium	-	Gorillibacterium (genus)	0		-	-	-	-	0	0	-	-	-	-	-		-	-	-	-	0	0	-	-	-	-	-	0	0	-	-	-	-	-	-	-	-	-	-
	824	Genus	-	d__Bacteria;p__Proteobacteria;c__Gammaproteobacteria;o__Burkholderiales;f__Neisseriaceae;g__Vitreoscilla	Bacteria	Proteobacteria	Gammaproteobacteria	Burkholderiales	Neisseriaceae	Vitreoscilla	-	Vitreoscilla (genus)	0		-	-	-	-	0	0	-	-	-	-	-		-	-	-	-	0	0	-	-	-	-	-	0	0	-	-	-	-	-	-	-	-	-	-
	825	Genus	-	d__Bacteria;p__Firmicutes;c__Bacilli;o__Bacillales_D;f__Amphibacillaceae;g__Gracilibacillus	Bacteria	Firmicutes	Bacilli	Bacillales_D	Amphibacillaceae	Gracilibacillus	-	Gracilibacillus (genus)	0		-	-	-	-	0	0	-	-	-	-	-		-	-	-	-	0	0	-	-	-	-	-	0	0	-	-	-	-	-	-	-	-	-	-
	826	Genus	-	d__Bacteria;p__Actinobacteriota;c__Coriobacteriia;o__Coriobacteriales;f__Eggerthellaceae;g__RUG013	Bacteria	Actinobacteriota	Coriobacteriia	Coriobacteriales	Eggerthellaceae	RUG013	-	RUG013 (genus)	0		-	-	-	-	0	0	-	-	-	-	-		-	-	-	-	0	0	-	-	-	-	-	0	0	-	-	-	-	-	-	-	-	-	-
	827	Genus	-	d__Bacteria;p__Firmicutes_A;c__Clostridia;o__Oscillospirales;f__Ruminococcaceae;g__Fournierella	Bacteria	Firmicutes_A	Clostridia	Oscillospirales	Ruminococcaceae	Fournierella	-	Fournierella (genus)	0		-	-	-	-	0	0	-	-	-	-	-		-	-	-	-	0	0	-	-	-	-	-	0	0	-	-	-	-	-	-	-	-	-	-
	828	Genus	-	d__Bacteria;p__Bacteroidota;c__Bacteroidia;o__Bacteroidales;f__Marinifilaceae;g__Gabonibacter	Bacteria	Bacteroidota	Bacteroidia	Bacteroidales	Marinifilaceae	Gabonibacter	-	Gabonibacter (genus)	0		-	-	-	-	0	0	-	-	-	-	-		-	-	-	-	0	0	-	-	-	-	-	0	0	-	-	-	-	-	-	-	-	-	-
	829	Genus	-	d__Bacteria;p__Proteobacteria;c__Gammaproteobacteria;o__Xanthomonadales;f__Xanthomonadaceae;g__Xanthomonas_B	Bacteria	Proteobacteria	Gammaproteobacteria	Xanthomonadales	Xanthomonadaceae	Xanthomonas_B	-	Xanthomonas_B (genus)	0		-	-	-	-	0	0	-	-	-	-	-		-	-	-	-	0	0	-	-	-	-	-	0	0	-	-	-	-	-	-	-	-	-	-
	830	Genus	-	d__Bacteria;p__Proteobacteria;c__Gammaproteobacteria;o__Enterobacterales;f__Enterobacteriaceae;g__Enterobacter_A	Bacteria	Proteobacteria	Gammaproteobacteria	Enterobacterales	Enterobacteriaceae	Enterobacter_A	-	Enterobacter_A (genus)	0		-	-	-	-	0	0	-	-	-	-	-		-	-	-	-	0	0	-	-	-	-	-	0	0	-	-	-	-	-	-	-	-	-	-
	831	Genus	-	d__Bacteria;p__Firmicutes_A;c__Clostridia;o__Tissierellales;f__Peptoniphilaceae;g__Murdochiella	Bacteria	Firmicutes_A	Clostridia	Tissierellales	Peptoniphilaceae	Murdochiella	-	Murdochiella (genus)	0		-	-	-	-	0	0	-	-	-	-	-		-	-	-	-	0	0	-	-	-	-	-	0	0	-	-	-	-	-	-	-	-	-	-
	832	Genus	-	d__Bacteria;p__Firmicutes_A;c__Clostridia;o__Lachnospirales;f__Lachnospiraceae;g__Lachnoclostridium	Bacteria	Firmicutes_A	Clostridia	Lachnospirales	Lachnospiraceae	Lachnoclostridium	-	Lachnoclostridium (genus)	0		-	-	-	-	0	0	-	-	-	-	-		-	-	-	-	0	0	-	-	-	-	-	0	0	-	-	-	-	-	-	-	-	-	-
	833	Genus	-	d__Bacteria;p__Actinobacteriota;c__Coriobacteriia;o__Coriobacteriales;f__Atopobiaceae;g__Olegusella	Bacteria	Actinobacteriota	Coriobacteriia	Coriobacteriales	Atopobiaceae	Olegusella	-	Olegusella (genus)	0		-	-	-	-	0	0	-	-	-	-	-		-	-	-	-	0	0	-	-	-	-	-	0	0	-	-	-	-	-	-	-	-	-	-
	834	Genus	-	d__Bacteria;p__Firmicutes_A;c__Clostridia_A;o__Christensenellales;f__Christensenellaceae;g__Christensenella	Bacteria	Firmicutes_A	Clostridia_A	Christensenellales	Christensenellaceae	Christensenella	-	Christensenella (genus)	0		-	-	-	-	0	0	-	-	-	-	-		-	-	-	-	0	0	-	-	-	-	-	0	0	-	-	-	-	-	-	-	-	-	-
	835	Genus	-	d__Bacteria;p__Bacteroidota;c__Bacteroidia;o__Bacteroidales;f__Bacteroidaceae;g__F0040	Bacteria	Bacteroidota	Bacteroidia	Bacteroidales	Bacteroidaceae	F0040	-	F0040 (genus)	0		-	-	-	-	0	0	-	-	-	-	-		-	-	-	-	0	0	-	-	-	-	-	0	0	-	-	-	-	-	-	-	-	-	-
	836	Genus	-	d__Bacteria;p__Firmicutes_C;c__Negativicutes;o__Veillonellales;f__Megasphaeraceae;g__Anaeroglobus	Bacteria	Firmicutes_C	Negativicutes	Veillonellales	Megasphaeraceae	Anaeroglobus	-	Anaeroglobus (genus)	0		-	-	-	-	0	0	-	-	-	-	-		-	-	-	-	0	0	-	-	-	-	-	0	0	-	-	-	-	-	-	-	-	-	-
	837	Genus	-	d__Bacteria;p__Firmicutes_A;c__Clostridia;o__Oscillospirales;f__Ruminococcaceae;g__Massilioclostridium	Bacteria	Firmicutes_A	Clostridia	Oscillospirales	Ruminococcaceae	Massilioclostridium	-	Massilioclostridium (genus)	0.0022041		-	-	-	-	1	1	-	-	-	-	-		-	-	-	-	1	0	-	-	-	-	-	0	0	-	-	-	-	-	-	-	-	-	-
	838	Genus	-	d__Bacteria;p__Firmicutes_C;c__Negativicutes;o__Veillonellales;f__Megasphaeraceae;g__Caecibacter	Bacteria	Firmicutes_C	Negativicutes	Veillonellales	Megasphaeraceae	Caecibacter	-	Caecibacter (genus)	0.00334876		-	-	-	-	1	3	-	-	-	-	-		-	-	-	-	0	0	-	-	-	-	-	1	0	-	-	-	-	-	-	-	-	-	-
	839	Genus	-	d__Bacteria;p__Synergistota;c__Synergistia;o__Synergistales;f__Dethiosulfovibrionaceae;g__Pyramidobacter	Bacteria	Synergistota	Synergistia	Synergistales	Dethiosulfovibrionaceae	Pyramidobacter	-	Pyramidobacter (genus)	0		-	-	-	-	0	0	-	-	-	-	-		-	-	-	-	0	0	-	-	-	-	-	0	0	-	-	-	-	-	-	-	-	-	-
	840	Genus	-	d__Bacteria;p__Firmicutes_A;c__Clostridia;o__Oscillospirales;f__Ruminococcaceae;g__UBA866	Bacteria	Firmicutes_A	Clostridia	Oscillospirales	Ruminococcaceae	UBA866	-	UBA866 (genus)	0.00394791		-	-	-	-	2	1	-	-	-	-	-		-	-	-	-	2	0	-	-	-	-	-	0	0	-	-	-	-	-	-	-	-	-	-
	841	Genus	-	d__Bacteria;p__Firmicutes_A;c__Clostridia;o__Lachnospirales;f__Lachnospiraceae;g__Dorea_B	Bacteria	Firmicutes_A	Clostridia	Lachnospirales	Lachnospiraceae	Dorea_B	-	Dorea_B (genus)	0		-	-	-	-	0	0	-	-	-	-	-		-	-	-	-	0	0	-	-	-	-	-	1	0	-	-	-	-	-	-	-	-	-	-
	842	Genus	-	d__Bacteria;p__Firmicutes_A;c__Clostridia;o__Tissierellales;f__Sporanaerobacteraceae;g__Sporanaerobacter	Bacteria	Firmicutes_A	Clostridia	Tissierellales	Sporanaerobacteraceae	Sporanaerobacter	-	Sporanaerobacter (genus)	0		-	-	-	-	0	0	-	-	-	-	-		-	-	-	-	0	0	-	-	-	-	-	0	0	-	-	-	-	-	-	-	-	-	-
	843	Genus	-	d__Bacteria;p__Firmicutes_A;c__Clostridia;o__Oscillospirales;f__Ruminococcaceae;g__Phocea	Bacteria	Firmicutes_A	Clostridia	Oscillospirales	Ruminococcaceae	Phocea	-	Phocea (genus)	0		-	-	-	-	0	0	-	-	-	-	-		-	-	-	-	0	0	-	-	-	-	-	0	0	-	-	-	-	-	-	-	-	-	-
	844	Genus	-	d__Bacteria;p__Patescibacteria;c__Saccharimonadia;o__Saccharimonadales;f__Saccharimonadaceae;g__UMGS1907	Bacteria	Patescibacteria	Saccharimonadia	Saccharimonadales	Saccharimonadaceae	UMGS1907	-	UMGS1907 (genus)	0		-	-	-	-	0	0	-	-	-	-	-		-	-	-	-	0	0	-	-	-	-	-	0	0	-	-	-	-	-	-	-	-	-	-
	845	Genus	-	d__Bacteria;p__Proteobacteria;c__Gammaproteobacteria;o__Enterobacterales;f__Enterobacteriaceae;g__Proteus	Bacteria	Proteobacteria	Gammaproteobacteria	Enterobacterales	Enterobacteriaceae	Proteus	-	Proteus (genus)	0		-	-	-	-	0	0	-	-	-	-	-		-	-	-	-	0	0	-	-	-	-	-	0	0	-	-	-	-	-	-	-	-	-	-
	846	Genus	-	d__Bacteria;p__Proteobacteria;c__Gammaproteobacteria;o__Burkholderiales;f__Neisseriaceae;g__Eikenella	Bacteria	Proteobacteria	Gammaproteobacteria	Burkholderiales	Neisseriaceae	Eikenella	-	Eikenella (genus)	0		-	-	-	-	0	0	-	-	-	-	-		-	-	-	-	0	0	-	-	-	-	-	0	0	-	-	-	-	-	-	-	-	-	-
	847	Genus	-	d__Archaea;p__Halobacteriota;c__Halobacteria;o__Halobacteriales;f__Haloferacaceae;g__Haloferax	Archaea	Halobacteriota	Halobacteria	Halobacteriales	Haloferacaceae	Haloferax	-	Haloferax (genus)	0		-	-	-	-	0	0	-	-	-	-	-		-	-	-	-	0	0	-	-	-	-	-	0	0	-	-	-	-	-	-	-	-	-	-
	848	Genus	-	d__Bacteria;p__Firmicutes_A;c__Clostridia;o__Lachnospirales;f__Lachnospiraceae;g__Eubacterium_G	Bacteria	Firmicutes_A	Clostridia	Lachnospirales	Lachnospiraceae	Eubacterium_G	-	Eubacterium_G (genus)	0.00911962		-	-	-	-	2	2	-	-	-	-	-		-	-	-	-	2	0	-	-	-	-	-	0	3	-	-	-	-	-	-	-	-	-	-
	849	Genus	-	d__Bacteria;p__Firmicutes_A;c__Clostridia;o__Lachnospirales;f__Lachnospiraceae;g__V9D3004	Bacteria	Firmicutes_A	Clostridia	Lachnospirales	Lachnospiraceae	V9D3004	-	V9D3004 (genus)	0.00137159		-	-	-	-	0	2	-	-	-	-	-		-	-	-	-	0	0	-	-	-	-	-	1	0	-	-	-	-	-	-	-	-	-	-
	850	Genus	-	d__Bacteria;p__Firmicutes_A;c__Clostridia;o__Oscillospirales;f__Acutalibacteraceae;g__UMGS856	Bacteria	Firmicutes_A	Clostridia	Oscillospirales	Acutalibacteraceae	UMGS856	-	UMGS856 (genus)	0		-	-	-	-	0	0	-	-	-	-	-		-	-	-	-	0	0	-	-	-	-	-	0	0	-	-	-	-	-	-	-	-	-	-
	851	Genus	-	d__Bacteria;p__Bacteroidota;c__Bacteroidia;o__Bacteroidales;f__Marinifilaceae;g__Butyricimonas	Bacteria	Bacteroidota	Bacteroidia	Bacteroidales	Marinifilaceae	Butyricimonas	-	Butyricimonas (genus)	0.00410234		-	-	-	-	2	1	-	-	-	-	-		-	-	-	-	2	0	-	-	-	-	-	0	0	-	-	-	-	-	-	-	-	-	-
	852	Genus	-	d__Bacteria;p__Firmicutes_A;c__Clostridia;o__Lachnospirales;f__CAG-274;g__HGM11788	Bacteria	Firmicutes_A	Clostridia	Lachnospirales	CAG_274	HGM11788	-	HGM11788 (genus)	0		-	-	-	-	0	0	-	-	-	-	-		-	-	-	-	0	0	-	-	-	-	-	1	0	-	-	-	-	-	-	-	-	-	-
	853	Genus	-	d__Bacteria;p__Firmicutes_A;c__Clostridia_A;o__Christensenellales;f__QALW01;g__UMGS1322	Bacteria	Firmicutes_A	Clostridia_A	Christensenellales	QALW01	UMGS1322	-	UMGS1322 (genus)	0		-	-	-	-	0	0	-	-	-	-	-		-	-	-	-	0	0	-	-	-	-	-	0	0	-	-	-	-	-	-	-	-	-	-
	854	Genus	-	d__Bacteria;p__Firmicutes_A;c__Clostridia;o__UMGS1840;f__UMGS1840;g__HGM11507	Bacteria	Firmicutes_A	Clostridia	UMGS1840	UMGS1840	HGM11507	-	HGM11507 (genus)	0		-	-	-	-	0	0	-	-	-	-	-		-	-	-	-	0	0	-	-	-	-	-	0	0	-	-	-	-	-	-	-	-	-	-
	855	Genus	-	d__Bacteria;p__Firmicutes_A;c__Clostridia;o__TANB77;f__CAG-508;g__CAG-452	Bacteria	Firmicutes_A	Clostridia	TANB77	CAG_508	CAG_452	-	CAG_452 (genus)	0.191681		-	-	-	-	10	13	-	-	-	-	-		-	-	-	-	3	5	-	-	-	-	-	0	5	-	-	-	-	-	-	-	-	-	-
	856	Genus	-	d__Bacteria;p__Firmicutes_A;c__Clostridia;o__Lachnospirales;f__Lachnospiraceae;g__Frisingicoccus	Bacteria	Firmicutes_A	Clostridia	Lachnospirales	Lachnospiraceae	Frisingicoccus	-	Frisingicoccus (genus)	0		-	-	-	-	0	0	-	-	-	-	-		-	-	-	-	0	0	-	-	-	-	-	3	0	-	-	-	-	-	-	-	-	-	-
	857	Genus	-	d__Bacteria;p__Firmicutes;c__Bacilli;o__Erysipelotrichales;f__Erysipelotrichaceae;g__DONG20-135	Bacteria	Firmicutes	Bacilli	Erysipelotrichales	Erysipelotrichaceae	DONG20_135	-	DONG20_135 (genus)	0		-	-	-	-	0	0	-	-	-	-	-		-	-	-	-	0	0	-	-	-	-	-	0	0	-	-	-	-	-	-	-	-	-	-
	858	Genus	-	d__Bacteria;p__Firmicutes_A;c__Clostridia;o__Lachnospirales;f__Lachnospiraceae;g__Hungatella_A	Bacteria	Firmicutes_A	Clostridia	Lachnospirales	Lachnospiraceae	Hungatella_A	-	Hungatella_A (genus)	0		-	-	-	-	0	0	-	-	-	-	-		-	-	-	-	0	0	-	-	-	-	-	0	0	-	-	-	-	-	-	-	-	-	-
	859	Genus	-	d__Bacteria;p__Firmicutes_A;c__Clostridia;o__Lachnospirales;f__Lachnospiraceae;g__Ruminococcus_G	Bacteria	Firmicutes_A	Clostridia	Lachnospirales	Lachnospiraceae	Ruminococcus_G	-	Ruminococcus_G (genus)	0		-	-	-	-	0	0	-	-	-	-	-		-	-	-	-	0	0	-	-	-	-	-	0	0	-	-	-	-	-	-	-	-	-	-
	860	Genus	-	d__Bacteria;p__Proteobacteria;c__Gammaproteobacteria;o__Enterobacterales;f__Aeromonadaceae;g__Aeromonas	Bacteria	Proteobacteria	Gammaproteobacteria	Enterobacterales	Aeromonadaceae	Aeromonas	-	Aeromonas (genus)	0		-	-	-	-	0	0	-	-	-	-	-		-	-	-	-	0	0	-	-	-	-	-	0	0	-	-	-	-	-	-	-	-	-	-
	861	Genus	-	d__Archaea;p__Halobacteriota;c__Halobacteria;o__Halobacteriales;f__Haloferacaceae;g__Halorubrum	Archaea	Halobacteriota	Halobacteria	Halobacteriales	Haloferacaceae	Halorubrum	-	Halorubrum (genus)	0		-	-	-	-	0	0	-	-	-	-	-		-	-	-	-	0	0	-	-	-	-	-	0	0	-	-	-	-	-	-	-	-	-	-
	862	Genus	-	d__Bacteria;p__Firmicutes;c__Bacilli;o__Lactobacillales;f__Enterococcaceae;g__Enterococcus	Bacteria	Firmicutes	Bacilli	Lactobacillales	Enterococcaceae	Enterococcus	-	Enterococcus (genus)	0.00262901		-	-	-	-	0	2	-	-	-	-	-		-	-	-	-	0	0	-	-	-	-	-	0	0	-	-	-	-	-	-	-	-	-	-
	863	Genus	-	d__Bacteria;p__Firmicutes;c__Bacilli;o__Lactobacillales;f__Enterococcaceae;g__Enterococcus_A	Bacteria	Firmicutes	Bacilli	Lactobacillales	Enterococcaceae	Enterococcus_A	-	Enterococcus_A (genus)	0		-	-	-	-	0	0	-	-	-	-	-		-	-	-	-	0	0	-	-	-	-	-	0	0	-	-	-	-	-	-	-	-	-	-
	864	Genus	-	d__Bacteria;p__Proteobacteria;c__Gammaproteobacteria;o__Enterobacterales;f__Vibrionaceae;g__Vibrio	Bacteria	Proteobacteria	Gammaproteobacteria	Enterobacterales	Vibrionaceae	Vibrio	-	Vibrio (genus)	0		-	-	-	-	0	0	-	-	-	-	-		-	-	-	-	0	0	-	-	-	-	-	0	0	-	-	-	-	-	-	-	-	-	-
	865	Genus	-	d__Bacteria;p__Firmicutes_A;c__Clostridia;o__Lachnospirales;f__Lachnospiraceae;g__Coprococcus_A	Bacteria	Firmicutes_A	Clostridia	Lachnospirales	Lachnospiraceae	Coprococcus_A	-	Coprococcus_A (genus)	0.032391		-	-	-	-	7	13	-	-	-	-	-		-	-	-	-	3	2	-	-	-	-	-	0	1	-	-	-	-	-	-	-	-	-	-
	866	Genus	-	d__Bacteria;p__Firmicutes_A;c__Clostridia;o__Peptostreptococcales;f__Anaerovoracaceae;g__CAG-145	Bacteria	Firmicutes_A	Clostridia	Peptostreptococcales	Anaerovoracaceae	CAG_145	-	CAG_145 (genus)	0		-	-	-	-	0	0	-	-	-	-	-		-	-	-	-	0	0	-	-	-	-	-	0	0	-	-	-	-	-	-	-	-	-	-
	867	Genus	-	d__Bacteria;p__Firmicutes_A;c__Clostridia;o__Monoglobales_A;f__UBA1381;g__HGM11530	Bacteria	Firmicutes_A	Clostridia	Monoglobales_A	UBA1381	HGM11530	-	HGM11530 (genus)	0		-	-	-	-	0	0	-	-	-	-	-		-	-	-	-	0	0	-	-	-	-	-	0	0	-	-	-	-	-	-	-	-	-	-
	868	Genus	-	d__Bacteria;p__Actinobacteriota;c__Coriobacteriia;o__Coriobacteriales;f__Eggerthellaceae;g__UMGS1519	Bacteria	Actinobacteriota	Coriobacteriia	Coriobacteriales	Eggerthellaceae	UMGS1519	-	UMGS1519 (genus)	0		-	-	-	-	0	0	-	-	-	-	-		-	-	-	-	0	0	-	-	-	-	-	0	0	-	-	-	-	-	-	-	-	-	-
	869	Genus	-	d__Bacteria;p__Firmicutes_A;c__Clostridia_A;o__Christensenellales;f__Christensenellaceae;g__UMGS743	Bacteria	Firmicutes_A	Clostridia_A	Christensenellales	Christensenellaceae	UMGS743	-	UMGS743 (genus)	0		-	-	-	-	0	0	-	-	-	-	-		-	-	-	-	0	0	-	-	-	-	-	0	0	-	-	-	-	-	-	-	-	-	-
	870	Genus	-	d__Bacteria;p__Firmicutes_A;c__Clostridia;o__Oscillospirales;f__Acutalibacteraceae;g__Hydrogeniiclostridium	Bacteria	Firmicutes_A	Clostridia	Oscillospirales	Acutalibacteraceae	Hydrogeniiclostridium	-	Hydrogeniiclostridium (genus)	0.000768447		-	-	-	-	0	0	-	-	-	-	-		-	-	-	-	0	0	-	-	-	-	-	0	0	-	-	-	-	-	-	-	-	-	-
	872	Genus	-	d__Bacteria;p__Firmicutes_A;c__Clostridia;o__Oscillospirales;f__Ruminococcaceae;g__Ruminococcus	Bacteria	Firmicutes_A	Clostridia	Oscillospirales	Ruminococcaceae	Ruminococcus	-	Ruminococcus (genus)	0.0331305		-	-	-	-	7	6	-	-	-	-	-		-	-	-	-	4	1	-	-	-	-	-	1	1	-	-	-	-	-	-	-	-	-	-
	873	Genus	-	d__Bacteria;p__Firmicutes_A;c__Clostridia;o__Oscillospirales;f__CAG-382;g__UBA1206	Bacteria	Firmicutes_A	Clostridia	Oscillospirales	CAG_382	UBA1206	-	UBA1206 (genus)	0.0530612		-	-	-	-	10	16	-	-	-	-	-		-	-	-	-	6	3	-	-	-	-	-	4	8	-	-	-	-	-	-	-	-	-	-
	874	Genus	-	d__Bacteria;p__Firmicutes_A;c__Clostridia;o__Oscillospirales;f__Acutalibacteraceae;g__UMGS1976	Bacteria	Firmicutes_A	Clostridia	Oscillospirales	Acutalibacteraceae	UMGS1976	-	UMGS1976 (genus)	0.000560238		-	-	-	-	1	0	-	-	-	-	-		-	-	-	-	0	0	-	-	-	-	-	5	0	-	-	-	-	-	-	-	-	-	-
	875	Genus	-	d__Bacteria;p__Bacteroidota;c__Bacteroidia;o__Bacteroidales;f__Bacteroidaceae;g__CAG-617	Bacteria	Bacteroidota	Bacteroidia	Bacteroidales	Bacteroidaceae	CAG_617	-	CAG_617 (genus)	0.0177504		-	-	-	-	1	2	-	-	-	-	-		-	-	-	-	1	0	-	-	-	-	-	0	0	-	-	-	-	-	-	-	-	-	-
	876	Genus	-	d__Bacteria;p__Bacteroidota;c__Bacteroidia;o__Bacteroidales;f__UBA932;g__CAG-831	Bacteria	Bacteroidota	Bacteroidia	Bacteroidales	UBA932	CAG_831	-	CAG_831 (genus)	0		-	-	-	-	0	0	-	-	-	-	-		-	-	-	-	0	0	-	-	-	-	-	1	0	-	-	-	-	-	-	-	-	-	-
	877	Genus	-	d__Bacteria;p__Firmicutes;c__Bacilli;o__RF39;f__UBA660;g__UBA3789	Bacteria	Firmicutes	Bacilli	RF39	UBA660	UBA3789	-	UBA3789 (genus)	0.0114152		-	-	-	-	2	3	-	-	-	-	-		-	-	-	-	0	0	-	-	-	-	-	0	0	-	-	-	-	-	-	-	-	-	-
	878	Genus	-	d__Bacteria;p__Firmicutes_A;c__Clostridia;o__UBA1212;f__UBA1255;g__UMGS1851	Bacteria	Firmicutes_A	Clostridia	UBA1212	UBA1255	UMGS1851	-	UMGS1851 (genus)	0		-	-	-	-	0	0	-	-	-	-	-		-	-	-	-	0	0	-	-	-	-	-	0	0	-	-	-	-	-	-	-	-	-	-
	879	Genus	-	d__Bacteria;p__Firmicutes;c__Bacilli;o__ML615J-28;f__CAG-313;g__UMGS1109	Bacteria	Firmicutes	Bacilli	ML615J_28	CAG_313	UMGS1109	-	UMGS1109 (genus)	0		-	-	-	-	0	0	-	-	-	-	-		-	-	-	-	0	0	-	-	-	-	-	0	0	-	-	-	-	-	-	-	-	-	-
	880	Genus	-	d__Bacteria;p__Verrucomicrobiota;c__Verrucomicrobiae;o__Opitutales;f__UBA953;g__W0P29-029	Bacteria	Verrucomicrobiota	Verrucomicrobiae	Opitutales	UBA953	W0P29_029	-	W0P29_029 (genus)	0		-	-	-	-	0	0	-	-	-	-	-		-	-	-	-	0	0	-	-	-	-	-	0	0	-	-	-	-	-	-	-	-	-	-
	881	Genus	-	d__Bacteria;p__Bacteroidota;c__Bacteroidia;o__Bacteroidales;f__Muribaculaceae;g__Amulumruptor	Bacteria	Bacteroidota	Bacteroidia	Bacteroidales	Muribaculaceae	Amulumruptor	-	Amulumruptor (genus)	0		-	-	-	-	0	0	-	-	-	-	-		-	-	-	-	0	0	-	-	-	-	-	0	0	-	-	-	-	-	-	-	-	-	-
	882	Genus	-	d__Bacteria;p__Firmicutes_A;c__Clostridia;o__Oscillospirales;f__Ruminococcaceae;g__UBA1375	Bacteria	Firmicutes_A	Clostridia	Oscillospirales	Ruminococcaceae	UBA1375	-	UBA1375 (genus)	0		-	-	-	-	0	0	-	-	-	-	-		-	-	-	-	0	0	-	-	-	-	-	0	0	-	-	-	-	-	-	-	-	-	-
	883	Genus	-	d__Bacteria;p__Firmicutes_A;c__Clostridia;o__Oscillospirales;f__QAKW01;g__HGM12957	Bacteria	Firmicutes_A	Clostridia	Oscillospirales	QAKW01	HGM12957	-	HGM12957 (genus)	0		-	-	-	-	0	0	-	-	-	-	-		-	-	-	-	0	0	-	-	-	-	-	0	0	-	-	-	-	-	-	-	-	-	-
	884	Genus	-	d__Bacteria;p__Firmicutes_A;c__Clostridia_A;o__Christensenellales;f__Christensenellaceae;g__	Bacteria	Firmicutes_A	Clostridia_A	Christensenellales	Christensenellaceae	-	-	Christensenellaceae (family)	0		-	-	-	-	0	0	-	-	-	-	-		-	-	-	-	0	0	-	-	-	-	-	0	0	-	-	-	-	-	-	-	-	-	-
	885	Genus	-	d__Bacteria;p__Firmicutes_A;c__Clostridia_A;o__Christensenellales;f__CAG-74;g__UMGS1603	Bacteria	Firmicutes_A	Clostridia_A	Christensenellales	CAG_74	UMGS1603	-	UMGS1603 (genus)	0.0840949		-	-	-	-	11	22	-	-	-	-	-		-	-	-	-	4	5	-	-	-	-	-	0	6	-	-	-	-	-	-	-	-	-	-
	886	Genus	-	d__Bacteria;p__Firmicutes_A;c__Clostridia_A;o__Christensenellales;f__CAG-314;g__UMGS929	Bacteria	Firmicutes_A	Clostridia_A	Christensenellales	CAG_314	UMGS929	-	UMGS929 (genus)	0		-	-	-	-	0	0	-	-	-	-	-		-	-	-	-	0	0	-	-	-	-	-	3	0	-	-	-	-	-	-	-	-	-	-
	887	Genus	-	d__Bacteria;p__Firmicutes;c__Bacilli;o__RF39;f__UBA660;g__UMGS2016	Bacteria	Firmicutes	Bacilli	RF39	UBA660	UMGS2016	-	UMGS2016 (genus)	0		-	-	-	-	0	0	-	-	-	-	-		-	-	-	-	0	0	-	-	-	-	-	0	0	-	-	-	-	-	-	-	-	-	-
	888	Genus	-	d__Bacteria;p__Firmicutes_A;c__Clostridia_A;o__Christensenellales;f__Borkfalkiaceae;g__UBA1259	Bacteria	Firmicutes_A	Clostridia_A	Christensenellales	Borkfalkiaceae	UBA1259	-	UBA1259 (genus)	0.00592553		-	-	-	-	2	4	-	-	-	-	-		-	-	-	-	1	0	-	-	-	-	-	0	0	-	-	-	-	-	-	-	-	-	-
	889	Genus	-	d__Bacteria;p__Firmicutes_A;c__Clostridia_A;o__Christensenellales;f__UBA1242;g__UBA7868	Bacteria	Firmicutes_A	Clostridia_A	Christensenellales	UBA1242	UBA7868	-	UBA7868 (genus)	0		-	-	-	-	0	0	-	-	-	-	-		-	-	-	-	0	0	-	-	-	-	-	1	0	-	-	-	-	-	-	-	-	-	-
	890	Genus	-	d__Bacteria;p__Firmicutes_A;c__Clostridia_A;o__Christensenellales;f__Borkfalkiaceae;g__UBA11940	Bacteria	Firmicutes_A	Clostridia_A	Christensenellales	Borkfalkiaceae	UBA11940	-	UBA11940 (genus)	0		-	-	-	-	0	0	-	-	-	-	-		-	-	-	-	0	0	-	-	-	-	-	0	0	-	-	-	-	-	-	-	-	-	-
	891	Genus	-	d__Bacteria;p__Firmicutes_A;c__Clostridia;o__Lachnospirales;f__Lachnospiraceae;g__CAG-632	Bacteria	Firmicutes_A	Clostridia	Lachnospirales	Lachnospiraceae	CAG_632	-	CAG_632 (genus)	0.0662064		-	-	-	-	8	10	-	-	-	-	-		-	-	-	-	4	3	-	-	-	-	-	0	3	-	-	-	-	-	-	-	-	-	-
	892	Genus	-	d__Bacteria;p__Firmicutes_A;c__Clostridia;o__Oscillospirales;f__Acutalibacteraceae;g__UMGS172	Bacteria	Firmicutes_A	Clostridia	Oscillospirales	Acutalibacteraceae	UMGS172	-	UMGS172 (genus)	0.010072		-	-	-	-	2	3	-	-	-	-	-		-	-	-	-	0	2	-	-	-	-	-	2	1	-	-	-	-	-	-	-	-	-	-
	893	Genus	-	d__Bacteria;p__Firmicutes_A;c__Clostridia_A;o__Christensenellales;f__Borkfalkiaceae;g__UBA4675	Bacteria	Firmicutes_A	Clostridia_A	Christensenellales	Borkfalkiaceae	UBA4675	-	UBA4675 (genus)	0		-	-	-	-	0	0	-	-	-	-	-		-	-	-	-	0	0	-	-	-	-	-	0	0	-	-	-	-	-	-	-	-	-	-
	894	Genus	-	d__Bacteria;p__Firmicutes_A;c__Clostridia;o__Oscillospirales;f__UBA644;g__HGM12619	Bacteria	Firmicutes_A	Clostridia	Oscillospirales	UBA644	HGM12619	-	HGM12619 (genus)	0.00205833		-	-	-	-	1	1	-	-	-	-	-		-	-	-	-	1	0	-	-	-	-	-	0	1	-	-	-	-	-	-	-	-	-	-
	895	Genus	-	d__Bacteria;p__Bacteroidota;c__Bacteroidia;o__Bacteroidales;f__Muribaculaceae;g__	Bacteria	Bacteroidota	Bacteroidia	Bacteroidales	Muribaculaceae	-	-	Muribaculaceae (family)	0		-	-	-	-	0	0	-	-	-	-	-		-	-	-	-	0	0	-	-	-	-	-	0	0	-	-	-	-	-	-	-	-	-	-
	896	Genus	-	d__Bacteria;p__Cyanobacteria;c__Vampirovibrionia;o__Gastranaerophilales;f__Gastranaerophilaceae;g__QAMI01	Bacteria	Cyanobacteria	Vampirovibrionia	Gastranaerophilales	Gastranaerophilaceae	QAMI01	-	QAMI01 (genus)	0		-	-	-	-	0	0	-	-	-	-	-		-	-	-	-	0	0	-	-	-	-	-	0	0	-	-	-	-	-	-	-	-	-	-
	897	Genus	-	d__Bacteria;p__Cyanobacteria;c__Vampirovibrionia;o__Gastranaerophilales;f__RUG14156;g__	Bacteria	Cyanobacteria	Vampirovibrionia	Gastranaerophilales	RUG14156	-	-	RUG14156 (family)	0		-	-	-	-	0	0	-	-	-	-	-		-	-	-	-	0	0	-	-	-	-	-	0	0	-	-	-	-	-	-	-	-	-	-
	898	Genus	-	d__Bacteria;p__Firmicutes_A;c__Clostridia_A;o__Christensenellales;f__HGM11327;g__HGM11327	Bacteria	Firmicutes_A	Clostridia_A	Christensenellales	HGM11327	HGM11327	-	HGM11327 (genus)	0.00063818		-	-	-	-	1	0	-	-	-	-	-		-	-	-	-	1	0	-	-	-	-	-	0	0	-	-	-	-	-	-	-	-	-	-
	899	Genus	-	d__Bacteria;p__Firmicutes_A;c__Clostridia;o__TANB77;f__CAG-508;g__UMGS1781	Bacteria	Firmicutes_A	Clostridia	TANB77	CAG_508	UMGS1781	-	UMGS1781 (genus)	0.309265		-	-	-	-	11	18	-	-	-	-	-		-	-	-	-	5	4	-	-	-	-	-	0	6	-	-	-	-	-	-	-	-	-	-
	900	Genus	-	d__Bacteria;p__Firmicutes_A;c__Clostridia_A;o__Christensenellales;f__QALW01;g__QALW01	Bacteria	Firmicutes_A	Clostridia_A	Christensenellales	QALW01	QALW01	-	QALW01 (genus)	0		-	-	-	-	0	0	-	-	-	-	-		-	-	-	-	0	0	-	-	-	-	-	4	0	-	-	-	-	-	-	-	-	-	-
	901	Genus	-	d__Bacteria;p__Firmicutes_A;c__Clostridia;o__UMGS1840;f__UMGS1840;g__UMGS1840	Bacteria	Firmicutes_A	Clostridia	UMGS1840	UMGS1840	UMGS1840	-	UMGS1840 (genus)	0.000841758		-	-	-	-	0	1	-	-	-	-	-		-	-	-	-	0	0	-	-	-	-	-	0	0	-	-	-	-	-	-	-	-	-	-
	902	Genus	-	d__Bacteria;p__Firmicutes_A;c__Clostridia;o__Oscillospirales;f__Acutalibacteraceae;g__CAG-557	Bacteria	Firmicutes_A	Clostridia	Oscillospirales	Acutalibacteraceae	CAG_557	-	CAG_557 (genus)	0.00563588		-	-	-	-	1	4	-	-	-	-	-		-	-	-	-	0	0	-	-	-	-	-	0	0	-	-	-	-	-	-	-	-	-	-
	903	Genus	-	d__Bacteria;p__Firmicutes_A;c__Clostridia;o__UMGS1810;f__UMGS1810;g__UMGS1810	Bacteria	Firmicutes_A	Clostridia	UMGS1810	UMGS1810	UMGS1810	-	UMGS1810 (genus)	0		-	-	-	-	0	0	-	-	-	-	-		-	-	-	-	0	0	-	-	-	-	-	0	0	-	-	-	-	-	-	-	-	-	-
	904	Genus	-	d__Bacteria;p__Firmicutes_A;c__Clostridia;o__Monoglobales;f__Firm-18;g__	Bacteria	Firmicutes_A	Clostridia	Monoglobales	Firm_18	-	-	Firm_18 (family)	0		-	-	-	-	0	0	-	-	-	-	-		-	-	-	-	0	0	-	-	-	-	-	0	0	-	-	-	-	-	-	-	-	-	-
	905	Genus	-	d__Bacteria;p__Firmicutes_A;c__Clostridia_A;o__Christensenellales;f__UBA1242;g__UMGS1908	Bacteria	Firmicutes_A	Clostridia_A	Christensenellales	UBA1242	UMGS1908	-	UMGS1908 (genus)	0		-	-	-	-	0	0	-	-	-	-	-		-	-	-	-	0	0	-	-	-	-	-	0	0	-	-	-	-	-	-	-	-	-	-
	906	Genus	-	d__Bacteria;p__Firmicutes_A;c__Clostridia;o__Oscillospirales;f__QAKW01;g__QAKW01	Bacteria	Firmicutes_A	Clostridia	Oscillospirales	QAKW01	QAKW01	-	QAKW01 (genus)	0		-	-	-	-	0	0	-	-	-	-	-		-	-	-	-	0	0	-	-	-	-	-	0	0	-	-	-	-	-	-	-	-	-	-
	907	Genus	-	d__Bacteria;p__Firmicutes_A;c__Clostridia;o__Oscillospirales;f__Acutalibacteraceae;g__UMGS1839	Bacteria	Firmicutes_A	Clostridia	Oscillospirales	Acutalibacteraceae	UMGS1839	-	UMGS1839 (genus)	0		-	-	-	-	0	0	-	-	-	-	-		-	-	-	-	0	0	-	-	-	-	-	0	0	-	-	-	-	-	-	-	-	-	-
	908	Genus	-	d__Bacteria;p__Firmicutes_A;c__Clostridia;o__Oscillospirales;f__CAG-272;g__UMGS731	Bacteria	Firmicutes_A	Clostridia	Oscillospirales	CAG_272	UMGS731	-	UMGS731 (genus)	0.00176374		-	-	-	-	0	1	-	-	-	-	-		-	-	-	-	0	0	-	-	-	-	-	0	0	-	-	-	-	-	-	-	-	-	-
	909	Genus	-	d__Bacteria;p__Firmicutes_A;c__Clostridia_A;o__Christensenellales;f__QAND01;g__UMGS1975	Bacteria	Firmicutes_A	Clostridia_A	Christensenellales	QAND01	UMGS1975	-	UMGS1975 (genus)	0		-	-	-	-	0	0	-	-	-	-	-		-	-	-	-	0	0	-	-	-	-	-	0	0	-	-	-	-	-	-	-	-	-	-
	910	Genus	-	d__Bacteria;p__Firmicutes_A;c__Clostridia;o__Oscillospirales;f__CAG-272;g__UMGS1002	Bacteria	Firmicutes_A	Clostridia	Oscillospirales	CAG_272	UMGS1002	-	UMGS1002 (genus)	0		-	-	-	-	0	0	-	-	-	-	-		-	-	-	-	0	0	-	-	-	-	-	0	0	-	-	-	-	-	-	-	-	-	-
	911	Genus	-	d__Bacteria;p__Bacteroidota;c__Bacteroidia;o__Bacteroidales;f__Muribaculaceae;g__UBA7173	Bacteria	Bacteroidota	Bacteroidia	Bacteroidales	Muribaculaceae	UBA7173	-	UBA7173 (genus)	0.000496268		-	-	-	-	0	1	-	-	-	-	-		-	-	-	-	0	0	-	-	-	-	-	0	0	-	-	-	-	-	-	-	-	-	-
	912	Genus	-	d__Bacteria;p__Bacteroidota;c__Bacteroidia;o__Bacteroidales;f__Muribaculaceae;g__CAG-873	Bacteria	Bacteroidota	Bacteroidia	Bacteroidales	Muribaculaceae	CAG_873	-	CAG_873 (genus)	1.01645		-	-	-	-	6	18	-	-	-	-	-		-	-	-	-	4	1	-	-	-	-	-	0	3	-	-	-	-	-	-	-	-	-	-
	913	Genus	-	d__Bacteria;p__Cyanobacteria;c__Vampirovibrionia;o__Gastranaerophilales;f__Gastranaerophilaceae;g__Gastranaerophilus	Bacteria	Cyanobacteria	Vampirovibrionia	Gastranaerophilales	Gastranaerophilaceae	Gastranaerophilus	-	Gastranaerophilus (genus)	0		-	-	-	-	0	0	-	-	-	-	-		-	-	-	-	0	0	-	-	-	-	-	5	0	-	-	-	-	-	-	-	-	-	-
	914	Genus	-	d__Bacteria;p__Firmicutes;c__Bacilli;o__Acholeplasmatales;f__Anaeroplasmataceae;g__UMGS268	Bacteria	Firmicutes	Bacilli	Acholeplasmatales	Anaeroplasmataceae	UMGS268	-	UMGS268 (genus)	0		-	-	-	-	0	0	-	-	-	-	-		-	-	-	-	0	0	-	-	-	-	-	0	0	-	-	-	-	-	-	-	-	-	-
	915	Genus	-	d__Bacteria;p__Proteobacteria;c__Alphaproteobacteria;o__RF32;f__CAG-239;g__51-20	Bacteria	Proteobacteria	Alphaproteobacteria	RF32	CAG_239	51_20	-	51_20 (genus)	0		-	-	-	-	0	0	-	-	-	-	-		-	-	-	-	0	0	-	-	-	-	-	0	0	-	-	-	-	-	-	-	-	-	-
	916	Genus	-	d__Bacteria;p__Firmicutes_A;c__Clostridia_A;o__Christensenellales;f__CAG-314;g__SFEB01	Bacteria	Firmicutes_A	Clostridia_A	Christensenellales	CAG_314	SFEB01	-	SFEB01 (genus)	0		-	-	-	-	0	0	-	-	-	-	-		-	-	-	-	0	0	-	-	-	-	-	0	0	-	-	-	-	-	-	-	-	-	-
	917	Genus	-	d__Bacteria;p__Firmicutes_A;c__Clostridia;o__Oscillospirales;f__Ruminococcaceae;g__UMGS363	Bacteria	Firmicutes_A	Clostridia	Oscillospirales	Ruminococcaceae	UMGS363	-	UMGS363 (genus)	0.026104		-	-	-	-	6	5	-	-	-	-	-		-	-	-	-	4	1	-	-	-	-	-	0	2	-	-	-	-	-	-	-	-	-	-
	918	Genus	-	d__Bacteria;p__Firmicutes_A;c__Clostridia;o__Oscillospirales;f__CAG-382;g__UCG-010	Bacteria	Firmicutes_A	Clostridia	Oscillospirales	CAG_382	UCG_010	-	UCG_010 (genus)	0		-	-	-	-	0	0	-	-	-	-	-		-	-	-	-	0	0	-	-	-	-	-	2	0	-	-	-	-	-	-	-	-	-	-
	919	Genus	-	d__Bacteria;p__Firmicutes_A;c__Clostridia;o__Oscillospirales;f__BX7;g__JAAYBB01	Bacteria	Firmicutes_A	Clostridia	Oscillospirales	BX7	JAAYBB01	-	JAAYBB01 (genus)	0.000947146		-	-	-	-	0	1	-	-	-	-	-		-	-	-	-	0	0	-	-	-	-	-	0	0	-	-	-	-	-	-	-	-	-	-
	920	Genus	-	d__Bacteria;p__Firmicutes_A;c__Clostridia_A;o__Christensenellales;f__CAG-917;g__UMGS1688	Bacteria	Firmicutes_A	Clostridia_A	Christensenellales	CAG_917	UMGS1688	-	UMGS1688 (genus)	0		-	-	-	-	0	0	-	-	-	-	-		-	-	-	-	0	0	-	-	-	-	-	0	0	-	-	-	-	-	-	-	-	-	-
	921	Genus	-	d__Bacteria;p__Firmicutes_A;c__Clostridia_A;o__Christensenellales;f__CAG-74;g__HGM11575	Bacteria	Firmicutes_A	Clostridia_A	Christensenellales	CAG_74	HGM11575	-	HGM11575 (genus)	0		-	-	-	-	0	0	-	-	-	-	-		-	-	-	-	0	0	-	-	-	-	-	0	0	-	-	-	-	-	-	-	-	-	-
	922	Genus	-	d__Bacteria;p__Firmicutes_C;c__Negativicutes;o__Selenomonadales;f__Selenomonadaceae;g__Centipeda	Bacteria	Firmicutes_C	Negativicutes	Selenomonadales	Selenomonadaceae	Centipeda	-	Centipeda (genus)	0		-	-	-	-	0	0	-	-	-	-	-		-	-	-	-	0	0	-	-	-	-	-	0	0	-	-	-	-	-	-	-	-	-	-
	923	Genus	-	d__Bacteria;p__Actinobacteriota;c__Coriobacteriia;o__Coriobacteriales;f__Eggerthellaceae;g__CAAEEV01	Bacteria	Actinobacteriota	Coriobacteriia	Coriobacteriales	Eggerthellaceae	CAAEEV01	-	CAAEEV01 (genus)	0.00590276		-	-	-	-	0	1	-	-	-	-	-		-	-	-	-	0	0	-	-	-	-	-	0	0	-	-	-	-	-	-	-	-	-	-
	924	Genus	-	d__Bacteria;p__Firmicutes_A;c__Clostridia;o__Lachnospirales;f__Lachnospiraceae;g__RUG12045	Bacteria	Firmicutes_A	Clostridia	Lachnospirales	Lachnospiraceae	RUG12045	-	RUG12045 (genus)	0		-	-	-	-	0	0	-	-	-	-	-		-	-	-	-	0	0	-	-	-	-	-	0	0	-	-	-	-	-	-	-	-	-	-
	925	Genus	-	d__Bacteria;p__Firmicutes_A;c__Clostridia_A;o__Christensenellales;f__CAG-917;g__HGM11377	Bacteria	Firmicutes_A	Clostridia_A	Christensenellales	CAG_917	HGM11377	-	HGM11377 (genus)	0		-	-	-	-	0	0	-	-	-	-	-		-	-	-	-	0	0	-	-	-	-	-	0	0	-	-	-	-	-	-	-	-	-	-
	926	Genus	-	d__Bacteria;p__Firmicutes;c__Bacilli;o__RFN20;f__CAG-449;g__UBA3210	Bacteria	Firmicutes	Bacilli	RFN20	CAG_449	UBA3210	-	UBA3210 (genus)	0		-	-	-	-	0	0	-	-	-	-	-		-	-	-	-	0	0	-	-	-	-	-	0	0	-	-	-	-	-	-	-	-	-	-
	927	Genus	-	d__Bacteria;p__Firmicutes;c__Bacilli;o__Lactobacillales;f__Lactobacillaceae;g__Fructilactobacillus	Bacteria	Firmicutes	Bacilli	Lactobacillales	Lactobacillaceae	Fructilactobacillus	-	Fructilactobacillus (genus)	0		-	-	-	-	0	0	-	-	-	-	-		-	-	-	-	0	0	-	-	-	-	-	0	0	-	-	-	-	-	-	-	-	-	-
	929	Genus	-	d__Bacteria;p__Firmicutes_A;c__Clostridia;o__Lachnospirales;f__Lachnospiraceae;g__Stomatobaculum	Bacteria	Firmicutes_A	Clostridia	Lachnospirales	Lachnospiraceae	Stomatobaculum	-	Stomatobaculum (genus)	0		-	-	-	-	0	0	-	-	-	-	-		-	-	-	-	0	0	-	-	-	-	-	0	0	-	-	-	-	-	-	-	-	-	-
	930	Genus	-	d__Bacteria;p__Firmicutes_C;c__Negativicutes;o__Veillonellales;f__Dialisteraceae;g__	Bacteria	Firmicutes_C	Negativicutes	Veillonellales	Dialisteraceae	-	-	Dialisteraceae (family)	0		-	-	-	-	0	0	-	-	-	-	-		-	-	-	-	0	0	-	-	-	-	-	0	0	-	-	-	-	-	-	-	-	-	-
	931	Genus	-	d__Bacteria;p__Firmicutes_A;c__Clostridia;o__Oscillospirales;f__Ruminococcaceae;g__CAG-115	Bacteria	Firmicutes_A	Clostridia	Oscillospirales	Ruminococcaceae	CAG_115	-	CAG_115 (genus)	0.0555643		-	-	-	-	6	15	-	-	-	-	-		-	-	-	-	2	1	-	-	-	-	-	0	2	-	-	-	-	-	-	-	-	-	-
	932	Genus	-	d__Bacteria;p__Firmicutes_A;c__Clostridia;o__Oscillospirales;f__Oscillospiraceae;g__Dysosmobacter	Bacteria	Firmicutes_A	Clostridia	Oscillospirales	Oscillospiraceae	Dysosmobacter	-	Dysosmobacter (genus)	0.289942		-	-	-	-	22	40	-	-	-	-	-		-	-	-	-	7	9	-	-	-	-	-	2	8	-	-	-	-	-	-	-	-	-	-
	933	Genus	-	d__Bacteria;p__Firmicutes_A;c__Clostridia;o__Oscillospirales;f__QAMX01;g__QAMX01	Bacteria	Firmicutes_A	Clostridia	Oscillospirales	QAMX01	QAMX01	-	QAMX01 (genus)	0.04252		-	-	-	-	4	18	-	-	-	-	-		-	-	-	-	1	2	-	-	-	-	-	9	3	-	-	-	-	-	-	-	-	-	-
	934	Genus	-	d__Bacteria;p__Firmicutes_A;c__Clostridia_A;o__Christensenellales;f__CAG-74;g__SFFH01	Bacteria	Firmicutes_A	Clostridia_A	Christensenellales	CAG_74	SFFH01	-	SFFH01 (genus)	0.279464		-	-	-	-	23	43	-	-	-	-	-		-	-	-	-	9	10	-	-	-	-	-	3	11	-	-	-	-	-	-	-	-	-	-
	935	Genus	-	d__Bacteria;p__Actinobacteriota;c__Coriobacteriia;o__Coriobacteriales;f__Atopobiaceae;g__UMGS1418	Bacteria	Actinobacteriota	Coriobacteriia	Coriobacteriales	Atopobiaceae	UMGS1418	-	UMGS1418 (genus)	0.0166983		-	-	-	-	3	5	-	-	-	-	-		-	-	-	-	1	2	-	-	-	-	-	6	2	-	-	-	-	-	-	-	-	-	-
	936	Genus	-	d__Bacteria;p__Firmicutes_A;c__Clostridia_A;o__Christensenellales;f__Christensenellaceae;g__NSJ-63	Bacteria	Firmicutes_A	Clostridia_A	Christensenellales	Christensenellaceae	NSJ_63	-	NSJ_63 (genus)	0		-	-	-	-	0	0	-	-	-	-	-		-	-	-	-	0	0	-	-	-	-	-	1	0	-	-	-	-	-	-	-	-	-	-
	937	Genus	-	d__Bacteria;p__Firmicutes_A;c__Clostridia_A;o__Christensenellales;f__UBA1750;g__UBA7102	Bacteria	Firmicutes_A	Clostridia_A	Christensenellales	UBA1750	UBA7102	-	UBA7102 (genus)	0.0895094		-	-	-	-	20	31	-	-	-	-	-		-	-	-	-	9	8	-	-	-	-	-	0	8	-	-	-	-	-	-	-	-	-	-
	938	Genus	-	d__Bacteria;p__Firmicutes_A;c__Clostridia;o__Oscillospirales;f__Ruminococcaceae;g__SFJ001	Bacteria	Firmicutes_A	Clostridia	Oscillospirales	Ruminococcaceae	SFJ001	-	SFJ001 (genus)	0.0330389		-	-	-	-	10	13	-	-	-	-	-		-	-	-	-	2	6	-	-	-	-	-	8	2	-	-	-	-	-	-	-	-	-	-
	939	Genus	-	d__Bacteria;p__Bacteroidota;c__Bacteroidia;o__Bacteroidales;f__UBA932;g__UBA1232	Bacteria	Bacteroidota	Bacteroidia	Bacteroidales	UBA932	UBA1232	-	UBA1232 (genus)	0.00862751		-	-	-	-	0	5	-	-	-	-	-		-	-	-	-	0	0	-	-	-	-	-	1	0	-	-	-	-	-	-	-	-	-	-
	940	Genus	-	d__Bacteria;p__Firmicutes_C;c__Negativicutes;o__Selenomonadales;f__Selenomonadaceae;g__Anaerovibrio	Bacteria	Firmicutes_C	Negativicutes	Selenomonadales	Selenomonadaceae	Anaerovibrio	-	Anaerovibrio (genus)	0.0265715		-	-	-	-	4	7	-	-	-	-	-		-	-	-	-	0	2	-	-	-	-	-	0	1	-	-	-	-	-	-	-	-	-	-
	941	Genus	-	d__Bacteria;p__Firmicutes_A;c__Clostridia;o__Oscillospirales;f__CAG-272;g__UMGS1696	Bacteria	Firmicutes_A	Clostridia	Oscillospirales	CAG_272	UMGS1696	-	UMGS1696 (genus)	0.0363494		-	-	-	-	5	17	-	-	-	-	-		-	-	-	-	2	2	-	-	-	-	-	0	3	-	-	-	-	-	-	-	-	-	-
	943	Genus	-	d__Bacteria;p__Firmicutes_A;c__Clostridia;o__Lachnospirales;f__UBA1390;g__UBA1390	Bacteria	Firmicutes_A	Clostridia	Lachnospirales	UBA1390	UBA1390	-	UBA1390 (genus)	0.00137835		-	-	-	-	0	0	-	-	-	-	-		-	-	-	-	0	0	-	-	-	-	-	1	0	-	-	-	-	-	-	-	-	-	-
	945	Genus	-	d__Bacteria;p__Firmicutes_A;c__Clostridia;o__Monoglobales;f__Monoglobaceae;g__Monoglobus	Bacteria	Firmicutes_A	Clostridia	Monoglobales	Monoglobaceae	Monoglobus	-	Monoglobus (genus)	0		-	-	-	-	0	0	-	-	-	-	-		-	-	-	-	0	0	-	-	-	-	-	1	0	-	-	-	-	-	-	-	-	-	-
	946	Genus	-	d__Bacteria;p__Firmicutes_A;c__Clostridia;o__Oscillospirales;f__Acutalibacteraceae;g__Anaeromassilibacillus	Bacteria	Firmicutes_A	Clostridia	Oscillospirales	Acutalibacteraceae	Anaeromassilibacillus	-	Anaeromassilibacillus (genus)	0		-	-	-	-	0	0	-	-	-	-	-		-	-	-	-	0	0	-	-	-	-	-	0	0	-	-	-	-	-	-	-	-	-	-
	947	Genus	-	d__Bacteria;p__Firmicutes_A;c__Clostridia;o__Lachnospirales;f__Lachnospiraceae;g__UC5-1-2E3	Bacteria	Firmicutes_A	Clostridia	Lachnospirales	Lachnospiraceae	UC5_1_2E3	-	UC5_1_2E3 (genus)	0		-	-	-	-	0	0	-	-	-	-	-		-	-	-	-	0	0	-	-	-	-	-	0	0	-	-	-	-	-	-	-	-	-	-
	948	Genus	-	d__Bacteria;p__Firmicutes_A;c__Clostridia;o__Oscillospirales;f__Acutalibacteraceae;g__UMGS1690	Bacteria	Firmicutes_A	Clostridia	Oscillospirales	Acutalibacteraceae	UMGS1690	-	UMGS1690 (genus)	0		-	-	-	-	0	0	-	-	-	-	-		-	-	-	-	0	0	-	-	-	-	-	0	0	-	-	-	-	-	-	-	-	-	-
	949	Genus	-	d__Archaea;p__Thermoplasmatota;c__Thermoplasmata;o__Methanomassiliicoccales;f__Methanomassiliicoccaceae;g__Methanomassiliicoccus	Archaea	Thermoplasmatota	Thermoplasmata	Methanomassiliicoccales	Methanomassiliicoccaceae	Methanomassiliicoccus	-	Methanomassiliicoccus (genus)	0		-	-	-	-	0	0	-	-	-	-	-		-	-	-	-	0	0	-	-	-	-	-	0	0	-	-	-	-	-	-	-	-	-	-
	950	Genus	-	d__Archaea;p__Methanobacteriota;c__Methanobacteria;o__Methanobacteriales;f__Methanobacteriaceae;g__Methanobrevibacter_A	Archaea	Methanobacteriota	Methanobacteria	Methanobacteriales	Methanobacteriaceae	Methanobrevibacter_A	-	Methanobrevibacter_A (genus)	1.17508		-	-	-	-	25	46	-	-	-	-	-		-	-	-	-	9	11	-	-	-	-	-	0	11	-	-	-	-	-	-	-	-	-	-
	951	Genus	-	d__Archaea;p__Methanobacteriota;c__Methanobacteria;o__Methanobacteriales;f__Methanobacteriaceae;g__Methanosphaera	Archaea	Methanobacteriota	Methanobacteria	Methanobacteriales	Methanobacteriaceae	Methanosphaera	-	Methanosphaera (genus)	0.0200231		-	-	-	-	3	2	-	-	-	-	-		-	-	-	-	1	1	-	-	-	-	-	6	5	-	-	-	-	-	-	-	-	-	-
	952	Genus	-	d__Bacteria;p__Firmicutes;c__Bacilli;o__RF39;f__UBA660;g__CAG-433	Bacteria	Firmicutes	Bacilli	RF39	UBA660	CAG_433	-	CAG_433 (genus)	0.0904817		-	-	-	-	9	12	-	-	-	-	-		-	-	-	-	4	4	-	-	-	-	-	1	5	-	-	-	-	-	-	-	-	-	-
	953	Genus	-	d__Bacteria;p__Firmicutes;c__Bacilli;o__RF39;f__UBA660;g__UMGS1572	Bacteria	Firmicutes	Bacilli	RF39	UBA660	UMGS1572	-	UMGS1572 (genus)	0		-	-	-	-	0	0	-	-	-	-	-		-	-	-	-	0	0	-	-	-	-	-	3	0	-	-	-	-	-	-	-	-	-	-
	954	Genus	-	d__Bacteria;p__Firmicutes;c__Bacilli;o__RF39;f__UBA660;g__CAG-533	Bacteria	Firmicutes	Bacilli	RF39	UBA660	CAG_533	-	CAG_533 (genus)	0.115459		-	-	-	-	7	12	-	-	-	-	-		-	-	-	-	2	2	-	-	-	-	-	0	6	-	-	-	-	-	-	-	-	-	-
	955	Genus	-	d__Bacteria;p__Bacteroidota;c__Bacteroidia;o__Bacteroidales;f__Muribaculaceae;g__SFTJ01	Bacteria	Bacteroidota	Bacteroidia	Bacteroidales	Muribaculaceae	SFTJ01	-	SFTJ01 (genus)	0		-	-	-	-	0	0	-	-	-	-	-		-	-	-	-	0	0	-	-	-	-	-	1	0	-	-	-	-	-	-	-	-	-	-
	956	Genus	-	d__Bacteria;p__Firmicutes_A;c__Clostridia;o__TANB77;f__CAG-508;g__UMGS1901	Bacteria	Firmicutes_A	Clostridia	TANB77	CAG_508	UMGS1901	-	UMGS1901 (genus)	0		-	-	-	-	0	0	-	-	-	-	-		-	-	-	-	0	0	-	-	-	-	-	0	0	-	-	-	-	-	-	-	-	-	-
	957	Genus	-	d__Bacteria;p__Bacteroidota;c__Bacteroidia;o__Bacteroidales;f__Muribaculaceae;g__Paramuribaculum	Bacteria	Bacteroidota	Bacteroidia	Bacteroidales	Muribaculaceae	Paramuribaculum	-	Paramuribaculum (genus)	0.00151538		-	-	-	-	0	2	-	-	-	-	-		-	-	-	-	0	0	-	-	-	-	-	0	0	-	-	-	-	-	-	-	-	-	-
	958	Genus	-	d__Bacteria;p__Firmicutes;c__Bacilli;o__RF39;f__UBA660;g__CAG-822	Bacteria	Firmicutes	Bacilli	RF39	UBA660	CAG_822	-	CAG_822 (genus)	0		-	-	-	-	0	0	-	-	-	-	-		-	-	-	-	0	0	-	-	-	-	-	0	0	-	-	-	-	-	-	-	-	-	-
	959	Genus	-	d__Bacteria;p__Firmicutes_A;c__Clostridia;o__TANB77;f__CAG-508;g__	Bacteria	Firmicutes_A	Clostridia	TANB77	CAG_508	-	-	CAG_508 (family)	0		-	-	-	-	0	0	-	-	-	-	-		-	-	-	-	0	0	-	-	-	-	-	0	0	-	-	-	-	-	-	-	-	-	-
	960	Genus	-	d__Bacteria;p__Firmicutes_A;c__Clostridia;o__Lachnospirales;f__Lachnospiraceae;g__Massilistercora	Bacteria	Firmicutes_A	Clostridia	Lachnospirales	Lachnospiraceae	Massilistercora	-	Massilistercora (genus)	0		-	-	-	-	0	0	-	-	-	-	-		-	-	-	-	0	0	-	-	-	-	-	0	0	-	-	-	-	-	-	-	-	-	-
	962	Genus	-	d__Bacteria;p__Verrucomicrobiota;c__Kiritimatiellae;o__RFP12;f__UBA1067;g__UBA1731	Bacteria	Verrucomicrobiota	Kiritimatiellae	RFP12	UBA1067	UBA1731	-	UBA1731 (genus)	0.00329816		-	-	-	-	1	3	-	-	-	-	-		-	-	-	-	0	0	-	-	-	-	-	0	0	-	-	-	-	-	-	-	-	-	-
	963	Genus	-	d__Bacteria;p__Firmicutes;c__Bacilli;o__Mycoplasmatales;f__UBA3375;g__UBA3375	Bacteria	Firmicutes	Bacilli	Mycoplasmatales	UBA3375	UBA3375	-	UBA3375 (genus)	0		-	-	-	-	0	0	-	-	-	-	-		-	-	-	-	0	0	-	-	-	-	-	0	0	-	-	-	-	-	-	-	-	-	-
	964	Genus	-	d__Bacteria;p__Firmicutes_A;c__Clostridia;o__Lachnospirales;f__Lachnospiraceae;g__CAG-81	Bacteria	Firmicutes_A	Clostridia	Lachnospirales	Lachnospiraceae	CAG_81	-	CAG_81 (genus)	0.00383916		-	-	-	-	1	2	-	-	-	-	-		-	-	-	-	0	1	-	-	-	-	-	0	1	-	-	-	-	-	-	-	-	-	-
	965	Genus	-	d__Bacteria;p__Firmicutes_A;c__Clostridia;o__TANB77;f__CAG-465;g__UMGS1649	Bacteria	Firmicutes_A	Clostridia	TANB77	CAG_465	UMGS1649	-	UMGS1649 (genus)	0		-	-	-	-	0	0	-	-	-	-	-		-	-	-	-	0	0	-	-	-	-	-	1	0	-	-	-	-	-	-	-	-	-	-
	966	Genus	-	d__Bacteria;p__Firmicutes_A;c__Clostridia;o__Oscillospirales;f__Oscillospiraceae;g__CAG-110	Bacteria	Firmicutes_A	Clostridia	Oscillospirales	Oscillospiraceae	CAG_110	-	CAG_110 (genus)	1.32483		-	-	-	-	29	55	-	-	-	-	-		-	-	-	-	11	12	-	-	-	-	-	0	12	-	-	-	-	-	-	-	-	-	-
	967	Genus	-	d__Bacteria;p__Firmicutes;c__Bacilli;o__RF39;f__UBA660;g__UBA11963	Bacteria	Firmicutes	Bacilli	RF39	UBA660	UBA11963	-	UBA11963 (genus)	0		-	-	-	-	0	0	-	-	-	-	-		-	-	-	-	0	0	-	-	-	-	-	11	0	-	-	-	-	-	-	-	-	-	-
	968	Genus	-	d__Bacteria;p__Firmicutes_A;c__Clostridia;o__Oscillospirales;f__Acutalibacteraceae;g__UBA6857	Bacteria	Firmicutes_A	Clostridia	Oscillospirales	Acutalibacteraceae	UBA6857	-	UBA6857 (genus)	0.000954222		-	-	-	-	0	0	-	-	-	-	-		-	-	-	-	0	0	-	-	-	-	-	0	1	-	-	-	-	-	-	-	-	-	-
	969	Genus	-	d__Bacteria;p__Firmicutes_A;c__Clostridia;o__Monoglobales_A;f__UBA1381;g__RQCD01	Bacteria	Firmicutes_A	Clostridia	Monoglobales_A	UBA1381	RQCD01	-	RQCD01 (genus)	0		-	-	-	-	0	0	-	-	-	-	-		-	-	-	-	0	0	-	-	-	-	-	0	0	-	-	-	-	-	-	-	-	-	-
	970	Genus	-	d__Bacteria;p__Firmicutes_A;c__Clostridia;o__Lachnospirales;f__Lachnospiraceae;g__UBA3282	Bacteria	Firmicutes_A	Clostridia	Lachnospirales	Lachnospiraceae	UBA3282	-	UBA3282 (genus)	0.0286619		-	-	-	-	2	3	-	-	-	-	-		-	-	-	-	1	0	-	-	-	-	-	0	1	-	-	-	-	-	-	-	-	-	-
	971	Genus	-	d__Bacteria;p__Firmicutes_A;c__Clostridia;o__Oscillospirales;f__Acutalibacteraceae;g__UBA1081	Bacteria	Firmicutes_A	Clostridia	Oscillospirales	Acutalibacteraceae	UBA1081	-	UBA1081 (genus)	0		-	-	-	-	0	0	-	-	-	-	-		-	-	-	-	0	0	-	-	-	-	-	1	0	-	-	-	-	-	-	-	-	-	-
	972	Genus	-	d__Bacteria;p__Firmicutes_A;c__Clostridia;o__TANB77;f__CAG-508;g__UMGS1864	Bacteria	Firmicutes_A	Clostridia	TANB77	CAG_508	UMGS1864	-	UMGS1864 (genus)	0.00154614		-	-	-	-	1	0	-	-	-	-	-		-	-	-	-	0	0	-	-	-	-	-	0	0	-	-	-	-	-	-	-	-	-	-
	973	Genus	-	d__Bacteria;p__Firmicutes;c__Bacilli;o__Erysipelotrichales;f__Erysipelotrichaceae;g__Clostridium_AQ	Bacteria	Firmicutes	Bacilli	Erysipelotrichales	Erysipelotrichaceae	Clostridium_AQ	-	Clostridium_AQ (genus)	0.000463568		-	-	-	-	0	1	-	-	-	-	-		-	-	-	-	0	0	-	-	-	-	-	0	0	-	-	-	-	-	-	-	-	-	-
	974	Genus	-	d__Bacteria;p__Firmicutes_A;c__Clostridia;o__Lachnospirales;f__Lachnospiraceae;g__OF09-33XD	Bacteria	Firmicutes_A	Clostridia	Lachnospirales	Lachnospiraceae	OF09_33XD	-	OF09_33XD (genus)	0		-	-	-	-	0	0	-	-	-	-	-		-	-	-	-	0	0	-	-	-	-	-	0	0	-	-	-	-	-	-	-	-	-	-
	975	Genus	-	d__Bacteria;p__Firmicutes_A;c__Clostridia;o__Lachnospirales;f__Lachnospiraceae;g__Marvinbryantia	Bacteria	Firmicutes_A	Clostridia	Lachnospirales	Lachnospiraceae	Marvinbryantia	-	Marvinbryantia (genus)	0.00447299		-	-	-	-	1	3	-	-	-	-	-		-	-	-	-	0	0	-	-	-	-	-	0	0	-	-	-	-	-	-	-	-	-	-
	977	Genus	-	d__Bacteria;p__Firmicutes_C;c__Negativicutes;o__Selenomonadales;f__Selenomonadaceae;g__Megamonas	Bacteria	Firmicutes_C	Negativicutes	Selenomonadales	Selenomonadaceae	Megamonas	-	Megamonas (genus)	0.0147826		-	-	-	-	0	2	-	-	-	-	-		-	-	-	-	0	0	-	-	-	-	-	0	0	-	-	-	-	-	-	-	-	-	-
	978	Genus	-	d__Bacteria;p__Firmicutes_A;c__Clostridia;o__Lachnospirales;f__Lachnospiraceae;g__Blautia	Bacteria	Firmicutes_A	Clostridia	Lachnospirales	Lachnospiraceae	Blautia	-	Blautia (genus)	0.0268046		-	-	-	-	6	5	-	-	-	-	-		-	-	-	-	2	2	-	-	-	-	-	0	1	-	-	-	-	-	-	-	-	-	-
	979	Genus	-	d__Bacteria;p__Firmicutes;c__Bacilli;o__Bacillales;f__Bacillaceae_G;g__Bacillus_A	Bacteria	Firmicutes	Bacilli	Bacillales	Bacillaceae_G	Bacillus_A	-	Bacillus_A (genus)	0.0133471		-	-	-	-	4	7	-	-	-	-	-		-	-	-	-	1	2	-	-	-	-	-	1	0	-	-	-	-	-	-	-	-	-	-
	980	Genus	-	d__Bacteria;p__Bacteroidota;c__Bacteroidia;o__Bacteroidales;f__Bacteroidaceae;g__OM05-12	Bacteria	Bacteroidota	Bacteroidia	Bacteroidales	Bacteroidaceae	OM05_12	-	OM05_12 (genus)	0		-	-	-	-	0	0	-	-	-	-	-		-	-	-	-	0	0	-	-	-	-	-	0	0	-	-	-	-	-	-	-	-	-	-
	981	Genus	-	d__Bacteria;p__Bacteroidota;c__Bacteroidia;o__Bacteroidales;f__Bacteroidaceae;g__Prevotella	Bacteria	Bacteroidota	Bacteroidia	Bacteroidales	Bacteroidaceae	Prevotella	-	Prevotella (genus)	10.7565		-	-	-	-	30	57	-	-	-	-	-		-	-	-	-	11	13	-	-	-	-	-	0	13	-	-	-	-	-	-	-	-	-	-
	982	Genus	-	d__Bacteria;p__Firmicutes_A;c__Clostridia;o__Oscillospirales;f__Ruminococcaceae;g__Ruminococcus_C	Bacteria	Firmicutes_A	Clostridia	Oscillospirales	Ruminococcaceae	Ruminococcus_C	-	Ruminococcus_C (genus)	0.0888062		-	-	-	-	11	21	-	-	-	-	-		-	-	-	-	6	3	-	-	-	-	-	11	2	-	-	-	-	-	-	-	-	-	-
	983	Genus	-	d__Bacteria;p__Proteobacteria;c__Gammaproteobacteria;o__Enterobacterales;f__Enterobacteriaceae;g__Leminorella	Bacteria	Proteobacteria	Gammaproteobacteria	Enterobacterales	Enterobacteriaceae	Leminorella	-	Leminorella (genus)	0		-	-	-	-	0	0	-	-	-	-	-		-	-	-	-	0	0	-	-	-	-	-	4	0	-	-	-	-	-	-	-	-	-	-
	984	Genus	-	d__Bacteria;p__Actinobacteriota;c__Actinomycetia;o__Mycobacteriales;f__Mycobacteriaceae;g__Mycobacterium	Bacteria	Actinobacteriota	Actinomycetia	Mycobacteriales	Mycobacteriaceae	Mycobacterium	-	Mycobacterium (genus)	0		-	-	-	-	0	0	-	-	-	-	-		-	-	-	-	0	0	-	-	-	-	-	0	0	-	-	-	-	-	-	-	-	-	-
	985	Genus	-	d__Bacteria;p__Proteobacteria;c__Alphaproteobacteria;o__Rhizobiales;f__Beijerinckiaceae;g__Microvirga	Bacteria	Proteobacteria	Alphaproteobacteria	Rhizobiales	Beijerinckiaceae	Microvirga	-	Microvirga (genus)	0		-	-	-	-	0	0	-	-	-	-	-		-	-	-	-	0	0	-	-	-	-	-	0	0	-	-	-	-	-	-	-	-	-	-
	986	Genus	-	d__Bacteria;p__Firmicutes;c__Bacilli;o__Brevibacillales;f__Brevibacillaceae;g__Brevibacillus_C	Bacteria	Firmicutes	Bacilli	Brevibacillales	Brevibacillaceae	Brevibacillus_C	-	Brevibacillus_C (genus)	0		-	-	-	-	0	0	-	-	-	-	-		-	-	-	-	0	0	-	-	-	-	-	0	0	-	-	-	-	-	-	-	-	-	-
	987	Genus	-	d__Bacteria;p__Firmicutes_A;c__Clostridia;o__Tissierellales;f__Peptoniphilaceae;g__Anaerococcus	Bacteria	Firmicutes_A	Clostridia	Tissierellales	Peptoniphilaceae	Anaerococcus	-	Anaerococcus (genus)	0.00152457		-	-	-	-	0	1	-	-	-	-	-		-	-	-	-	0	0	-	-	-	-	-	0	0	-	-	-	-	-	-	-	-	-	-
	988	Genus	-	d__Bacteria;p__Firmicutes;c__Bacilli;o__Lactobacillales;f__Lactobacillaceae;g__Limosilactobacillus	Bacteria	Firmicutes	Bacilli	Lactobacillales	Lactobacillaceae	Limosilactobacillus	-	Limosilactobacillus (genus)	0.0291191		-	-	-	-	1	1	-	-	-	-	-		-	-	-	-	1	0	-	-	-	-	-	0	1	-	-	-	-	-	-	-	-	-	-
	989	Genus	-	d__Bacteria;p__Firmicutes_A;c__Clostridia;o__Oscillospirales;f__Ruminococcaceae;g__Ruminococcus_D	Bacteria	Firmicutes_A	Clostridia	Oscillospirales	Ruminococcaceae	Ruminococcus_D	-	Ruminococcus_D (genus)	0.0265015		-	-	-	-	1	11	-	-	-	-	-		-	-	-	-	0	1	-	-	-	-	-	0	3	-	-	-	-	-	-	-	-	-	-
	990	Genus	-	d__Bacteria;p__Firmicutes;c__Bacilli;o__Bacillales_H;f__Bacillaceae_D;g__Alkalihalobacillus	Bacteria	Firmicutes	Bacilli	Bacillales_H	Bacillaceae_D	Alkalihalobacillus	-	Alkalihalobacillus (genus)	0		-	-	-	-	0	0	-	-	-	-	-		-	-	-	-	0	0	-	-	-	-	-	2	0	-	-	-	-	-	-	-	-	-	-
	991	Genus	-	d__Bacteria;p__Proteobacteria;c__Gammaproteobacteria;o__Enterobacterales;f__Enterobacteriaceae;g__Yersinia	Bacteria	Proteobacteria	Gammaproteobacteria	Enterobacterales	Enterobacteriaceae	Yersinia	-	Yersinia (genus)	0		-	-	-	-	0	0	-	-	-	-	-		-	-	-	-	0	0	-	-	-	-	-	0	0	-	-	-	-	-	-	-	-	-	-
	992	Genus	-	d__Bacteria;p__Proteobacteria;c__Gammaproteobacteria;o__Enterobacterales;f__Enterobacteriaceae;g__Serratia	Bacteria	Proteobacteria	Gammaproteobacteria	Enterobacterales	Enterobacteriaceae	Serratia	-	Serratia (genus)	0		-	-	-	-	0	0	-	-	-	-	-		-	-	-	-	0	0	-	-	-	-	-	0	0	-	-	-	-	-	-	-	-	-	-
	993	Genus	-	d__Bacteria;p__Proteobacteria;c__Gammaproteobacteria;o__Enterobacterales;f__Enterobacteriaceae;g__Moellerella	Bacteria	Proteobacteria	Gammaproteobacteria	Enterobacterales	Enterobacteriaceae	Moellerella	-	Moellerella (genus)	0		-	-	-	-	0	0	-	-	-	-	-		-	-	-	-	0	0	-	-	-	-	-	0	0	-	-	-	-	-	-	-	-	-	-
	994	Genus	-	d__Bacteria;p__Proteobacteria;c__Gammaproteobacteria;o__Burkholderiales;f__Burkholderiaceae;g__Pelistega	Bacteria	Proteobacteria	Gammaproteobacteria	Burkholderiales	Burkholderiaceae	Pelistega	-	Pelistega (genus)	0		-	-	-	-	0	0	-	-	-	-	-		-	-	-	-	0	0	-	-	-	-	-	0	0	-	-	-	-	-	-	-	-	-	-
	995	Genus	-	d__Bacteria;p__Proteobacteria;c__Gammaproteobacteria;o__Enterobacterales;f__Enterobacteriaceae;g__Raoultella	Bacteria	Proteobacteria	Gammaproteobacteria	Enterobacterales	Enterobacteriaceae	Raoultella	-	Raoultella (genus)	0.00114145		-	-	-	-	1	0	-	-	-	-	-		-	-	-	-	0	1	-	-	-	-	-	0	0	-	-	-	-	-	-	-	-	-	-
	996	Genus	-	d__Bacteria;p__Campylobacterota;c__Campylobacteria;o__Campylobacterales;f__Arcobacteraceae;g__Aliarcobacter	Bacteria	Campylobacterota	Campylobacteria	Campylobacterales	Arcobacteraceae	Aliarcobacter	-	Aliarcobacter (genus)	0		-	-	-	-	0	0	-	-	-	-	-		-	-	-	-	0	0	-	-	-	-	-	0	0	-	-	-	-	-	-	-	-	-	-
	997	Genus	-	d__Bacteria;p__Proteobacteria;c__Gammaproteobacteria;o__Enterobacterales;f__Enterobacteriaceae;g__Salmonella	Bacteria	Proteobacteria	Gammaproteobacteria	Enterobacterales	Enterobacteriaceae	Salmonella	-	Salmonella (genus)	0		-	-	-	-	0	0	-	-	-	-	-		-	-	-	-	0	0	-	-	-	-	-	0	0	-	-	-	-	-	-	-	-	-	-
	998	Genus	-	d__Bacteria;p__Firmicutes_A;c__Clostridia;o__Peptostreptococcales;f__Peptostreptococcaceae;g__Clostridioides	Bacteria	Firmicutes_A	Clostridia	Peptostreptococcales	Peptostreptococcaceae	Clostridioides	-	Clostridioides (genus)	0		-	-	-	-	0	0	-	-	-	-	-		-	-	-	-	0	0	-	-	-	-	-	0	0	-	-	-	-	-	-	-	-	-	-
	999	Genus	-	d__Bacteria;p__Bacteroidota;c__Bacteroidia;o__Bacteroidales;f__Rikenellaceae;g__Tidjanibacter	Bacteria	Bacteroidota	Bacteroidia	Bacteroidales	Rikenellaceae	Tidjanibacter	-	Tidjanibacter (genus)	0		-	-	-	-	0	0	-	-	-	-	-		-	-	-	-	0	0	-	-	-	-	-	0	0	-	-	-	-	-	-	-	-	-	-
	1000	Genus	-	d__Bacteria;p__Firmicutes_A;c__Clostridia;o__Clostridiales;f__Clostridiaceae;g__Clostridium_G	Bacteria	Firmicutes_A	Clostridia	Clostridiales	Clostridiaceae	Clostridium_G	-	Clostridium_G (genus)	0		-	-	-	-	0	0	-	-	-	-	-		-	-	-	-	0	0	-	-	-	-	-	0	0	-	-	-	-	-	-	-	-	-	-
	1001	Genus	-	d__Bacteria;p__Firmicutes_A;c__Clostridia;o__Clostridiales;f__Clostridiaceae;g__Clostridium_X	Bacteria	Firmicutes_A	Clostridia	Clostridiales	Clostridiaceae	Clostridium_X	-	Clostridium_X (genus)	0		-	-	-	-	0	0	-	-	-	-	-		-	-	-	-	0	0	-	-	-	-	-	0	0	-	-	-	-	-	-	-	-	-	-
	1002	Genus	-	d__Bacteria;p__Firmicutes;c__Bacilli;o__Lactobacillales;f__Lactobacillaceae;g__Levilactobacillus	Bacteria	Firmicutes	Bacilli	Lactobacillales	Lactobacillaceae	Levilactobacillus	-	Levilactobacillus (genus)	0		-	-	-	-	0	0	-	-	-	-	-		-	-	-	-	0	0	-	-	-	-	-	0	0	-	-	-	-	-	-	-	-	-	-
	1003	Genus	-	d__Bacteria;p__Proteobacteria;c__Gammaproteobacteria;o__Xanthomonadales;f__Xanthomonadaceae;g__Stenotrophomonas	Bacteria	Proteobacteria	Gammaproteobacteria	Xanthomonadales	Xanthomonadaceae	Stenotrophomonas	-	Stenotrophomonas (genus)	0		-	-	-	-	0	0	-	-	-	-	-		-	-	-	-	0	0	-	-	-	-	-	0	0	-	-	-	-	-	-	-	-	-	-
	1004	Genus	-	d__Bacteria;p__Firmicutes;c__Bacilli;o__Lactobacillales;f__Lactobacillaceae;g__Lactiplantibacillus	Bacteria	Firmicutes	Bacilli	Lactobacillales	Lactobacillaceae	Lactiplantibacillus	-	Lactiplantibacillus (genus)	0		-	-	-	-	0	0	-	-	-	-	-		-	-	-	-	0	0	-	-	-	-	-	0	0	-	-	-	-	-	-	-	-	-	-
	1006	Genus	-	d__Bacteria;p__Proteobacteria;c__Gammaproteobacteria;o__Burkholderiales;f__Aquaspirillaceae;g__Laribacter	Bacteria	Proteobacteria	Gammaproteobacteria	Burkholderiales	Aquaspirillaceae	Laribacter	-	Laribacter (genus)	0		-	-	-	-	0	0	-	-	-	-	-		-	-	-	-	0	0	-	-	-	-	-	0	0	-	-	-	-	-	-	-	-	-	-
	1007	Genus	-	d__Bacteria;p__Actinobacteriota;c__Actinomycetia;o__Propionibacteriales;f__Propionibacteriaceae;g__Propionibacterium	Bacteria	Actinobacteriota	Actinomycetia	Propionibacteriales	Propionibacteriaceae	Propionibacterium	-	Propionibacterium (genus)	0		-	-	-	-	0	0	-	-	-	-	-		-	-	-	-	0	0	-	-	-	-	-	0	0	-	-	-	-	-	-	-	-	-	-
	1008	Genus	-	d__Bacteria;p__Firmicutes_A;c__Clostridia;o__Clostridiales;f__Clostridiaceae;g__Clostridium_H	Bacteria	Firmicutes_A	Clostridia	Clostridiales	Clostridiaceae	Clostridium_H	-	Clostridium_H (genus)	0		-	-	-	-	0	0	-	-	-	-	-		-	-	-	-	0	0	-	-	-	-	-	0	0	-	-	-	-	-	-	-	-	-	-
	1009	Genus	-	d__Bacteria;p__Firmicutes;c__Bacilli;o__Bacillales_B;f__DSM-18226;g__Bacillus_BE	Bacteria	Firmicutes	Bacilli	Bacillales_B	DSM_18226	Bacillus_BE	-	Bacillus_BE (genus)	0		-	-	-	-	0	0	-	-	-	-	-		-	-	-	-	0	0	-	-	-	-	-	0	0	-	-	-	-	-	-	-	-	-	-
	1010	Genus	-	d__Bacteria;p__Firmicutes;c__Bacilli;o__Paenibacillales;f__Paenibacillaceae;g__Cohnella	Bacteria	Firmicutes	Bacilli	Paenibacillales	Paenibacillaceae	Cohnella	-	Cohnella (genus)	0		-	-	-	-	0	0	-	-	-	-	-		-	-	-	-	0	0	-	-	-	-	-	0	0	-	-	-	-	-	-	-	-	-	-
	1011	Genus	-	d__Bacteria;p__Firmicutes;c__Bacilli;o__Bacillales_B;f__DSM-18226;g__Bacillus_BD	Bacteria	Firmicutes	Bacilli	Bacillales_B	DSM_18226	Bacillus_BD	-	Bacillus_BD (genus)	0		-	-	-	-	0	0	-	-	-	-	-		-	-	-	-	0	0	-	-	-	-	-	0	0	-	-	-	-	-	-	-	-	-	-
	1012	Genus	-	d__Bacteria;p__Firmicutes_A;c__Clostridia;o__Oscillospirales;f__Ruminococcaceae;g__Harryflintia	Bacteria	Firmicutes_A	Clostridia	Oscillospirales	Ruminococcaceae	Harryflintia	-	Harryflintia (genus)	0		-	-	-	-	0	0	-	-	-	-	-		-	-	-	-	0	0	-	-	-	-	-	0	0	-	-	-	-	-	-	-	-	-	-
	1013	Genus	-	d__Bacteria;p__Actinobacteriota;c__Coriobacteriia;o__Coriobacteriales;f__Eggerthellaceae;g__Arabia	Bacteria	Actinobacteriota	Coriobacteriia	Coriobacteriales	Eggerthellaceae	Arabia	-	Arabia (genus)	0		-	-	-	-	0	0	-	-	-	-	-		-	-	-	-	0	0	-	-	-	-	-	0	0	-	-	-	-	-	-	-	-	-	-
	1014	Genus	-	d__Bacteria;p__Actinobacteriota;c__Coriobacteriia;o__Coriobacteriales;f__Eggerthellaceae;g__Phoenicibacter	Bacteria	Actinobacteriota	Coriobacteriia	Coriobacteriales	Eggerthellaceae	Phoenicibacter	-	Phoenicibacter (genus)	0.097099		-	-	-	-	8	11	-	-	-	-	-		-	-	-	-	1	5	-	-	-	-	-	0	8	-	-	-	-	-	-	-	-	-	-
	1015	Genus	-	d__Bacteria;p__Firmicutes_A;c__Clostridia;o__Tissierellales;f__Tissierellaceae;g__CABMKH01	Bacteria	Firmicutes_A	Clostridia	Tissierellales	Tissierellaceae	CABMKH01	-	CABMKH01 (genus)	0		-	-	-	-	0	0	-	-	-	-	-		-	-	-	-	0	0	-	-	-	-	-	3	0	-	-	-	-	-	-	-	-	-	-
	1016	Genus	-	d__Bacteria;p__Proteobacteria;c__Gammaproteobacteria;o__Enterobacterales;f__Enterobacteriaceae;g__Pantoea	Bacteria	Proteobacteria	Gammaproteobacteria	Enterobacterales	Enterobacteriaceae	Pantoea	-	Pantoea (genus)	0		-	-	-	-	0	0	-	-	-	-	-		-	-	-	-	0	0	-	-	-	-	-	0	0	-	-	-	-	-	-	-	-	-	-
	1017	Genus	-	d__Bacteria;p__Proteobacteria;c__Gammaproteobacteria;o__Burkholderiales;f__Burkholderiaceae;g__Pigmentiphaga	Bacteria	Proteobacteria	Gammaproteobacteria	Burkholderiales	Burkholderiaceae	Pigmentiphaga	-	Pigmentiphaga (genus)	0		-	-	-	-	0	0	-	-	-	-	-		-	-	-	-	0	0	-	-	-	-	-	0	0	-	-	-	-	-	-	-	-	-	-
	1018	Genus	-	d__Bacteria;p__Firmicutes_A;c__Clostridia;o__Lachnospirales;f__Lachnospiraceae;g__CHH4-2	Bacteria	Firmicutes_A	Clostridia	Lachnospirales	Lachnospiraceae	CHH4_2	-	CHH4_2 (genus)	0		-	-	-	-	0	0	-	-	-	-	-		-	-	-	-	0	0	-	-	-	-	-	0	0	-	-	-	-	-	-	-	-	-	-
	1019	Genus	-	d__Bacteria;p__Actinobacteriota;c__Coriobacteriia;o__Coriobacteriales;f__Eggerthellaceae;g__Enteroscipio	Bacteria	Actinobacteriota	Coriobacteriia	Coriobacteriales	Eggerthellaceae	Enteroscipio	-	Enteroscipio (genus)	0		-	-	-	-	0	0	-	-	-	-	-		-	-	-	-	0	0	-	-	-	-	-	0	0	-	-	-	-	-	-	-	-	-	-
	1020	Genus	-	d__Bacteria;p__Actinobacteriota;c__Coriobacteriia;o__Coriobacteriales;f__Eggerthellaceae;g__Rubneribacter	Bacteria	Actinobacteriota	Coriobacteriia	Coriobacteriales	Eggerthellaceae	Rubneribacter	-	Rubneribacter (genus)	0		-	-	-	-	0	0	-	-	-	-	-		-	-	-	-	0	0	-	-	-	-	-	0	0	-	-	-	-	-	-	-	-	-	-
	1024	Genus	-	d__Archaea;p__Thermoplasmatota;c__Thermoplasmata;o__Methanomassiliicoccales;f__Methanomethylophilaceae;g__Methanomethylophilus	Archaea	Thermoplasmatota	Thermoplasmata	Methanomassiliicoccales	Methanomethylophilaceae	Methanomethylophilus	-	Methanomethylophilus (genus)	0		-	-	-	-	0	0	-	-	-	-	-		-	-	-	-	0	0	-	-	-	-	-	0	0	-	-	-	-	-	-	-	-	-	-
	1025	Genus	-	d__Bacteria;p__Proteobacteria;c__Gammaproteobacteria;o__Enterobacterales;f__Enterobacteriaceae;g__Cronobacter	Bacteria	Proteobacteria	Gammaproteobacteria	Enterobacterales	Enterobacteriaceae	Cronobacter	-	Cronobacter (genus)	0		-	-	-	-	0	0	-	-	-	-	-		-	-	-	-	0	0	-	-	-	-	-	0	0	-	-	-	-	-	-	-	-	-	-
	1026	Genus	-	d__Bacteria;p__Proteobacteria;c__Gammaproteobacteria;o__Pseudomonadales;f__Pseudomonadaceae;g__Pseudomonas	Bacteria	Proteobacteria	Gammaproteobacteria	Pseudomonadales	Pseudomonadaceae	Pseudomonas	-	Pseudomonas (genus)	0		-	-	-	-	0	0	-	-	-	-	-		-	-	-	-	0	0	-	-	-	-	-	0	0	-	-	-	-	-	-	-	-	-	-
	1027	Genus	-	d__Bacteria;p__Firmicutes_A;c__Clostridia;o__Lachnospirales;f__Lachnospiraceae;g__Acetivibrio_A	Bacteria	Firmicutes_A	Clostridia	Lachnospirales	Lachnospiraceae	Acetivibrio_A	-	Acetivibrio_A (genus)	0		-	-	-	-	0	0	-	-	-	-	-		-	-	-	-	0	0	-	-	-	-	-	0	0	-	-	-	-	-	-	-	-	-	-
	1028	Genus	-	d__Bacteria;p__Verrucomicrobiota;c__Lentisphaeria;o__Victivallales;f__Victivallaceae;g__Victivallis	Bacteria	Verrucomicrobiota	Lentisphaeria	Victivallales	Victivallaceae	Victivallis	-	Victivallis (genus)	0.00341429		-	-	-	-	0	2	-	-	-	-	-		-	-	-	-	0	0	-	-	-	-	-	0	0	-	-	-	-	-	-	-	-	-	-
	1029	Genus	-	d__Bacteria;p__Proteobacteria;c__Gammaproteobacteria;o__Enterobacterales;f__Enterobacteriaceae;g__Rahnella	Bacteria	Proteobacteria	Gammaproteobacteria	Enterobacterales	Enterobacteriaceae	Rahnella	-	Rahnella (genus)	0		-	-	-	-	0	0	-	-	-	-	-		-	-	-	-	0	0	-	-	-	-	-	0	0	-	-	-	-	-	-	-	-	-	-
	1030	Genus	-	d__Bacteria;p__Firmicutes_A;c__Clostridia;o__Lachnospirales;f__Lachnospiraceae;g__Lactonifactor	Bacteria	Firmicutes_A	Clostridia	Lachnospirales	Lachnospiraceae	Lactonifactor	-	Lactonifactor (genus)	0		-	-	-	-	0	0	-	-	-	-	-		-	-	-	-	0	0	-	-	-	-	-	0	0	-	-	-	-	-	-	-	-	-	-
	1032	Genus	-	d__Bacteria;p__Actinobacteriota;c__Coriobacteriia;o__Coriobacteriales;f__Eggerthellaceae;g__Adlercreutzia	Bacteria	Actinobacteriota	Coriobacteriia	Coriobacteriales	Eggerthellaceae	Adlercreutzia	-	Adlercreutzia (genus)	0.00709516		-	-	-	-	0	2	-	-	-	-	-		-	-	-	-	0	0	-	-	-	-	-	0	0	-	-	-	-	-	-	-	-	-	-
	1033	Genus	-	d__Bacteria;p__Actinobacteriota;c__Coriobacteriia;o__Coriobacteriales;f__Eggerthellaceae;g__Gordonibacter	Bacteria	Actinobacteriota	Coriobacteriia	Coriobacteriales	Eggerthellaceae	Gordonibacter	-	Gordonibacter (genus)	0.00106765		-	-	-	-	0	1	-	-	-	-	-		-	-	-	-	0	0	-	-	-	-	-	0	0	-	-	-	-	-	-	-	-	-	-
	1034	Genus	-	d__Bacteria;p__Firmicutes;c__Bacilli;o__Paenibacillales;f__Paenibacillaceae;g__Paenibacillus_B	Bacteria	Firmicutes	Bacilli	Paenibacillales	Paenibacillaceae	Paenibacillus_B	-	Paenibacillus_B (genus)	0		-	-	-	-	0	0	-	-	-	-	-		-	-	-	-	0	0	-	-	-	-	-	0	0	-	-	-	-	-	-	-	-	-	-
	1035	Genus	-	d__Bacteria;p__Firmicutes_A;c__Clostridia;o__Lachnospirales;f__Lachnospiraceae;g__Agathobacter	Bacteria	Firmicutes_A	Clostridia	Lachnospirales	Lachnospiraceae	Agathobacter	-	Agathobacter (genus)	1.81516		-	-	-	-	28	50	-	-	-	-	-		-	-	-	-	11	12	-	-	-	-	-	0	11	-	-	-	-	-	-	-	-	-	-
	1036	Genus	-	d__Bacteria;p__Proteobacteria;c__Gammaproteobacteria;o__Enterobacterales;f__Enterobacteriaceae;g__Citrobacter_B	Bacteria	Proteobacteria	Gammaproteobacteria	Enterobacterales	Enterobacteriaceae	Citrobacter_B	-	Citrobacter_B (genus)	0		-	-	-	-	0	0	-	-	-	-	-		-	-	-	-	0	0	-	-	-	-	-	11	0	-	-	-	-	-	-	-	-	-	-
	1037	Genus	-	d__Bacteria;p__Proteobacteria;c__Gammaproteobacteria;o__Enterobacterales;f__Enterobacteriaceae;g__Enterobacter	Bacteria	Proteobacteria	Gammaproteobacteria	Enterobacterales	Enterobacteriaceae	Enterobacter	-	Enterobacter (genus)	0.00719223		-	-	-	-	2	3	-	-	-	-	-		-	-	-	-	0	2	-	-	-	-	-	0	0	-	-	-	-	-	-	-	-	-	-
	1038	Genus	-	d__Bacteria;p__Proteobacteria;c__Gammaproteobacteria;o__Enterobacterales;f__Enterobacteriaceae;g__Escherichia	Bacteria	Proteobacteria	Gammaproteobacteria	Enterobacterales	Enterobacteriaceae	Escherichia	-	Escherichia (genus)	1.17088		-	-	-	-	17	34	-	-	-	-	-		-	-	-	-	8	6	-	-	-	-	-	0	7	-	-	-	-	-	-	-	-	-	-
	1039	Genus	-	d__Bacteria;p__Actinobacteriota;c__Coriobacteriia;o__Coriobacteriales;f__Eggerthellaceae;g__Slackia_A	Bacteria	Actinobacteriota	Coriobacteriia	Coriobacteriales	Eggerthellaceae	Slackia_A	-	Slackia_A (genus)	0.249538		-	-	-	-	21	38	-	-	-	-	-		-	-	-	-	8	10	-	-	-	-	-	7	11	-	-	-	-	-	-	-	-	-	-
	1040	Genus	-	d__Bacteria;p__Proteobacteria;c__Gammaproteobacteria;o__Enterobacterales;f__Enterobacteriaceae;g__Pluralibacter	Bacteria	Proteobacteria	Gammaproteobacteria	Enterobacterales	Enterobacteriaceae	Pluralibacter	-	Pluralibacter (genus)	0		-	-	-	-	0	0	-	-	-	-	-		-	-	-	-	0	0	-	-	-	-	-	7	0	-	-	-	-	-	-	-	-	-	-
	1041	Genus	-	d__Bacteria;p__Firmicutes_A;c__Clostridia;o__Lachnospirales;f__Lachnospiraceae;g__Lachnoanaerobaculum	Bacteria	Firmicutes_A	Clostridia	Lachnospirales	Lachnospiraceae	Lachnoanaerobaculum	-	Lachnoanaerobaculum (genus)	0		-	-	-	-	0	0	-	-	-	-	-		-	-	-	-	0	0	-	-	-	-	-	0	0	-	-	-	-	-	-	-	-	-	-
	1042	Genus	-	d__Bacteria;p__Firmicutes_A;c__Clostridia;o__Lachnospirales;f__Lachnospiraceae;g__Anaerostipes	Bacteria	Firmicutes_A	Clostridia	Lachnospirales	Lachnospiraceae	Anaerostipes	-	Anaerostipes (genus)	0.0472974		-	-	-	-	4	11	-	-	-	-	-		-	-	-	-	2	1	-	-	-	-	-	0	2	-	-	-	-	-	-	-	-	-	-
	1043	Genus	-	d__Bacteria;p__Firmicutes_A;c__Clostridia;o__Oscillospirales;f__Ruminococcaceae;g__Ruminiclostridium_E	Bacteria	Firmicutes_A	Clostridia	Oscillospirales	Ruminococcaceae	Ruminiclostridium_E	-	Ruminiclostridium_E (genus)	0.0377877		-	-	-	-	3	12	-	-	-	-	-		-	-	-	-	1	1	-	-	-	-	-	3	1	-	-	-	-	-	-	-	-	-	-
	1044	Genus	-	d__Bacteria;p__Firmicutes_A;c__Clostridia;o__Lachnospirales;f__Lachnospiraceae;g__Pseudobutyrivibrio	Bacteria	Firmicutes_A	Clostridia	Lachnospirales	Lachnospiraceae	Pseudobutyrivibrio	-	Pseudobutyrivibrio (genus)	0		-	-	-	-	0	0	-	-	-	-	-		-	-	-	-	0	0	-	-	-	-	-	3	0	-	-	-	-	-	-	-	-	-	-
	1045	Genus	-	d__Bacteria;p__Proteobacteria;c__Gammaproteobacteria;o__Enterobacterales;f__Vibrionaceae;g__Enterovibrio	Bacteria	Proteobacteria	Gammaproteobacteria	Enterobacterales	Vibrionaceae	Enterovibrio	-	Enterovibrio (genus)	0		-	-	-	-	0	0	-	-	-	-	-		-	-	-	-	0	0	-	-	-	-	-	0	0	-	-	-	-	-	-	-	-	-	-
	1046	Genus	-	d__Bacteria;p__Proteobacteria;c__Gammaproteobacteria;o__Enterobacterales;f__Enterobacteriaceae;g__Plesiomonas	Bacteria	Proteobacteria	Gammaproteobacteria	Enterobacterales	Enterobacteriaceae	Plesiomonas	-	Plesiomonas (genus)	0		-	-	-	-	0	0	-	-	-	-	-		-	-	-	-	0	0	-	-	-	-	-	0	0	-	-	-	-	-	-	-	-	-	-
	1047	Genus	-	d__Bacteria;p__Actinobacteriota;c__Actinomycetia;o__Actinomycetales;f__Micrococcaceae;g__Kocuria	Bacteria	Actinobacteriota	Actinomycetia	Actinomycetales	Micrococcaceae	Kocuria	-	Kocuria (genus)	0		-	-	-	-	0	0	-	-	-	-	-		-	-	-	-	0	0	-	-	-	-	-	0	0	-	-	-	-	-	-	-	-	-	-
	1048	Genus	-	d__Bacteria;p__Proteobacteria;c__Gammaproteobacteria;o__Enterobacterales;f__Enterobacteriaceae;g__Klebsiella	Bacteria	Proteobacteria	Gammaproteobacteria	Enterobacterales	Enterobacteriaceae	Klebsiella	-	Klebsiella (genus)	0.0413211		-	-	-	-	3	1	-	-	-	-	-		-	-	-	-	1	2	-	-	-	-	-	0	1	-	-	-	-	-	-	-	-	-	-
	1049	Genus	-	d__Bacteria;p__Bacteroidota;c__Bacteroidia;o__Bacteroidales;f__Bacteroidaceae;g__Paraprevotella	Bacteria	Bacteroidota	Bacteroidia	Bacteroidales	Bacteroidaceae	Paraprevotella	-	Paraprevotella (genus)	0.0197691		-	-	-	-	6	9	-	-	-	-	-		-	-	-	-	4	1	-	-	-	-	-	0	0	-	-	-	-	-	-	-	-	-	-
	1050	Genus	-	d__Bacteria;p__Proteobacteria;c__Gammaproteobacteria;o__Cardiobacteriales;f__Cardiobacteriaceae;g__Cardiobacterium	Bacteria	Proteobacteria	Gammaproteobacteria	Cardiobacteriales	Cardiobacteriaceae	Cardiobacterium	-	Cardiobacterium (genus)	0		-	-	-	-	0	0	-	-	-	-	-		-	-	-	-	0	0	-	-	-	-	-	0	0	-	-	-	-	-	-	-	-	-	-
	1051	Genus	-	d__Bacteria;p__Firmicutes;c__Bacilli;o__Lactobacillales;f__Lactobacillaceae;g__Lentilactobacillus	Bacteria	Firmicutes	Bacilli	Lactobacillales	Lactobacillaceae	Lentilactobacillus	-	Lentilactobacillus (genus)	0.000632516		-	-	-	-	0	0	-	-	-	-	-		-	-	-	-	0	0	-	-	-	-	-	0	1	-	-	-	-	-	-	-	-	-	-
	1052	Genus	-	d__Bacteria;p__Actinobacteriota;c__Coriobacteriia;o__Coriobacteriales;f__Eggerthellaceae;g__Eggerthella	Bacteria	Actinobacteriota	Coriobacteriia	Coriobacteriales	Eggerthellaceae	Eggerthella	-	Eggerthella (genus)	0.000965668		-	-	-	-	0	1	-	-	-	-	-		-	-	-	-	0	0	-	-	-	-	-	0	0	-	-	-	-	-	-	-	-	-	-
	1053	Genus	-	d__Bacteria;p__Firmicutes_A;c__Clostridia;o__Oscillospirales;f__Ruminococcaceae;g__Neobittarella	Bacteria	Firmicutes_A	Clostridia	Oscillospirales	Ruminococcaceae	Neobittarella	-	Neobittarella (genus)	0.000595563		-	-	-	-	0	1	-	-	-	-	-		-	-	-	-	0	0	-	-	-	-	-	0	0	-	-	-	-	-	-	-	-	-	-
	1054	Genus	-	d__Bacteria;p__Firmicutes_C;c__Negativicutes;o__Veillonellales;f__Megasphaeraceae;g__Megasphaera	Bacteria	Firmicutes_C	Negativicutes	Veillonellales	Megasphaeraceae	Megasphaera	-	Megasphaera (genus)	0.276359		-	-	-	-	10	20	-	-	-	-	-		-	-	-	-	3	6	-	-	-	-	-	0	4	-	-	-	-	-	-	-	-	-	-
	1055	Genus	-	d__Bacteria;p__Bacteroidota;c__Bacteroidia;o__Bacteroidales;f__Muribaculaceae;g__CAG-279	Bacteria	Bacteroidota	Bacteroidia	Bacteroidales	Muribaculaceae	CAG_279	-	CAG_279 (genus)	0.390486		-	-	-	-	18	36	-	-	-	-	-		-	-	-	-	4	10	-	-	-	-	-	1	8	-	-	-	-	-	-	-	-	-	-
	1056	Genus	-	d__Bacteria;p__Firmicutes_A;c__Clostridia;o__Peptostreptococcales;f__Peptostreptococcaceae;g__Romboutsia	Bacteria	Firmicutes_A	Clostridia	Peptostreptococcales	Peptostreptococcaceae	Romboutsia	-	Romboutsia (genus)	0.0154443		-	-	-	-	4	5	-	-	-	-	-		-	-	-	-	1	3	-	-	-	-	-	3	1	-	-	-	-	-	-	-	-	-	-
	1057	Genus	-	d__Bacteria;p__Firmicutes_A;c__Clostridia;o__Oscillospirales;f__Acutalibacteraceae;g__Ruminococcus_E	Bacteria	Firmicutes_A	Clostridia	Oscillospirales	Acutalibacteraceae	Ruminococcus_E	-	Ruminococcus_E (genus)	1.57362		-	-	-	-	27	46	-	-	-	-	-		-	-	-	-	10	11	-	-	-	-	-	0	12	-	-	-	-	-	-	-	-	-	-
	1058	Genus	-	d__Bacteria;p__Firmicutes_A;c__Clostridia;o__TANB77;f__CAG-508;g__CAG-354	Bacteria	Firmicutes_A	Clostridia	TANB77	CAG_508	CAG_354	-	CAG_354 (genus)	0.00214789		-	-	-	-	1	0	-	-	-	-	-		-	-	-	-	1	0	-	-	-	-	-	11	0	-	-	-	-	-	-	-	-	-	-
	1059	Genus	-	d__Bacteria;p__Bacteroidota;c__Bacteroidia;o__Bacteroidales;f__Bacteroidaceae;g__	Bacteria	Bacteroidota	Bacteroidia	Bacteroidales	Bacteroidaceae	-	-	Bacteroidaceae (family)	0.000628654		-	-	-	-	1	0	-	-	-	-	-		-	-	-	-	1	0	-	-	-	-	-	0	0	-	-	-	-	-	-	-	-	-	-
	1060	Genus	-	d__Bacteria;p__Actinobacteriota;c__Coriobacteriia;o__Coriobacteriales;f__Atopobiaceae;g__Olsenella	Bacteria	Actinobacteriota	Coriobacteriia	Coriobacteriales	Atopobiaceae	Olsenella	-	Olsenella (genus)	0.00336364		-	-	-	-	0	1	-	-	-	-	-		-	-	-	-	0	0	-	-	-	-	-	0	0	-	-	-	-	-	-	-	-	-	-
	1061	Genus	-	d__Bacteria;p__Firmicutes_A;c__Clostridia;o__Peptostreptococcales;f__Anaerovoracaceae;g__Eubacterium_T	Bacteria	Firmicutes_A	Clostridia	Peptostreptococcales	Anaerovoracaceae	Eubacterium_T	-	Eubacterium_T (genus)	0		-	-	-	-	0	0	-	-	-	-	-		-	-	-	-	0	0	-	-	-	-	-	0	0	-	-	-	-	-	-	-	-	-	-
	1063	Genus	-	d__Bacteria;p__Firmicutes;c__Bacilli;o__RF39;f__UBA660;g__CAG-878	Bacteria	Firmicutes	Bacilli	RF39	UBA660	CAG_878	-	CAG_878 (genus)	0.0411817		-	-	-	-	1	5	-	-	-	-	-		-	-	-	-	1	0	-	-	-	-	-	0	3	-	-	-	-	-	-	-	-	-	-
	1064	Genus	-	d__Bacteria;p__Firmicutes_A;c__Clostridia;o__Lachnospirales;f__Lachnospiraceae;g__CAG-882	Bacteria	Firmicutes_A	Clostridia	Lachnospirales	Lachnospiraceae	CAG_882	-	CAG_882 (genus)	0.00359213		-	-	-	-	2	1	-	-	-	-	-		-	-	-	-	1	0	-	-	-	-	-	2	0	-	-	-	-	-	-	-	-	-	-
	1065	Genus	-	d__Bacteria;p__Proteobacteria;c__Gammaproteobacteria;o__Enterobacterales;f__Pasteurellaceae;g__Haemophilus_D	Bacteria	Proteobacteria	Gammaproteobacteria	Enterobacterales	Pasteurellaceae	Haemophilus_D	-	Haemophilus_D (genus)	0.0188746		-	-	-	-	1	1	-	-	-	-	-		-	-	-	-	0	0	-	-	-	-	-	0	1	-	-	-	-	-	-	-	-	-	-
	1066	Genus	-	d__Bacteria;p__Fusobacteriota;c__Fusobacteriia;o__Fusobacteriales;f__Leptotrichiaceae;g__Leptotrichia	Bacteria	Fusobacteriota	Fusobacteriia	Fusobacteriales	Leptotrichiaceae	Leptotrichia	-	Leptotrichia (genus)	0		-	-	-	-	0	0	-	-	-	-	-		-	-	-	-	0	0	-	-	-	-	-	0	0	-	-	-	-	-	-	-	-	-	-
	1067	Genus	-	d__Bacteria;p__Proteobacteria;c__Gammaproteobacteria;o__Enterobacterales;f__Pasteurellaceae;g__Haemophilus	Bacteria	Proteobacteria	Gammaproteobacteria	Enterobacterales	Pasteurellaceae	Haemophilus	-	Haemophilus (genus)	0		-	-	-	-	0	0	-	-	-	-	-		-	-	-	-	0	0	-	-	-	-	-	0	0	-	-	-	-	-	-	-	-	-	-
	1068	Genus	-	d__Bacteria;p__Proteobacteria;c__Alphaproteobacteria;o__RF32;f__CAG-977;g__UBA11549	Bacteria	Proteobacteria	Alphaproteobacteria	RF32	CAG_977	UBA11549	-	UBA11549 (genus)	0.00062412		-	-	-	-	0	1	-	-	-	-	-		-	-	-	-	0	0	-	-	-	-	-	0	0	-	-	-	-	-	-	-	-	-	-
	1069	Genus	-	d__Bacteria;p__Proteobacteria;c__Alphaproteobacteria;o__RF32;f__UBA3637;g__CAAHEQ01	Bacteria	Proteobacteria	Alphaproteobacteria	RF32	UBA3637	CAAHEQ01	-	CAAHEQ01 (genus)	0.00135285		-	-	-	-	0	1	-	-	-	-	-		-	-	-	-	0	0	-	-	-	-	-	0	0	-	-	-	-	-	-	-	-	-	-
	1070	Genus	-	d__Bacteria;p__Verrucomicrobiota;c__Lentisphaeria;o__Victivallales;f__UBA1829;g__UBA11452	Bacteria	Verrucomicrobiota	Lentisphaeria	Victivallales	UBA1829	UBA11452	-	UBA11452 (genus)	0.00251479		-	-	-	-	0	2	-	-	-	-	-		-	-	-	-	0	0	-	-	-	-	-	0	0	-	-	-	-	-	-	-	-	-	-
	1071	Genus	-	d__Bacteria;p__Myxococcota;c__Bradymonadia;o__UBA4248;f__UBA4248;g__UBA4248	Bacteria	Myxococcota	Bradymonadia	UBA4248	UBA4248	UBA4248	-	UBA4248 (genus)	0.00348319		-	-	-	-	0	1	-	-	-	-	-		-	-	-	-	0	0	-	-	-	-	-	0	0	-	-	-	-	-	-	-	-	-	-
	1072	Genus	-	d__Bacteria;p__Firmicutes_A;c__Clostridia;o__Lachnospirales;f__Lachnospiraceae;g__RUG14107	Bacteria	Firmicutes_A	Clostridia	Lachnospirales	Lachnospiraceae	RUG14107	-	RUG14107 (genus)	0.0244597		-	-	-	-	1	6	-	-	-	-	-		-	-	-	-	0	1	-	-	-	-	-	0	1	-	-	-	-	-	-	-	-	-	-
	1073	Genus	-	d__Bacteria;p__Elusimicrobiota;c__Elusimicrobia;o__Elusimicrobiales;f__Elusimicrobiaceae;g__UBA1174	Bacteria	Elusimicrobiota	Elusimicrobia	Elusimicrobiales	Elusimicrobiaceae	UBA1174	-	UBA1174 (genus)	0		-	-	-	-	0	0	-	-	-	-	-		-	-	-	-	0	0	-	-	-	-	-	0	0	-	-	-	-	-	-	-	-	-	-
	1074	Genus	-	d__Bacteria;p__Bacteroidota;c__Bacteroidia;o__Bacteroidales;f__P3;g__UBA3388	Bacteria	Bacteroidota	Bacteroidia	Bacteroidales	P3	UBA3388	-	UBA3388 (genus)	0.022446		-	-	-	-	1	2	-	-	-	-	-		-	-	-	-	0	1	-	-	-	-	-	0	1	-	-	-	-	-	-	-	-	-	-
	1075	Genus	-	d__Bacteria;p__Firmicutes_A;c__Clostridia;o__Oscillospirales;f__Oscillospiraceae;g__F23-B02	Bacteria	Firmicutes_A	Clostridia	Oscillospirales	Oscillospiraceae	F23_B02	-	F23_B02 (genus)	0.394461		-	-	-	-	14	30	-	-	-	-	-		-	-	-	-	4	6	-	-	-	-	-	0	9	-	-	-	-	-	-	-	-	-	-
	1076	Genus	-	d__Bacteria;p__Firmicutes_A;c__Clostridia;o__Oscillospirales;f__CAG-272;g__QALR01	Bacteria	Firmicutes_A	Clostridia	Oscillospirales	CAG_272	QALR01	-	QALR01 (genus)	0		-	-	-	-	0	0	-	-	-	-	-		-	-	-	-	0	0	-	-	-	-	-	8	0	-	-	-	-	-	-	-	-	-	-
	1077	Genus	-	d__Bacteria;p__Firmicutes_A;c__Clostridia;o__RUG12999;f__RUG12999;g__	Bacteria	Firmicutes_A	Clostridia	RUG12999	RUG12999	-	-	RUG12999 (family)	0		-	-	-	-	0	0	-	-	-	-	-		-	-	-	-	0	0	-	-	-	-	-	0	0	-	-	-	-	-	-	-	-	-	-
	1078	Genus	-	d__Bacteria;p__Firmicutes_A;c__Clostridia;o__Oscillospirales;f__Ruminococcaceae;g__UBA3818	Bacteria	Firmicutes_A	Clostridia	Oscillospirales	Ruminococcaceae	UBA3818	-	UBA3818 (genus)	0.000779204		-	-	-	-	0	1	-	-	-	-	-		-	-	-	-	0	0	-	-	-	-	-	0	0	-	-	-	-	-	-	-	-	-	-
	1079	Genus	-	d__Bacteria;p__Firmicutes_A;c__Clostridia;o__Monoglobales_A;f__UBA9506;g__	Bacteria	Firmicutes_A	Clostridia	Monoglobales_A	UBA9506	-	-	UBA9506 (family)	0		-	-	-	-	0	0	-	-	-	-	-		-	-	-	-	0	0	-	-	-	-	-	0	0	-	-	-	-	-	-	-	-	-	-
	1080	Genus	-	d__Bacteria;p__Firmicutes_A;c__Clostridia;o__Oscillospirales;f__Ruminococcaceae;g__UMGS966	Bacteria	Firmicutes_A	Clostridia	Oscillospirales	Ruminococcaceae	UMGS966	-	UMGS966 (genus)	0.00151414		-	-	-	-	1	1	-	-	-	-	-		-	-	-	-	1	0	-	-	-	-	-	0	0	-	-	-	-	-	-	-	-	-	-
	1081	Genus	-	d__Bacteria;p__Firmicutes_A;c__Clostridia;o__Oscillospirales;f__Acutalibacteraceae;g__UMGS1591	Bacteria	Firmicutes_A	Clostridia	Oscillospirales	Acutalibacteraceae	UMGS1591	-	UMGS1591 (genus)	0		-	-	-	-	0	0	-	-	-	-	-		-	-	-	-	0	0	-	-	-	-	-	0	0	-	-	-	-	-	-	-	-	-	-
	1082	Genus	-	d__Bacteria;p__Firmicutes_A;c__Clostridia;o__Oscillospirales;f__UBA644;g__	Bacteria	Firmicutes_A	Clostridia	Oscillospirales	UBA644	-	-	UBA644 (family)	0		-	-	-	-	0	0	-	-	-	-	-		-	-	-	-	0	0	-	-	-	-	-	0	0	-	-	-	-	-	-	-	-	-	-
	1083	Genus	-	d__Bacteria;p__Firmicutes_A;c__Clostridia_A;o__Christensenellales;f__CAG-74;g__HGM11588	Bacteria	Firmicutes_A	Clostridia_A	Christensenellales	CAG_74	HGM11588	-	HGM11588 (genus)	0		-	-	-	-	0	0	-	-	-	-	-		-	-	-	-	0	0	-	-	-	-	-	0	0	-	-	-	-	-	-	-	-	-	-
	1084	Genus	-	d__Bacteria;p__Firmicutes_A;c__Clostridia;o__HGM11514;f__HGM11514;g__	Bacteria	Firmicutes_A	Clostridia	HGM11514	HGM11514	-	-	HGM11514 (family)	0		-	-	-	-	0	0	-	-	-	-	-		-	-	-	-	0	0	-	-	-	-	-	0	0	-	-	-	-	-	-	-	-	-	-
	1085	Genus	-	d__Bacteria;p__Firmicutes_A;c__Clostridia;o__Oscillospirales;f__CAG-272;g__UMGS911	Bacteria	Firmicutes_A	Clostridia	Oscillospirales	CAG_272	UMGS911	-	UMGS911 (genus)	0.12898		-	-	-	-	16	23	-	-	-	-	-		-	-	-	-	8	6	-	-	-	-	-	0	6	-	-	-	-	-	-	-	-	-	-
	1086	Genus	-	d__Bacteria;p__Firmicutes_A;c__Clostridia;o__Oscillospirales;f__Oscillospiraceae;g__NSJ-62	Bacteria	Firmicutes_A	Clostridia	Oscillospirales	Oscillospiraceae	NSJ_62	-	NSJ_62 (genus)	0		-	-	-	-	0	0	-	-	-	-	-		-	-	-	-	0	0	-	-	-	-	-	8	0	-	-	-	-	-	-	-	-	-	-
	1087	Genus	-	d__Bacteria;p__Firmicutes_A;c__Clostridia;o__Monoglobales_A;f__UBA1381;g__	Bacteria	Firmicutes_A	Clostridia	Monoglobales_A	UBA1381	-	-	UBA1381 (family)	0.00180877		-	-	-	-	0	0	-	-	-	-	-		-	-	-	-	0	0	-	-	-	-	-	0	1	-	-	-	-	-	-	-	-	-	-
	1088	Genus	-	d__Bacteria;p__Firmicutes;c__Bacilli;o__Lactobacillales;f__Lactobacillaceae;g__Schleiferilactobacillus	Bacteria	Firmicutes	Bacilli	Lactobacillales	Lactobacillaceae	Schleiferilactobacillus	-	Schleiferilactobacillus (genus)	0		-	-	-	-	0	0	-	-	-	-	-		-	-	-	-	0	0	-	-	-	-	-	1	0	-	-	-	-	-	-	-	-	-	-
	1089	Genus	-	d__Bacteria;p__Firmicutes_A;c__Clostridia;o__Oscillospirales;f__Oscillospiraceae;g__UMGS1766	Bacteria	Firmicutes_A	Clostridia	Oscillospirales	Oscillospiraceae	UMGS1766	-	UMGS1766 (genus)	0.0251934		-	-	-	-	8	16	-	-	-	-	-		-	-	-	-	2	4	-	-	-	-	-	0	1	-	-	-	-	-	-	-	-	-	-
	1090	Genus	-	d__Bacteria;p__Firmicutes_A;c__Clostridia_A;o__Christensenellales;f__Borkfalkiaceae;g__UMGS1004	Bacteria	Firmicutes_A	Clostridia_A	Christensenellales	Borkfalkiaceae	UMGS1004	-	UMGS1004 (genus)	0		-	-	-	-	0	0	-	-	-	-	-		-	-	-	-	0	0	-	-	-	-	-	2	0	-	-	-	-	-	-	-	-	-	-
	1091	Genus	-	d__Bacteria;p__Firmicutes;c__Bacilli;o__Lactobacillales;f__Lactobacillaceae;g__Lapidilactobacillus	Bacteria	Firmicutes	Bacilli	Lactobacillales	Lactobacillaceae	Lapidilactobacillus	-	Lapidilactobacillus (genus)	0		-	-	-	-	0	0	-	-	-	-	-		-	-	-	-	0	0	-	-	-	-	-	0	0	-	-	-	-	-	-	-	-	-	-
	1092	Genus	-	d__Bacteria;p__Firmicutes_A;c__Clostridia;o__Oscillospirales;f__Oscillospiraceae;g__CAG-83	Bacteria	Firmicutes_A	Clostridia	Oscillospirales	Oscillospiraceae	CAG_83	-	CAG_83 (genus)	6.64014		-	-	-	-	30	59	-	-	-	-	-		-	-	-	-	11	13	-	-	-	-	-	0	13	-	-	-	-	-	-	-	-	-	-
	1093	Genus	-	d__Bacteria;p__Firmicutes;c__Bacilli;o__RF39;f__UBA660;g__UMGS1124	Bacteria	Firmicutes	Bacilli	RF39	UBA660	UMGS1124	-	UMGS1124 (genus)	0.00717622		-	-	-	-	0	2	-	-	-	-	-		-	-	-	-	0	0	-	-	-	-	-	11	3	-	-	-	-	-	-	-	-	-	-
	1094	Genus	-	d__Bacteria;p__Cyanobacteria;c__Vampirovibrionia;o__Gastranaerophilales;f__Gastranaerophilaceae;g__CAG-196	Bacteria	Cyanobacteria	Vampirovibrionia	Gastranaerophilales	Gastranaerophilaceae	CAG_196	-	CAG_196 (genus)	0.00855676		-	-	-	-	2	1	-	-	-	-	-		-	-	-	-	1	0	-	-	-	-	-	0	0	-	-	-	-	-	-	-	-	-	-
	1095	Genus	-	d__Bacteria;p__Firmicutes;c__Bacilli;o__RF39;f__UBA660;g__CAG-877	Bacteria	Firmicutes	Bacilli	RF39	UBA660	CAG_877	-	CAG_877 (genus)	0.1757		-	-	-	-	5	10	-	-	-	-	-		-	-	-	-	3	1	-	-	-	-	-	1	4	-	-	-	-	-	-	-	-	-	-
	1096	Genus	-	d__Bacteria;p__Campylobacterota;c__Campylobacteria;o__Campylobacterales;f__Campylobacteraceae;g__Campylobacter_D	Bacteria	Campylobacterota	Campylobacteria	Campylobacterales	Campylobacteraceae	Campylobacter_D	-	Campylobacter_D (genus)	0.00201977		-	-	-	-	1	0	-	-	-	-	-		-	-	-	-	1	0	-	-	-	-	-	4	0	-	-	-	-	-	-	-	-	-	-
	1097	Genus	-	d__Bacteria;p__Firmicutes;c__Bacilli;o__RF39;f__UBA660;g__UBA3631	Bacteria	Firmicutes	Bacilli	RF39	UBA660	UBA3631	-	UBA3631 (genus)	0.0284622		-	-	-	-	3	8	-	-	-	-	-		-	-	-	-	1	1	-	-	-	-	-	1	4	-	-	-	-	-	-	-	-	-	-
	1098	Genus	-	d__Bacteria;p__Proteobacteria;c__Gammaproteobacteria;o__Enterobacterales;f__Enterobacteriaceae;g__Citrobacter	Bacteria	Proteobacteria	Gammaproteobacteria	Enterobacterales	Enterobacteriaceae	Citrobacter	-	Citrobacter (genus)	0.00537406		-	-	-	-	0	2	-	-	-	-	-		-	-	-	-	0	0	-	-	-	-	-	1	0	-	-	-	-	-	-	-	-	-	-
	1099	Genus	-	d__Bacteria;p__Firmicutes_A;c__Clostridia;o__Tissierellales;f__Tissierellaceae;g__Tissierella	Bacteria	Firmicutes_A	Clostridia	Tissierellales	Tissierellaceae	Tissierella	-	Tissierella (genus)	0		-	-	-	-	0	0	-	-	-	-	-		-	-	-	-	0	0	-	-	-	-	-	0	0	-	-	-	-	-	-	-	-	-	-
	1100	Genus	-	d__Bacteria;p__Proteobacteria;c__Alphaproteobacteria;o__Rhizobiales_A;f__Rhizobiaceae_A;g__Phyllobacterium	Bacteria	Proteobacteria	Alphaproteobacteria	Rhizobiales_A	Rhizobiaceae_A	Phyllobacterium	-	Phyllobacterium (genus)	0		-	-	-	-	0	0	-	-	-	-	-		-	-	-	-	0	0	-	-	-	-	-	0	0	-	-	-	-	-	-	-	-	-	-
	1101	Genus	-	d__Bacteria;p__Firmicutes_A;c__Clostridia_A;o__Christensenellales;f__CAG-917;g__CAG-349	Bacteria	Firmicutes_A	Clostridia_A	Christensenellales	CAG_917	CAG_349	-	CAG_349 (genus)	0.0329767		-	-	-	-	4	14	-	-	-	-	-		-	-	-	-	3	1	-	-	-	-	-	0	2	-	-	-	-	-	-	-	-	-	-
	1102	Genus	-	d__Bacteria;p__Firmicutes_A;c__Clostridia;o__Lachnospirales;f__Lachnospiraceae;g__Anaerocolumna	Bacteria	Firmicutes_A	Clostridia	Lachnospirales	Lachnospiraceae	Anaerocolumna	-	Anaerocolumna (genus)	0		-	-	-	-	0	0	-	-	-	-	-		-	-	-	-	0	0	-	-	-	-	-	0	0	-	-	-	-	-	-	-	-	-	-
	1103	Genus	-	d__Bacteria;p__Firmicutes_A;c__Clostridia;o__Oscillospirales;f__Acutalibacteraceae;g__UMGS905	Bacteria	Firmicutes_A	Clostridia	Oscillospirales	Acutalibacteraceae	UMGS905	-	UMGS905 (genus)	0		-	-	-	-	0	0	-	-	-	-	-		-	-	-	-	0	0	-	-	-	-	-	0	0	-	-	-	-	-	-	-	-	-	-
	1104	Genus	-	d__Bacteria;p__Firmicutes_A;c__Clostridia;o__Oscillospirales;f__CAG-272;g__UMGS874	Bacteria	Firmicutes_A	Clostridia	Oscillospirales	CAG_272	UMGS874	-	UMGS874 (genus)	0.0276921		-	-	-	-	5	14	-	-	-	-	-		-	-	-	-	3	1	-	-	-	-	-	0	5	-	-	-	-	-	-	-	-	-	-
	1105	Genus	-	d__Bacteria;p__Actinobacteriota;c__Actinomycetia;o__Actinomycetales;f__Actinomycetaceae;g__Winkia	Bacteria	Actinobacteriota	Actinomycetia	Actinomycetales	Actinomycetaceae	Winkia	-	Winkia (genus)	0		-	-	-	-	0	0	-	-	-	-	-		-	-	-	-	0	0	-	-	-	-	-	2	0	-	-	-	-	-	-	-	-	-	-
	1106	Genus	-	d__Bacteria;p__Actinobacteriota;c__Actinomycetia;o__Mycobacteriales;f__Mycobacteriaceae;g__Lawsonella	Bacteria	Actinobacteriota	Actinomycetia	Mycobacteriales	Mycobacteriaceae	Lawsonella	-	Lawsonella (genus)	0		-	-	-	-	0	0	-	-	-	-	-		-	-	-	-	0	0	-	-	-	-	-	0	0	-	-	-	-	-	-	-	-	-	-
	1107	Genus	-	d__Bacteria;p__Firmicutes_C;c__Negativicutes;o__Sporomusales;f__Acetonemaceae;g__Anaerosporomusa	Bacteria	Firmicutes_C	Negativicutes	Sporomusales	Acetonemaceae	Anaerosporomusa	-	Anaerosporomusa (genus)	0		-	-	-	-	0	0	-	-	-	-	-		-	-	-	-	0	0	-	-	-	-	-	0	0	-	-	-	-	-	-	-	-	-	-
	1108	Genus	-	d__Bacteria;p__Firmicutes;c__Bacilli;o__Staphylococcales;f__Gemellaceae;g__Gemella	Bacteria	Firmicutes	Bacilli	Staphylococcales	Gemellaceae	Gemella	-	Gemella (genus)	0		-	-	-	-	0	0	-	-	-	-	-		-	-	-	-	0	0	-	-	-	-	-	0	0	-	-	-	-	-	-	-	-	-	-
	1109	Genus	-	d__Bacteria;p__Actinobacteriota;c__Coriobacteriia;o__Coriobacteriales;f__Eggerthellaceae;g__Slackia	Bacteria	Actinobacteriota	Coriobacteriia	Coriobacteriales	Eggerthellaceae	Slackia	-	Slackia (genus)	0		-	-	-	-	0	0	-	-	-	-	-		-	-	-	-	0	0	-	-	-	-	-	0	0	-	-	-	-	-	-	-	-	-	-
	1110	Genus	-	d__Bacteria;p__Firmicutes_A;c__Clostridia;o__Oscillospirales;f__CAG-382;g__UMGS1052	Bacteria	Firmicutes_A	Clostridia	Oscillospirales	CAG_382	UMGS1052	-	UMGS1052 (genus)	0.0110716		-	-	-	-	2	7	-	-	-	-	-		-	-	-	-	1	1	-	-	-	-	-	0	1	-	-	-	-	-	-	-	-	-	-
	1111	Genus	-	d__Bacteria;p__Bacteroidota;c__Bacteroidia;o__Bacteroidales;f__Muribaculaceae;g__CAG-485	Bacteria	Bacteroidota	Bacteroidia	Bacteroidales	Muribaculaceae	CAG_485	-	CAG_485 (genus)	0.34845		-	-	-	-	5	15	-	-	-	-	-		-	-	-	-	1	2	-	-	-	-	-	1	6	-	-	-	-	-	-	-	-	-	-
	1112	Genus	-	d__Bacteria;p__Actinobacteriota;c__Coriobacteriia;o__Coriobacteriales;f__UMGS124;g__UMGS124	Bacteria	Actinobacteriota	Coriobacteriia	Coriobacteriales	UMGS124	UMGS124	-	UMGS124 (genus)	0.118283		-	-	-	-	8	9	-	-	-	-	-		-	-	-	-	3	3	-	-	-	-	-	1	4	-	-	-	-	-	-	-	-	-	-
	1113	Genus	-	d__Bacteria;p__Firmicutes;c__Bacilli;o__Bacillales_G;f__Sporolactobacillaceae;g__Sporolactobacillus	Bacteria	Firmicutes	Bacilli	Bacillales_G	Sporolactobacillaceae	Sporolactobacillus	-	Sporolactobacillus (genus)	0		-	-	-	-	0	0	-	-	-	-	-		-	-	-	-	0	0	-	-	-	-	-	4	0	-	-	-	-	-	-	-	-	-	-
	1114	Genus	-	d__Bacteria;p__Actinobacteriota;c__Actinomycetia;o__Actinomycetales;f__Bifidobacteriaceae;g__Parascardovia	Bacteria	Actinobacteriota	Actinomycetia	Actinomycetales	Bifidobacteriaceae	Parascardovia	-	Parascardovia (genus)	0		-	-	-	-	0	0	-	-	-	-	-		-	-	-	-	0	0	-	-	-	-	-	0	0	-	-	-	-	-	-	-	-	-	-
	1115	Genus	-	d__Bacteria;p__Firmicutes_A;c__Clostridia;o__Oscillospirales;f__Oscillospiraceae;g__Marseille-P3106	Bacteria	Firmicutes_A	Clostridia	Oscillospirales	Oscillospiraceae	Marseille_P3106	-	Marseille_P3106 (genus)	0		-	-	-	-	0	0	-	-	-	-	-		-	-	-	-	0	0	-	-	-	-	-	0	0	-	-	-	-	-	-	-	-	-	-
	1116	Genus	-	d__Bacteria;p__Firmicutes_A;c__Clostridia;o__Lachnospirales;f__Lachnospiraceae;g__UMGS1251	Bacteria	Firmicutes_A	Clostridia	Lachnospirales	Lachnospiraceae	UMGS1251	-	UMGS1251 (genus)	0		-	-	-	-	0	0	-	-	-	-	-		-	-	-	-	0	0	-	-	-	-	-	0	0	-	-	-	-	-	-	-	-	-	-
	1117	Genus	-	d__Bacteria;p__Firmicutes_A;c__Clostridia;o__Oscillospirales;f__Oscillospiraceae;g__UMGS1202	Bacteria	Firmicutes_A	Clostridia	Oscillospirales	Oscillospiraceae	UMGS1202	-	UMGS1202 (genus)	0		-	-	-	-	0	0	-	-	-	-	-		-	-	-	-	0	0	-	-	-	-	-	0	0	-	-	-	-	-	-	-	-	-	-
	1118	Genus	-	d__Bacteria;p__Desulfobacterota;c__Desulfovibrionia;o__Desulfovibrionales;f__Desulfovibrionaceae;g__Desulfovibrio	Bacteria	Desulfobacterota	Desulfovibrionia	Desulfovibrionales	Desulfovibrionaceae	Desulfovibrio	-	Desulfovibrio (genus)	0.128602		-	-	-	-	8	19	-	-	-	-	-		-	-	-	-	1	3	-	-	-	-	-	0	1	-	-	-	-	-	-	-	-	-	-
	1119	Genus	-	d__Bacteria;p__Firmicutes_A;c__Clostridia;o__Lachnospirales;f__Lachnospiraceae;g__Anaerosporobacter	Bacteria	Firmicutes_A	Clostridia	Lachnospirales	Lachnospiraceae	Anaerosporobacter	-	Anaerosporobacter (genus)	0		-	-	-	-	0	0	-	-	-	-	-		-	-	-	-	0	0	-	-	-	-	-	1	0	-	-	-	-	-	-	-	-	-	-
	1120	Genus	-	d__Bacteria;p__Firmicutes_A;c__Clostridia;o__Oscillospirales;f__Oscillospiraceae;g__Oscillibacter	Bacteria	Firmicutes_A	Clostridia	Oscillospirales	Oscillospiraceae	Oscillibacter	-	Oscillibacter (genus)	0		-	-	-	-	0	0	-	-	-	-	-		-	-	-	-	0	0	-	-	-	-	-	0	0	-	-	-	-	-	-	-	-	-	-
	1121	Genus	-	d__Bacteria;p__Firmicutes_A;c__Clostridia;o__Oscillospirales;f__Ruminococcaceae;g__UMGS599	Bacteria	Firmicutes_A	Clostridia	Oscillospirales	Ruminococcaceae	UMGS599	-	UMGS599 (genus)	0		-	-	-	-	0	0	-	-	-	-	-		-	-	-	-	0	0	-	-	-	-	-	0	0	-	-	-	-	-	-	-	-	-	-
	1122	Genus	-	d__Bacteria;p__Firmicutes_C;c__Negativicutes;o__Acidaminococcales;f__Acidaminococcaceae;g__Succiniclasticum	Bacteria	Firmicutes_C	Negativicutes	Acidaminococcales	Acidaminococcaceae	Succiniclasticum	-	Succiniclasticum (genus)	0.0318708		-	-	-	-	1	0	-	-	-	-	-		-	-	-	-	1	0	-	-	-	-	-	0	0	-	-	-	-	-	-	-	-	-	-
	1123	Genus	-	d__Bacteria;p__Actinobacteriota;c__Coriobacteriia;o__Coriobacteriales;f__Atopobiaceae;g__Fannyhessea	Bacteria	Actinobacteriota	Coriobacteriia	Coriobacteriales	Atopobiaceae	Fannyhessea	-	Fannyhessea (genus)	0		-	-	-	-	0	0	-	-	-	-	-		-	-	-	-	0	0	-	-	-	-	-	0	0	-	-	-	-	-	-	-	-	-	-
	1124	Genus	-	d__Bacteria;p__Firmicutes_C;c__Negativicutes;o__Veillonellales;f__Dialisteraceae;g__Allisonella	Bacteria	Firmicutes_C	Negativicutes	Veillonellales	Dialisteraceae	Allisonella	-	Allisonella (genus)	0.00107072		-	-	-	-	0	2	-	-	-	-	-		-	-	-	-	0	0	-	-	-	-	-	0	0	-	-	-	-	-	-	-	-	-	-
	1125	Genus	-	d__Bacteria;p__Proteobacteria;c__Gammaproteobacteria;o__Pseudomonadales;f__Halomonadaceae;g__Salinicola	Bacteria	Proteobacteria	Gammaproteobacteria	Pseudomonadales	Halomonadaceae	Salinicola	-	Salinicola (genus)	0		-	-	-	-	0	0	-	-	-	-	-		-	-	-	-	0	0	-	-	-	-	-	0	0	-	-	-	-	-	-	-	-	-	-
	1126	Genus	-	d__Bacteria;p__Firmicutes_A;c__Clostridia;o__Monoglobales;f__UMGS1388;g__UMGS1388	Bacteria	Firmicutes_A	Clostridia	Monoglobales	UMGS1388	UMGS1388	-	UMGS1388 (genus)	0		-	-	-	-	0	0	-	-	-	-	-		-	-	-	-	0	0	-	-	-	-	-	0	0	-	-	-	-	-	-	-	-	-	-
	1127	Genus	-	d__Bacteria;p__Firmicutes;c__Bacilli;o__RF39;f__UBA660;g__CAG-988	Bacteria	Firmicutes	Bacilli	RF39	UBA660	CAG_988	-	CAG_988 (genus)	0		-	-	-	-	0	0	-	-	-	-	-		-	-	-	-	0	0	-	-	-	-	-	0	0	-	-	-	-	-	-	-	-	-	-
	1128	Genus	-	d__Bacteria;p__Firmicutes_A;c__Clostridia_A;o__Christensenellales;f__CAG-138;g__UMGS946	Bacteria	Firmicutes_A	Clostridia_A	Christensenellales	CAG_138	UMGS946	-	UMGS946 (genus)	0		-	-	-	-	0	0	-	-	-	-	-		-	-	-	-	0	0	-	-	-	-	-	0	0	-	-	-	-	-	-	-	-	-	-
	1129	Genus	-	d__Bacteria;p__Firmicutes_A;c__Clostridia;o__Oscillospirales;f__Ruminococcaceae;g__UMGS1601	Bacteria	Firmicutes_A	Clostridia	Oscillospirales	Ruminococcaceae	UMGS1601	-	UMGS1601 (genus)	0		-	-	-	-	0	0	-	-	-	-	-		-	-	-	-	0	0	-	-	-	-	-	0	0	-	-	-	-	-	-	-	-	-	-
	1130	Genus	-	d__Bacteria;p__Firmicutes_A;c__Clostridia;o__TANB77;f__CAG-508;g__UMGS1933	Bacteria	Firmicutes_A	Clostridia	TANB77	CAG_508	UMGS1933	-	UMGS1933 (genus)	0.0278442		-	-	-	-	4	5	-	-	-	-	-		-	-	-	-	1	1	-	-	-	-	-	0	2	-	-	-	-	-	-	-	-	-	-
	1131	Genus	-	d__Bacteria;p__Proteobacteria;c__Gammaproteobacteria;o__Enterobacterales;f__Enterobacteriaceae;g__Franconibacter	Bacteria	Proteobacteria	Gammaproteobacteria	Enterobacterales	Enterobacteriaceae	Franconibacter	-	Franconibacter (genus)	0		-	-	-	-	0	0	-	-	-	-	-		-	-	-	-	0	0	-	-	-	-	-	1	0	-	-	-	-	-	-	-	-	-	-
	1132	Genus	-	d__Bacteria;p__Bacteroidota;c__Bacteroidia;o__Flavobacteriales;f__Flavobacteriaceae;g__Capnocytophaga	Bacteria	Bacteroidota	Bacteroidia	Flavobacteriales	Flavobacteriaceae	Capnocytophaga	-	Capnocytophaga (genus)	0		-	-	-	-	0	0	-	-	-	-	-		-	-	-	-	0	0	-	-	-	-	-	0	0	-	-	-	-	-	-	-	-	-	-
	1133	Genus	-	d__Bacteria;p__Actinobacteriota;c__Actinomycetia;o__Actinomycetales;f__Bifidobacteriaceae;g__Alloscardovia	Bacteria	Actinobacteriota	Actinomycetia	Actinomycetales	Bifidobacteriaceae	Alloscardovia	-	Alloscardovia (genus)	0		-	-	-	-	0	0	-	-	-	-	-		-	-	-	-	0	0	-	-	-	-	-	0	0	-	-	-	-	-	-	-	-	-	-
	1134	Genus	-	d__Bacteria;p__Proteobacteria;c__Gammaproteobacteria;o__Enterobacterales;f__Enterobacteriaceae;g__Chimaeribacter	Bacteria	Proteobacteria	Gammaproteobacteria	Enterobacterales	Enterobacteriaceae	Chimaeribacter	-	Chimaeribacter (genus)	0		-	-	-	-	0	0	-	-	-	-	-		-	-	-	-	0	0	-	-	-	-	-	0	0	-	-	-	-	-	-	-	-	-	-
	1135	Genus	-	d__Bacteria;p__Actinobacteriota;c__Actinomycetia;o__Actinomycetales;f__Micrococcaceae;g__Rothia	Bacteria	Actinobacteriota	Actinomycetia	Actinomycetales	Micrococcaceae	Rothia	-	Rothia (genus)	0.000814867		-	-	-	-	0	0	-	-	-	-	-		-	-	-	-	0	0	-	-	-	-	-	0	1	-	-	-	-	-	-	-	-	-	-
	1136	Genus	-	d__Bacteria;p__Firmicutes_C;c__Negativicutes;o__UMGS1260;f__UMGS1260;g__UMGS1260	Bacteria	Firmicutes_C	Negativicutes	UMGS1260	UMGS1260	UMGS1260	-	UMGS1260 (genus)	0		-	-	-	-	0	0	-	-	-	-	-		-	-	-	-	0	0	-	-	-	-	-	0	0	-	-	-	-	-	-	-	-	-	-
	1137	Genus	-	d__Bacteria;p__Firmicutes;c__Bacilli;o__Bacillales_B;f__DSM-18226;g__Niallia	Bacteria	Firmicutes	Bacilli	Bacillales_B	DSM_18226	Niallia	-	Niallia (genus)	0		-	-	-	-	0	0	-	-	-	-	-		-	-	-	-	0	0	-	-	-	-	-	0	0	-	-	-	-	-	-	-	-	-	-
	1138	Genus	-	d__Bacteria;p__Proteobacteria;c__Alphaproteobacteria;o__Rhizobiales;f__Xanthobacteraceae;g__Bradyrhizobium	Bacteria	Proteobacteria	Alphaproteobacteria	Rhizobiales	Xanthobacteraceae	Bradyrhizobium	-	Bradyrhizobium (genus)	0		-	-	-	-	0	0	-	-	-	-	-		-	-	-	-	0	0	-	-	-	-	-	0	0	-	-	-	-	-	-	-	-	-	-
	1139	Genus	-	d__Bacteria;p__Actinobacteriota;c__Actinomycetia;o__Actinomycetales;f__Actinomycetaceae;g__UMGS822	Bacteria	Actinobacteriota	Actinomycetia	Actinomycetales	Actinomycetaceae	UMGS822	-	UMGS822 (genus)	0		-	-	-	-	0	0	-	-	-	-	-		-	-	-	-	0	0	-	-	-	-	-	0	0	-	-	-	-	-	-	-	-	-	-
	1140	Genus	-	d__Bacteria;p__Firmicutes_A;c__Clostridia;o__Oscillospirales;f__Acutalibacteraceae;g__RUG420	Bacteria	Firmicutes_A	Clostridia	Oscillospirales	Acutalibacteraceae	RUG420	-	RUG420 (genus)	0		-	-	-	-	0	0	-	-	-	-	-		-	-	-	-	0	0	-	-	-	-	-	0	0	-	-	-	-	-	-	-	-	-	-
	1141	Genus	-	d__Bacteria;p__Firmicutes_A;c__Clostridia;o__Oscillospirales;f__Acutalibacteraceae;g__UMGS1858	Bacteria	Firmicutes_A	Clostridia	Oscillospirales	Acutalibacteraceae	UMGS1858	-	UMGS1858 (genus)	0		-	-	-	-	0	0	-	-	-	-	-		-	-	-	-	0	0	-	-	-	-	-	0	0	-	-	-	-	-	-	-	-	-	-
	1142	Genus	-	d__Bacteria;p__Proteobacteria;c__Gammaproteobacteria;o__Enterobacterales;f__Enterobacteriaceae;g__Mixta	Bacteria	Proteobacteria	Gammaproteobacteria	Enterobacterales	Enterobacteriaceae	Mixta	-	Mixta (genus)	0		-	-	-	-	0	0	-	-	-	-	-		-	-	-	-	0	0	-	-	-	-	-	0	0	-	-	-	-	-	-	-	-	-	-
	1143	Genus	-	d__Bacteria;p__Firmicutes_B;c__Peptococcia;o__Peptococcales;f__Peptococcaceae;g__Peptococcus	Bacteria	Firmicutes_B	Peptococcia	Peptococcales	Peptococcaceae	Peptococcus	-	Peptococcus (genus)	0		-	-	-	-	0	0	-	-	-	-	-		-	-	-	-	0	0	-	-	-	-	-	0	0	-	-	-	-	-	-	-	-	-	-
	1144	Genus	-	d__Bacteria;p__Actinobacteriota;c__Actinomycetia;o__Actinomycetales;f__Actinomycetaceae;g__Gleimia	Bacteria	Actinobacteriota	Actinomycetia	Actinomycetales	Actinomycetaceae	Gleimia	-	Gleimia (genus)	0		-	-	-	-	0	0	-	-	-	-	-		-	-	-	-	0	0	-	-	-	-	-	0	0	-	-	-	-	-	-	-	-	-	-
	1145	Genus	-	d__Bacteria;p__Proteobacteria;c__Gammaproteobacteria;o__Enterobacterales;f__Enterobacteriaceae;g__Leclercia	Bacteria	Proteobacteria	Gammaproteobacteria	Enterobacterales	Enterobacteriaceae	Leclercia	-	Leclercia (genus)	0		-	-	-	-	0	0	-	-	-	-	-		-	-	-	-	0	0	-	-	-	-	-	0	0	-	-	-	-	-	-	-	-	-	-
	1146	Genus	-	d__Bacteria;p__Firmicutes_A;c__Clostridia;o__Lachnospirales;f__Lachnospiraceae;g__UBA5416	Bacteria	Firmicutes_A	Clostridia	Lachnospirales	Lachnospiraceae	UBA5416	-	UBA5416 (genus)	0		-	-	-	-	0	0	-	-	-	-	-		-	-	-	-	0	0	-	-	-	-	-	0	0	-	-	-	-	-	-	-	-	-	-
	1148	Genus	-	d__Bacteria;p__Bacteroidota;c__Bacteroidia;o__Bacteroidales;f__Muribaculaceae;g__HGM05190	Bacteria	Bacteroidota	Bacteroidia	Bacteroidales	Muribaculaceae	HGM05190	-	HGM05190 (genus)	0		-	-	-	-	0	0	-	-	-	-	-		-	-	-	-	0	0	-	-	-	-	-	0	0	-	-	-	-	-	-	-	-	-	-
[truncated: 4,892 more rows]
[truncated: 335 more columns]

## Sheet: S3 Functional table
	Supplementary Table 3: Complete differential functional results from LEfSe and Random Forest analyses, including all comparisons and statistics
[truncated: 500 more rows]
[truncated: 309 more columns]
